# Supplementary material for: Crystal structures of the triple perovskites Ba2K2Te2O9 and Ba2KNaTe2O9, and redetermination of the double perovskite Ba2CaTeO6
Source: Acta Crystallogr E Crystallogr Commun. 2018 Jun 26;74(Pt 7):1006–9. doi: 10.1107/S2056989018009064 (PMC6038633; doi:10.1107/S2056989018009064)
Supplement: Supplementary file 1 [file e-74-01006-sup1.cif]

##############################################################################
#                                                                            #
# This CIF contains the data in a paper accepted for publication in          #
# Acta Crystallographica Section E. It conforms to the requirements of       #
# Notes for Authors for Acta Crystallographica Section E, and has been       #
# peer reviewed under the auspices of the IUCr Commission on Journals.       #
#                                                                            #
# Full details of the Crystallographic Information File format               #
# are given in the paper "The Crystallographic Information File (CIF):       #
# a New Standard Archive File for Crystallography" by S. R. Hall, F. H.      #
# Allen and I. D. Brown [Acta Cryst. (1991), A47, 655-685].                  #
#                                                                            #
# The current version of the core CIF dictionary is obtainable from          #
# ftp://ftp.iucr.org/pub/cif_core.dic.                                       #
#                                                                            #
# Software is freely available for graphical display of the structure(s)     #
# in this CIF. For information consult the CIF software page                 #
# http://www.iucr.org/resources/cif/software.                                #
#                                                                            #
# This file may be used for bona fide research purposes within the           #
# scientific community so long as proper attribution is given to the journal # 
# article from which it was obtained.                                        #
#                                                                            #
##############################################################################
data_I
_database_code_depnum_ccdc_archive 'CCDC 1850817'
_audit_creation_method     'SHELXL-2014/7'
_chemical_name_systematic
;
Dibarium dipotassium nonaoxidoditellurate
;
_chemical_name_common     ?
_chemical_formula_moiety     'Ba2 K2 O9 Te2'
_chemical_formula_sum     'Ba2 K2 O9 Te2'
_chemical_formula_iupac     'Ba2 K2 Te2 O9'
_chemical_formula_weight     752.08
_chemical_melting_point     ?
_shelx_space_group_comment
;
The symmetry employed for this shelxl refinement is uniquely defined
by the following loop, which should always be used as a source of
symmetry information in preference to the above space-group names.
They are only intended as comments.
;
_space_group_crystal_system     hexagonal
_space_group_name_H-M_alt     'P 63/m m c'
_space_group_name_Hall     '-P 6c 2c'
loop_
    _space_group_symop_operation_xyz
    'x, y, z'
    '-y, x-y, z'
    '-x+y, -x, z'
    '-x, -y, z+1/2'
    'y, -x+y, z+1/2'
    'x-y, x, z+1/2'
    'y, x, -z'
    'x-y, -y, -z'
    '-x, -x+y, -z'
    '-y, -x, -z+1/2'
    '-x+y, y, -z+1/2'
    'x, x-y, -z+1/2'
    '-x, -y, -z'
    'y, -x+y, -z'
    'x-y, x, -z'
    'x, y, -z-1/2'
    '-y, x-y, -z-1/2'
    '-x+y, -x, -z-1/2'
    '-y, -x, z'
    '-x+y, y, z'
    'x, x-y, z'
    'y, x, z-1/2'
    'x-y, -y, z-1/2'
    '-x, -x+y, z-1/2'
_cell_length_a     6.047(3)
_cell_length_b     6.047(3)
_cell_length_c     16.479(9)
_cell_angle_alpha     90
_cell_angle_beta     90
_cell_angle_gamma     120
_cell_volume     521.8(6)
_cell_formula_units_Z     2
_cell_measurement_reflns_used     9371
_cell_measurement_theta_min     3.891
_cell_measurement_theta_max     42.061
_cell_measurement_temperature     298(2)
_exptl_crystal_description     plate
_exptl_crystal_colour     colourless
_exptl_crystal_size_max     0.090
_exptl_crystal_size_mid     0.090
_exptl_crystal_size_min     0.010
_exptl_crystal_density_diffrn     4.786
_exptl_crystal_density_meas     ?
_exptl_crystal_density_method     ?
_exptl_crystal_F_000     652
_exptl_absorpt_coefficient_mu     13.802
_exptl_absorpt_correction_type     multi-scan
_exptl_absorpt_process_details
;
(<i>SADABS</i>; Bruker, 2015)
;
_shelx_estimated_absorpt_T_min     ?
_shelx_estimated_absorpt_T_max     ?
_exptl_absorpt_correction_T_min     .4883
_exptl_absorpt_correction_T_max     .7483
_diffrn_ambient_temperature     298(2)
_diffrn_radiation_type     MoK\a
_diffrn_radiation_wavelength     0.71073
_diffrn_measurement_device_type     'Bruker APEXII CCD'
_diffrn_measurement_method     '\w- and \f-scans'
_diffrn_detector_area_resol_mean     ?
_diffrn_reflns_number     21821
_diffrn_reflns_av_R_equivalents     0.0411
_diffrn_reflns_theta_min     3.891
_diffrn_reflns_theta_max     42.062
_diffrn_reflns_theta_full     25.242
_diffrn_measured_fraction_theta_max     0.997
_diffrn_measured_fraction_theta_full     0.995
_diffrn_reflns_limit_h_min     -11
_diffrn_reflns_limit_h_max     11
_diffrn_reflns_limit_k_min     -11
_diffrn_reflns_limit_k_max     11
_diffrn_reflns_limit_l_min     -31
_diffrn_reflns_limit_l_max     30
_refine_special_details     ?
_reflns_number_total     754
_reflns_number_gt     676
_reflns_threshold_expression     'I > 2\s(I)'
_refine_ls_structure_factor_coef     Fsqd
_refine_ls_matrix_type     full
_refine_ls_R_factor_all     0.0186
_refine_ls_R_factor_gt     0.0153
_refine_ls_wR_factor_gt     0.0348
_refine_ls_wR_factor_ref     0.0359
_refine_ls_goodness_of_fit_ref     1.150
_refine_ls_restrained_S_all     1.150
_refine_ls_number_reflns     754
_refine_ls_number_parameters     22
_refine_ls_number_restraints     0
_refine_ls_hydrogen_treatment     undef
_refine_ls_weighting_scheme     calc
_refine_ls_weighting_details
              'w=1/[\s^2^(Fo^2^)+(0.0151P)^2^+0.8791P] where P=(Fo^2^+2Fc^2^)/3'
_atom_sites_solution_hydrogens     .
_atom_sites_solution_primary     ?
_atom_sites_solution_secondary     ?
_refine_ls_shift/su_max     0.000
_refine_ls_shift/su_mean     0.000
_refine_diff_density_max     2.897
_refine_diff_density_min     -2.022
_refine_ls_extinction_method
;
SHELXL2014 (Sheldrick, 2015)
;
_refine_ls_extinction_coef     0.0138(4)
_refine_ls_extinction_expression
                                  'Fc^*^=kFc[1+0.001xFc^2^\l^3^/sin(2\q)]^-1/4^'
loop_
    _atom_type_symbol
    _atom_type_description
    _atom_type_scat_dispersion_real
    _atom_type_scat_dispersion_imag
    _atom_type_scat_source
    'O' 'O' 0.0106 0.0060
                         'International Tables Vol C Tables 4.2.6.8 and 6.1.1.4'
    'K' 'K' 0.2009 0.2494
                         'International Tables Vol C Tables 4.2.6.8 and 6.1.1.4'
    'Te' 'Te' -0.5308 1.6751
                         'International Tables Vol C Tables 4.2.6.8 and 6.1.1.4'
    'Ba' 'Ba' -0.3244 2.2819
                         'International Tables Vol C Tables 4.2.6.8 and 6.1.1.4'
_computing_data_collection
;
APEX2 (Bruker, 2015)
;
_computing_cell_refinement
;
SAINT (Bruker, 2015)
;
_computing_data_reduction
;
SAINT (Bruker, 2015)
;
_computing_structure_solution     'coordinates taken from an isotypic compound'
_computing_structure_refinement
;
SHELXL2014 (Sheldrick, 2015)
;
_computing_molecular_graphics
;
ATOMS for Windows (Dowty, 2006)
;
_computing_publication_material
;
publCIF (Westrip, 2010)
;
loop_
    _atom_site_type_symbol
    _atom_site_label
    _atom_site_fract_x
    _atom_site_fract_y
    _atom_site_fract_z
    _atom_site_U_iso_or_equiv
    _atom_site_adp_type
    _atom_site_calc_flag
    _atom_site_occupancy
    _atom_site_disorder_assembly
    _atom_site_disorder_group
    K K1 0.3333 0.6667 0.87422(7) 0.02257(17) Uani d 1 . .
    Ba Ba1 0.0000 0.0000 0.2500 0.00960(5) Uani d 1 . .
    Te Te1 0.3333 0.6667 0.16206(2) 0.00664(4) Uani d 1 . .
    Ba Ba2 0.0000 0.0000 0.0000 0.00851(5) Uani d 1 . .
    O O1 0.47142(19) 0.9428(4) 0.2500 0.0117(3) Uani d 1 . .
    O O2 0.17636(16) 0.3527(3) 0.38974(10) 0.0198(3) Uani d 1 . .
loop_
    _atom_site_aniso_label
    _atom_site_aniso_U_11
    _atom_site_aniso_U_22
    _atom_site_aniso_U_33
    _atom_site_aniso_U_12
    _atom_site_aniso_U_13
    _atom_site_aniso_U_23
    K1 0.0158(2) 0.0158(2) 0.0360(5) 0.00792(10) 0.000 0.000
    Ba1 0.00959(6) 0.00959(6) 0.00961(9) 0.00480(3) 0.000 0.000
    Te1 0.00661(5) 0.00661(5) 0.00671(7) 0.00330(3) 0.000 0.000
    Ba2 0.00995(6) 0.00995(6) 0.00562(8) 0.00498(3) 0.000 0.000
    O1 0.0150(6) 0.0068(7) 0.0106(7) 0.0034(3) 0.000 0.000
    O2 0.0264(6) 0.0116(6) 0.0165(6) 0.0058(3) 0.0037(3) 0.0075(5)
_geom_special_details
;
 All esds (except the esd in the dihedral angle between two l.s. planes)
 are estimated using the full covariance matrix.  The cell esds are taken
 into account individually in the estimation of esds in distances, angles
 and torsion angles; correlations between esds in cell parameters are only
 used when they are defined by crystal symmetry.  An approximate (isotropic)
 treatment of cell esds is used for estimating esds involving l.s. planes.
;
loop_
    _geom_bond_atom_site_label_1
    _geom_bond_atom_site_label_2
    _geom_bond_site_symmetry_2
    _geom_bond_distance
    _geom_bond_publ_flag
    K1 O1 14_456 2.893(2) ?
    K1 O1 13_676 2.893(2) ?
    K1 O1 15_656 2.893(2) ?
    K1 O2 5_565 3.0359(17) ?
    K1 O2 4_565 3.0359(17) ?
    K1 O2 6_665 3.0359(17) ?
    K1 O2 6 3.0359(17) ?
    K1 O2 4_665 3.0360(17) ?
    K1 O2 5 3.0360(17) ?
    Ba1 O2 18_556 2.952(2) ?
    Ba1 O2 3 2.952(2) ?
    Ba1 O2 . 2.952(2) ?
    Ba1 O2 17_556 2.952(2) ?
    Ba1 O2 16_556 2.952(2) ?
    Ba1 O2 2 2.952(2) ?
    Ba1 O1 3_565 3.0382(17) ?
    Ba1 O1 3_455 3.0382(17) ?
    Ba1 O1 2_665 3.0382(17) ?
    Ba1 O1 1_445 3.0382(17) ?
    Ba1 O1 2_655 3.0382(17) ?
    Ba1 O1 1_545 3.0382(17) ?
    Te1 O2 16_556 1.8524(18) ?
    Te1 O2 17_666 1.8524(18) ?
    Te1 O2 18_566 1.8525(18) ?
    Te1 O1 . 2.0474(16) ?
    Te1 O1 2_665 2.0474(16) ?
    Te1 O1 3_565 2.0474(16) ?
    Ba2 O2 18_556 2.5910(18) ?
    Ba2 O2 6_554 2.5910(18) ?
    Ba2 O2 16_556 2.5911(18) ?
    Ba2 O2 4_554 2.5911(18) ?
    Ba2 O2 17_556 2.5911(18) ?
    Ba2 O2 5_554 2.5911(18) ?
loop_
    _geom_angle_atom_site_label_1
    _geom_angle_atom_site_label_2
    _geom_angle_atom_site_label_3
    _geom_angle_site_symmetry_1
    _geom_angle_site_symmetry_3
    _geom_angle
    _geom_angle_publ_flag
    O1 K1 O1 14_456 13_676 75.48(6) ?
    O1 K1 O1 14_456 15_656 75.48(6) ?
    O1 K1 O1 13_676 15_656 75.48(6) ?
    O1 K1 O2 14_456 5_565 94.78(4) ?
    O1 K1 O2 13_676 5_565 55.82(4) ?
    O1 K1 O2 15_656 5_565 131.10(5) ?
    O1 K1 O2 14_456 4_565 55.82(4) ?
    O1 K1 O2 13_676 4_565 94.78(4) ?
    O1 K1 O2 15_656 4_565 131.10(5) ?
    O2 K1 O2 5_565 4_565 63.59(6) ?
    O1 K1 O2 14_456 6_665 131.10(5) ?
    O1 K1 O2 13_676 6_665 55.82(4) ?
    O1 K1 O2 15_656 6_665 94.77(4) ?
    O2 K1 O2 5_565 6_665 55.94(7) ?
    O2 K1 O2 4_565 6_665 119.299(12) ?
    O1 K1 O2 14_456 6 55.82(4) ?
    O1 K1 O2 13_676 6 131.10(5) ?
    O1 K1 O2 15_656 6 94.78(4) ?
    O2 K1 O2 5_565 6 119.299(12) ?
    O2 K1 O2 4_565 6 55.94(7) ?
    O2 K1 O2 6_665 6 169.60(8) ?
    O1 K1 O2 14_456 4_665 131.10(5) ?
    O1 K1 O2 13_676 4_665 94.78(4) ?
    O1 K1 O2 15_656 4_665 55.82(4) ?
    O2 K1 O2 5_565 4_665 119.298(12) ?
    O2 K1 O2 4_565 4_665 169.60(8) ?
    O2 K1 O2 6_665 4_665 63.59(6) ?
    O2 K1 O2 6 4_665 119.297(12) ?
    O1 K1 O2 14_456 5 94.78(4) ?
    O1 K1 O2 13_676 5 131.10(5) ?
    O1 K1 O2 15_656 5 55.82(4) ?
    O2 K1 O2 5_565 5 169.60(8) ?
    O2 K1 O2 4_565 5 119.298(12) ?
    O2 K1 O2 6_665 5 119.297(12) ?
    O2 K1 O2 6 5 63.59(6) ?
    O2 K1 O2 4_665 5 55.93(7) ?
    O2 Ba1 O2 18_556 3 102.53(7) ?
    O2 Ba1 O2 18_556 . 143.54(3) ?
    O2 Ba1 O2 3 . 65.62(6) ?
    O2 Ba1 O2 18_556 17_556 65.62(6) ?
    O2 Ba1 O2 3 17_556 143.54(3) ?
    O2 Ba1 O2 . 17_556 143.54(3) ?
    O2 Ba1 O2 18_556 16_556 65.62(6) ?
    O2 Ba1 O2 3 16_556 143.54(3) ?
    O2 Ba1 O2 . 16_556 102.53(7) ?
    O2 Ba1 O2 17_556 16_556 65.62(6) ?
    O2 Ba1 O2 18_556 2 143.54(3) ?
    O2 Ba1 O2 3 2 65.62(6) ?
    O2 Ba1 O2 . 2 65.62(6) ?
    O2 Ba1 O2 17_556 2 102.53(7) ?
    O2 Ba1 O2 16_556 2 143.54(3) ?
    O2 Ba1 O1 18_556 3_565 93.53(2) ?
    O2 Ba1 O1 3 3_565 93.53(2) ?
    O2 Ba1 O1 . 3_565 55.25(3) ?
    O2 Ba1 O1 17_556 3_565 120.56(3) ?
    O2 Ba1 O1 16_556 3_565 55.25(4) ?
    O2 Ba1 O1 2 3_565 120.56(3) ?
    O2 Ba1 O1 18_556 3_455 93.53(2) ?
    O2 Ba1 O1 3 3_455 93.53(2) ?
    O2 Ba1 O1 . 3_455 120.56(3) ?
    O2 Ba1 O1 17_556 3_455 55.25(3) ?
    O2 Ba1 O1 16_556 3_455 120.56(3) ?
    O2 Ba1 O1 2 3_455 55.25(3) ?
    O1 Ba1 O1 3_565 3_455 168.69(7) ?
    O2 Ba1 O1 18_556 2_665 120.56(3) ?
    O2 Ba1 O1 3 2_665 120.56(3) ?
    O2 Ba1 O1 . 2_665 55.25(3) ?
    O2 Ba1 O1 17_556 2_665 93.53(2) ?
    O2 Ba1 O1 16_556 2_665 55.24(3) ?
    O2 Ba1 O1 2 2_665 93.53(2) ?
    O1 Ba1 O1 3_565 2_665 48.69(8) ?
    O1 Ba1 O1 3_455 2_665 120.0 ?
    O2 Ba1 O1 18_556 1_445 120.56(3) ?
    O2 Ba1 O1 3 1_445 120.56(3) ?
    O2 Ba1 O1 . 1_445 93.53(2) ?
    O2 Ba1 O1 17_556 1_445 55.24(3) ?
    O2 Ba1 O1 16_556 1_445 93.53(2) ?
    O2 Ba1 O1 2 1_445 55.24(3) ?
    O1 Ba1 O1 3_565 1_445 120.0 ?
    O1 Ba1 O1 3_455 1_445 48.69(7) ?
    O1 Ba1 O1 2_665 1_445 71.31(7) ?
    O2 Ba1 O1 18_556 2_655 55.25(3) ?
    O2 Ba1 O1 3 2_655 55.25(3) ?
    O2 Ba1 O1 . 2_655 120.56(3) ?
    O2 Ba1 O1 17_556 2_655 93.53(2) ?
    O2 Ba1 O1 16_556 2_655 120.56(3) ?
    O2 Ba1 O1 2 2_655 93.53(2) ?
    O1 Ba1 O1 3_565 2_655 120.0 ?
    O1 Ba1 O1 3_455 2_655 71.31(8) ?
    O1 Ba1 O1 2_665 2_655 168.69(8) ?
    O1 Ba1 O1 1_445 2_655 120.0 ?
    O2 Ba1 O1 18_556 1_545 55.25(4) ?
    O2 Ba1 O1 3 1_545 55.25(3) ?
    O2 Ba1 O1 . 1_545 93.53(2) ?
    O2 Ba1 O1 17_556 1_545 120.56(3) ?
    O2 Ba1 O1 16_556 1_545 93.53(2) ?
    O2 Ba1 O1 2 1_545 120.56(3) ?
    O1 Ba1 O1 3_565 1_545 71.31(8) ?
    O1 Ba1 O1 3_455 1_545 120.0 ?
    O1 Ba1 O1 2_665 1_545 120.0 ?
    O1 Ba1 O1 1_445 1_545 168.69(8) ?
    O1 Ba1 O1 2_655 1_545 48.69(8) ?
    O2 Te1 O2 16_556 17_666 100.46(7) ?
    O2 Te1 O2 16_556 18_566 100.45(7) ?
    O2 Te1 O2 17_666 18_566 100.45(7) ?
    O2 Te1 O1 16_556 . 162.38(7) ?
    O2 Te1 O1 17_666 . 90.73(6) ?
    O2 Te1 O1 18_566 . 90.73(6) ?
    O2 Te1 O1 16_556 2_665 90.73(6) ?
    O2 Te1 O1 17_666 2_665 162.38(7) ?
    O2 Te1 O1 18_566 2_665 90.73(6) ?
    O1 Te1 O1 . 2_665 75.43(7) ?
    O2 Te1 O1 16_556 3_565 90.73(6) ?
    O2 Te1 O1 17_666 3_565 90.73(6) ?
    O2 Te1 O1 18_566 3_565 162.38(7) ?
    O1 Te1 O1 . 3_565 75.43(7) ?
    O1 Te1 O1 2_665 3_565 75.43(7) ?
    O2 Ba2 O2 18_556 6_554 180.00(5) ?
    O2 Ba2 O2 18_556 16_556 76.25(7) ?
    O2 Ba2 O2 6_554 16_556 103.75(7) ?
    O2 Ba2 O2 18_556 4_554 103.75(7) ?
    O2 Ba2 O2 6_554 4_554 76.25(7) ?
    O2 Ba2 O2 16_556 4_554 180.00(8) ?
    O2 Ba2 O2 18_556 17_556 76.25(7) ?
    O2 Ba2 O2 6_554 17_556 103.75(7) ?
    O2 Ba2 O2 16_556 17_556 76.25(7) ?
    O2 Ba2 O2 4_554 17_556 103.75(7) ?
    O2 Ba2 O2 18_556 5_554 103.75(7) ?
    O2 Ba2 O2 6_554 5_554 76.25(7) ?
    O2 Ba2 O2 16_556 5_554 103.75(7) ?
    O2 Ba2 O2 4_554 5_554 76.25(7) ?
    O2 Ba2 O2 17_556 5_554 180.00(5) ?
    Te1 O1 Te1 16_556 . 90.11(9) ?
    Te1 O1 K1 16_556 4_674 89.91(5) ?
    Te1 O1 K1 . 4_674 179.97(5) ?
    Te1 O1 K1 16_556 13_676 179.97(12) ?
    Te1 O1 K1 . 13_676 89.91(5) ?
    K1 O1 K1 4_674 13_676 90.06(8) ?
    Te1 O1 Ba1 16_556 1_565 93.99(2) ?
    Te1 O1 Ba1 . 1_565 93.99(2) ?
    K1 O1 Ba1 4_674 1_565 86.01(3) ?
    K1 O1 Ba1 13_676 1_565 86.01(3) ?
    Te1 O1 Ba1 16_556 1_665 93.99(2) ?
    Te1 O1 Ba1 . 1_665 93.99(2) ?
    K1 O1 Ba1 4_674 1_665 86.01(3) ?
    K1 O1 Ba1 13_676 1_665 86.01(3) ?
    Ba1 O1 Ba1 1_565 1_665 168.69(7) ?
    Te1 O2 Ba2 16_556 4 162.91(9) ?
    Te1 O2 Ba1 16_556 . 101.29(8) ?
    Ba2 O2 Ba1 4 . 95.79(7) ?
    Te1 O2 K1 16_556 4_664 89.48(3) ?
    Ba2 O2 K1 4 4_664 92.02(3) ?
    Ba1 O2 K1 . 4_664 85.03(4) ?
    Te1 O2 K1 16_556 4_564 89.48(3) ?
    Ba2 O2 K1 4 4_564 92.02(3) ?
    Ba1 O2 K1 . 4_564 85.03(4) ?
    K1 O2 K1 4_664 4_564 169.60(8) ?
_shelx_hkl_file
;
   1   0   0   52.69    1.80
   1   0   0   52.86    1.89
  -1   0   0   53.72    1.79
  -1   1   0   53.07    1.82
  -1   1   0   54.11    1.81
   0   1   0   53.33    1.84
   0   1   0   55.34    1.85
   0   1   0   54.39    1.82
   1  -1   0   52.70    1.82
   1  -1   0   54.99    1.82
  -1   2   0  822.70   26.06
  -1   2   0  765.25   26.00
   1  -2   0  813.37   25.94
  -2   1   0  825.59   25.99
  -2   1   0  787.81   25.92
  -2   1   0  896.56   26.03
  -1   2   0  813.26   25.94
   1   1   0  833.10   26.03
   1   1   0  683.94   26.03
   1   1   0  834.82   25.96
   2  -1   0  789.14   26.01
   2  -1   0  785.67   25.99
   2  -1   0  758.22   26.05
   0   2   0   45.94    1.67
   2  -2   0   47.04    1.67
   2  -2   0   46.15    1.66
   2   0   0   45.64    1.63
  -2   2   0   46.77    1.64
  -2   0   0   44.02    1.62
   2   0   0   47.07    1.80
   0   2   0   44.97    1.69
  -2   0   0   46.77    1.61
  -2   2   0   46.00    1.66
   0   2   0   46.80    1.72
   1   2   0   53.88    2.02
  -1   3   0   54.67    2.07
  -1   3   0   52.46    2.01
   1  -3   0   55.79    1.91
   1   2   0   53.83    1.97
  -2   3   0   54.62    1.95
   1   2   0   53.15    2.06
   2  -3   0   54.67    1.95
   3  -1   0   53.91    2.00
   3  -1   0   54.82    2.03
  -2   3   0   53.92    2.00
   1  -3   0   55.23    1.87
   2   1   0   53.30    2.05
   2   1   0   58.79    1.87
   2   1   0   54.91    2.09
   2   1   0   56.61    1.92
   3  -2   0   56.57    2.03
   1  -3   0   54.81    1.85
  -3   1   0   54.60    2.00
  -3   1   0   53.71    1.97
  -3   1   0   53.16    1.85
  -2   3   0   58.03    2.16
  -1   3   0   52.56    2.08
  -1   3   0   54.84    1.85
  -2  -1   0   55.62    1.84
   2  -3   0   53.69    1.96
  -3   2   0   55.09    2.02
  -3   2   0   55.19    1.99
  -3   2   0   52.81    1.90
  -2  -1   0   54.55    1.86
   3  -2   0   53.92    1.99
   3  -2   0   53.69    1.95
   3  -3   0  746.01   23.70
   3   0   0  700.14   23.74
  -3   0   0  755.67   23.73
  -3   3   0  762.85   23.82
  -3   0   0  828.82   23.78
   0   3   0  727.27   23.83
   0   3   0  687.27   23.87
   0   3   0  720.55   23.81
   3  -3   0  760.70   23.84
  -3   3   0  703.41   23.75
   3  -3   0  733.96   23.80
   3   0   0  627.44   23.92
  -4   2   0  929.13   29.58
   4  -2   0  889.62   29.58
   2  -4   0  920.93   29.49
  -2   4   0  873.76   29.45
   2   2   0  780.14   29.63
  -4   2   0 1000.00   29.65
   2   2   0  936.69   29.66
   2   2   0  968.42   29.53
  -4   2   0  943.58   29.41
   4  -2   0  918.64   29.63
  -2   4   0  835.82   29.59
   2  -4   0  981.67   29.53
   4  -2   0  823.96   29.54
  -3  -1   0   32.40    1.29
   4  -1   0   33.26    1.40
   4  -1   0   34.54    1.63
   4  -3   0   31.77    1.43
   3   1   0   35.66    1.55
   1   3   0   33.77    1.44
   1  -4   0   36.18    1.33
  -3  -1   0   32.29    1.27
   1   3   0   34.40    1.50
   1  -4   0   33.80    1.19
  -4   3   0   33.27    1.38
   1   3   0   34.55    1.40
   3  -4   0   33.75    1.40
  -3  -1   0   32.73    1.26
  -4   1   0   33.98    1.37
  -4   1   0   34.08    1.19
  -4   3   0   33.88    1.43
  -3   4   0   34.20    1.37
  -1   4   0   33.79    1.46
   3   1   0   36.41    1.27
  -3   4   0   34.12    1.59
   4  -3   0   36.37    1.43
  -1   4   0   33.48    1.44
   3  -4   0   32.15    1.36
   1  -4   0   34.53    1.22
  -3   4   0   32.38    1.39
   4  -3   0   34.45    1.33
  -1   4   0   33.62    1.52
  -4   3   0   33.70    1.31
  -4   1   0   33.07    1.39
   4   0   0   24.64    1.28
   0   4   0   20.44    1.04
  -4   0   0   20.98    0.94
   4   0   0   21.82    0.96
  -4   4   0   20.46    0.98
  -4   0   0   20.02    0.96
   0   4   0   19.80    1.03
   4  -4   0   23.44    1.05
   4  -4   0   22.23    0.89
  -4   4   0   19.99    1.01
   0   4   0   19.88    1.08
   4  -4   0   20.41    1.05
  -2   5   0   15.52    0.87
  -3  -2   0   15.08    0.63
  -3   5   0   14.55    1.03
  -2   5   0   15.03    0.94
  -5   3   0   15.24    0.69
  -5   3   0   14.88    0.83
  -5   2   0   15.36    0.87
   3  -5   0   13.54    0.77
  -2   5   0   15.46    0.61
   2  -5   0   12.90    0.80
  -5   3   0   15.08    0.88
  -5   2   0   15.81    0.85
   5  -3   0   14.12    0.79
  -3  -2   0   16.01    0.66
  -3   5   0   16.98    0.78
  -3   5   0   15.68    0.86
   2   3   0   15.32    0.91
   2   3   0   15.49    0.95
   2   3   0   15.62    0.81
   3  -5   0   15.22    0.81
   5  -3   0   15.55    0.88
   2  -5   0   13.86    0.71
   3   2   0   14.16    0.92
   3   2   0   15.31    0.95
   5  -3   0   15.64    0.85
   2  -5   0   13.42    0.72
   3   2   0   15.59    0.77
   5  -2   0   15.39    0.88
  -5   2   0   15.45    0.62
   4   1   0  493.38   17.81
   1  -5   0  506.93   17.40
  -1   5   0  534.95   17.71
  -1   5   0  519.78   17.82
  -1   5   0  512.01   17.71
  -5   4   0  529.50   17.64
   5  -4   0  545.40   17.76
  -4  -1   0  586.88   17.57
  -5   1   0  572.81   17.69
   4   1   0  540.20   17.45
  -5   1   0  552.65   17.64
   5  -4   0  551.88   17.71
  -4   5   0  535.69   17.66
  -5   4   0  546.04   17.55
   1   4   0  516.88   17.79
   1   4   0  563.82   17.69
   4  -5   0  562.85   17.71
   4  -5   0  547.74   17.68
  -4  -1   0  535.01   17.51
   1  -5   0  532.90   17.37
   1   4   0  570.18   17.75
   5  -4   0  544.07   17.52
   5  -1   0  464.70   17.89
  -5   4   0  536.03   17.72
  -4   5   0  469.20   17.85
   5  -1   0  526.56   17.64
   5  -5   0   23.49    1.25
  -5   0   0   22.37    1.13
  -5   5   0   22.25    1.19
  -5   0   0   21.84    1.10
   5  -5   0   22.14    1.20
  -5   5   0   23.03    1.13
   5   0   0   26.86    1.46
   5   0   0   24.10    1.11
   0   5   0   25.10    1.24
  -5   5   0   26.20    1.44
   0   5   0   25.86    1.37
   0   5   0   22.76    1.22
   6  -3   0  470.66   15.83
  -3  -3   0  502.09   15.39
   3   3   0  488.71   15.67
  -3   6   0  443.68   15.79
   3   3   0  441.15   15.85
  -6   3   0  489.52   15.77
   3  -6   0  467.79   15.63
  -3  -3   0  466.64   15.41
  -3   6   0  457.59   15.91
  -3   6   0  460.49   15.48
  -6   3   0  488.17   15.84
   3  -6   0  492.75   15.67
   3   3   0  480.25   15.89
   4  -6   0   12.20    0.82
  -6   2   0   12.83    0.84
  -4   6   0   13.82    0.79
  -4   6   0   11.88    1.14
  -4   6   0   13.58    0.85
   6  -2   0   13.35    0.91
   2   4   0   13.71    0.93
   2  -6   0   12.90    0.70
   6  -4   0   13.11    0.93
  -6   4   0   12.72    0.68
  -6   2   0   13.68    0.85
  -6   4   0   13.30    0.91
  -6   4   0   12.45    0.81
   2   4   0   13.44    0.98
  -4  -2   0   11.46    0.64
   4  -6   0   12.17    0.82
   6  -4   0   11.62    0.82
  -2   6   0   14.68    0.92
   4   2   0   14.17    1.00
   6  -2   0   12.79    1.23
   2   4   0   13.40    0.86
  -2   6   0   12.12    0.90
   6  -1   0   23.06    1.22
  -5  -1   0   21.48    1.09
  -6   5   0   25.18    1.15
  -5   6   0   24.86    1.24
  -6   1   0   23.34    1.25
  -5   6   0   23.25    1.52
  -1   6   0   24.65    1.29
  -1   6   0   23.35    1.43
  -5   6   0   23.05    1.24
  -6   5   0   22.46    1.28
   1   5   0   23.20    1.38
   1   5   0   24.06    1.28
   5  -6   0   24.31    1.30
   6  -5   0   24.94    1.30
  -6   1   0   24.28    1.23
  -1   6   0   22.27    1.30
   1  -6   0   24.91    0.99
   5   1   0   25.09    1.06
   5   1   0   25.93    1.46
   6  -1   0   25.34    1.58
   1   5   0   22.35    1.27
   6  -5   0   22.85    1.33
   5  -6   0   21.94    1.23
  -6   6   0  408.24   14.81
   0   6   0  428.44   14.71
  -6   0   0  436.46   14.42
   6  -6   0  445.37   14.63
   0   6   0  424.47   14.55
   0   6   0  449.86   14.55
  -6   0   0  446.14   14.46
   6  -6   0  452.89   14.59
   6   0   0  431.34   14.32
   0  -6   0  416.87   13.96
  -6   6   0  416.62   14.51
   6   0   0  429.59   14.78
  -6   6   0  419.99   14.39
  -4  -3   0   15.78    0.79
  -3  -4   0   17.55    0.73
  -3  -4   0   18.38    0.69
   7  -4   0   16.61    1.15
  -4   7   0   18.20    1.28
   4   3   0   15.72    1.15
  -4   7   0   17.25    1.10
   4  -7   0   17.71    1.03
  -7   4   0   18.55    1.08
  -4   7   0   18.32    0.89
  -3   7   0   17.58    1.14
  -3   7   0   15.55    1.12
   3   4   0   16.68    1.03
  -7   3   0   16.78    1.07
   3  -7   0   16.12    0.93
   3   4   0   17.13    1.20
   7  -3   0   16.87    1.59
   3   4   0   18.80    1.22
  -7   3   0   15.91    1.11
   7  -3   0   16.40    1.12
  -7   4   0   15.78    1.08
  -2   7   0  327.28   11.19
  -5   7   0  308.89   11.50
   2   5   0  345.35   11.32
  -7   2   0  341.87   11.28
   2  -7   0  328.00   10.93
   2   5   0  343.91   11.22
   7  -5   0  323.25   11.34
   5  -7   0  334.66   11.23
  -5  -2   0  336.74   10.97
  -7   5   0  326.57   11.29
   7  -2   0  297.53   11.53
   7  -2   0  322.35   11.20
  -5   7   0  329.82   11.23
  -2   7   0  312.33   11.28
  -5   7   0  330.94   11.07
   5  -7   0  338.36   11.21
   2   5   0  319.67   11.35
  -7   2   0  333.01   11.21
   5   2   0  323.61   11.37
   1   6   0   10.24    1.10
  -6  -1   0    8.39    0.77
   7  -1   0    7.48    1.02
   7  -6   0    7.47    0.92
   6  -7   0    9.38    0.92
  -7   6   0    8.08    0.92
  -7   6   0    8.61    0.75
  -1   7   0   11.70    1.20
   6   1   0   10.23    1.11
  -7   1   0    8.91    0.86
  -6   7   0    8.44    0.88
   1  -7   0    9.93    0.58
  -6   7   0    8.57    1.14
  -1   7   0   10.16    0.85
  -1   7   0   10.14    1.02
  -6   7   0   10.47    0.84
   6  -7   0    8.35    0.95
  -7   6   0    8.47    1.15
  -7   1   0   10.82    0.99
   1   6   0    8.26    0.89
   7  -6   0    9.62    0.92
   1   6   0    9.39    0.93
   7  -1   0   10.67    0.86
   0   7   0    4.29    0.84
  -7   0   0    4.39    0.62
   0   7   0    3.79    0.67
   0   7   0    4.44    0.75
   7   0   0    4.06    0.82
  -7   7   0    5.44    0.68
   7  -7   0    3.21    0.66
   0  -7   0    5.87    0.38
   7  -7   0    4.70    0.76
  -7   7   0    4.76    1.03
  -7   7   0    5.81    0.81
   4   4   0  290.27   10.44
   4  -8   0  301.07   10.20
  -4   8   0  300.95   10.40
  -4   8   0  284.16   10.39
   8  -4   0  285.49   10.86
   8  -4   0  302.57   10.47
  -4  -4   0  313.11    9.87
  -8   3   0   11.35    0.97
  -3  -5   0   13.11    0.54
  -5   8   0   13.03    1.18
   5   3   0   13.90    1.15
   8  -3   0   13.13    1.54
   8  -5   0   10.70    1.15
  -5  -3   0   11.35    0.73
  -3   8   0   10.99    1.13
   5  -8   0   12.68    0.98
  -3   8   0   11.97    0.97
   3   5   0   12.58    0.96
  -5   8   0   11.02    1.18
  -5   8   0   11.52    0.78
   8  -3   0   13.21    1.20
   3  -8   0   12.19    0.84
   3   5   0   10.56    1.15
   8  -2   0    4.46    0.90
   6  -8   0    4.93    0.76
   8  -6   0    4.41    0.81
  -6   8   0    5.30    0.78
   2   6   0    3.80    0.74
  -6   8   0    4.65    0.92
   2  -8   0    4.09    0.50
   2   6   0    4.32    0.75
  -2   8   0    5.02    0.80
  -6  -2   0    4.01    0.55
   8  -2   0    4.70    0.71
   6   2   0    4.33    0.83
  -2   8   0    5.49    0.85
   2   6   0    6.38    0.92
   6  -8   0    4.35    0.76
  -8   6   0    4.33    0.75
  -8   2   0    4.63    0.73
  -6   8   0    3.58    0.61
  -7   8   0  228.62    8.13
  -1   8   0  214.66    8.26
  -8   1   0  232.09    8.17
  -8   7   0  216.32    8.24
   8  -1   0  240.90    8.57
   7   1   0  224.26    8.38
  -8   7   0  241.72    8.79
   8  -1   0  227.21    8.02
   8  -7   0  223.95    8.37
  -7  -1   0  219.17    8.02
   1  -8   0  236.26    7.74
   1   7   0  234.69    8.27
  -7   8   0  238.47    8.17
   1   7   0  232.54    8.45
   7  -8   0  229.07    8.31
   7  -8   0  224.94    8.26
   0   8   0    4.31    0.95
   0  -8   0    3.75    0.38
  -8   8   0    3.60    0.75
  -8   8   0    2.60    0.94
   8  -8   0    4.10    0.83
   0   8   0    3.62    0.78
  -8   0   0    3.92    0.71
   8   0   0    3.50    0.84
   5  -9   0    2.62    0.58
  -9   4   0    2.99    0.73
   9  -5   0    5.07    0.90
  -9   5   0    3.30    0.79
   5   4   0    2.64    0.75
  -4  -5   0    3.15    0.36
   4  -9   0    3.33    0.58
   9  -4   0    3.61    0.83
   9  -5   0    4.11    1.19
  -5   9   0    3.04    0.72
  -5  -4   0    3.51    0.46
   4   5   0    3.40    0.78
  -4   9   0    3.10    0.68
   9  -4   0    2.25    1.06
   3   6   0  192.12    7.20
  -6   9   0  194.54    7.10
   9  -6   0  181.42    7.21
  -3   9   0  182.67    7.14
   3  -9   0  189.15    6.76
   9  -3   0  188.07    7.51
  -9   3   0  190.65    7.18
  -3  -6   0  202.83    6.36
  -9   6   0  189.89    7.21
  -9   3   0  204.80    7.15
   6  -9   0  187.04    7.02
  -6  -3   0  190.94    6.72
   6   3   0  191.82    7.19
   9  -2   0    4.42    0.77
  -2  -7   0    6.70    0.33
   2   7   0    5.32    0.87
  -9   7   0    5.91    0.98
  -9   2   0    4.38    0.80
  -9   7   0    4.70    1.17
  -2   9   0    4.98    0.93
   2  -9   0    5.57    0.62
   7   2   0    6.54    1.01
  -7   9   0    5.69    0.76
   9  -2   0    6.69    1.18
   7  -9   0    6.21    0.92
  -7  -2   0    5.54    0.71
  -7   9   0    4.59    0.85
   9  -7   0    6.92    1.05
  -9   2   0    6.97    1.00
   2   7   0    5.88    1.07
  -1  -8   0    6.74    0.40
  -8  -1   0    5.43    0.81
  -9   8   0    6.25    0.94
   1  -9   0    6.13    0.58
  -1   9   0    6.97    1.07
   9  -8   0    6.69    1.09
   9  -1   0    5.89    1.06
   1   8   0    6.23    1.05
   1   8   0    3.81    0.95
   8  -9   0    5.50    0.98
  -9   1   0    6.31    0.91
  -8   9   0    6.18    0.87
  -9   8   0    6.53    1.30
   9  -9   0  132.41    5.49
   0   9   0  129.60    5.34
   0  -9   0  132.71    4.56
 -10   5   0  154.06    6.19
  10  -5   0  150.41    6.74
   5 -10   0  158.01    5.89
  -5  -5   0  160.88    5.48
  -5  10   0  156.88    6.13
  10  -5   0  155.62    6.18
  10  -6   0    3.07    0.85
   4 -10   0    2.79    0.60
   4   6   0    2.66    0.78
 -10   4   0    1.89    0.74
  10  -4   0    2.58    1.01
  -4  10   0    3.35    0.86
   6   4   0    3.02    0.77
  -4  -6   0    2.62    0.35
  10  -6   0    1.24    1.14
  10  -4   0    3.28    0.84
  -6  10   0    3.01    0.83
 -10   6   0    1.98    0.81
  -6  -4   0    2.06    0.47
   6 -10   0    2.99    0.70
 -10   7   0    5.05    1.30
   3 -10   0    6.66    0.78
   7 -10   0    6.68    1.01
 -10   7   0    6.96    1.11
 -10   3   0    6.81    1.09
  10  -7   0    5.70    1.10
  -3  10   0    6.13    1.04
  10  -3   0    4.39    0.85
  -3  -7   0    6.12    0.39
  -7  10   0    5.07    0.94
  -7  -3   0    6.07    0.77
   3   7   0    5.83    1.13
   8 -10   0  128.13    5.27
  -8  10   0  125.96    5.15
 -10   2   0  128.52    5.23
  10  -8   0  131.03    5.56
 -10   8   0  132.51    5.99
  -2  10   0  123.12    5.33
   2   8   0  132.68    5.42
   2 -10   0  137.24    4.78
 -10   8   0  132.51    5.39
  -8  -2   0  127.85    5.01
  -9  -1   0    2.17    0.72
 -10   9   0    3.72    1.02
  -1  -9   0    3.19    0.34
  10  -9   0    2.75    1.27
  -9  10   0    2.74    0.77
   9 -10   0    2.74    1.12
 -10   1   0    2.50    0.76
   1 -10   0    1.97    0.52
  -1  10   0    1.24    0.94
   1   9   0    2.34    0.90
  11  -5   0    3.36    0.99
   6 -11   0    3.49    0.84
  11  -6   0    1.92    1.09
  -6  11   0    2.55    1.17
  11  -6   0    2.17    1.40
  -5  11   0    2.10    1.07
   5 -11   0    2.49    0.75
 -11   6   0    3.90    1.23
  -5  -6   0    4.15    0.57
  -6  -5   0    3.36    0.63
 -11   5   0    2.60    1.26
 -11   4   0  110.96    4.75
  -7  -4   0  104.87    4.02
  11  -7   0   96.15    4.65
 -11   7   0  110.01    5.16
  11  -7   0  102.12    5.25
   4 -11   0   99.02    4.08
  -4  11   0   96.02    4.53
 -11   7   0  100.76    4.61
  -4  -7   0  102.65    3.59
 -11   8   0    3.14    1.97
  11  -8   0    1.89    1.17
  -8  -3   0    1.41    0.68
 -11   8   0    2.39    1.14
  -3  11   0    2.30    1.08
   8 -11   0    0.86    0.77
  -8  11   0    2.64    1.10
   3 -11   0    1.50    0.64
   3   8   0    1.31    1.10
  11  -8   0    1.79    1.64
   1  -1   1  178.12    5.56
   0   1  -1  157.77    5.60
   0   1  -1  157.90    5.55
  -1   1   1  174.20    5.55
   1  -1  -1  170.00    5.55
   1   0  -1  169.79    5.58
   1   0  -1  167.62    5.53
   0   1   1  157.95    5.58
   1   0  -1  169.83    5.57
   1   0   1  171.53    5.55
  -1   1   1  171.27    5.55
   0   1  -1  168.88    5.55
  -1   0  -1  173.24    5.52
  -1   1  -1  173.85    5.55
   1  -1  -1  159.22    5.54
   1  -1   1  175.19    5.54
   0   1   1  180.68    5.55
  -1   0   1  164.23    5.52
  -1   1  -1  175.76    5.53
  -1   2   1    0.17    0.16
  -2   1   1    0.08    0.11
   1  -2   1    0.00    0.08
   2  -1   1    0.14    0.13
   2  -1   1    0.17    0.13
  -1   2   1   -0.05    0.14
   1   1   1   -0.04    0.06
  -1   2   1    0.15    0.18
   1   1  -1    0.29    0.17
  -1   2  -1    0.10    0.11
  -2   1  -1   -0.06    0.11
  -1   2  -1    0.01    0.15
   1  -2  -1    0.09    0.11
   1   1  -1   -0.24    0.12
  -1   2  -1    0.13    0.25
   1   1   1   -0.02    0.10
   2  -1  -1   -0.04    0.14
  -2   1   1   -0.02    0.13
   1   1   1    0.27    0.22
   2  -1  -1    0.17    0.15
  -2   1   1    0.03    0.11
   1  -2   1    0.12    0.11
   1   1   1    0.91    0.18
   1   1  -1   -0.22    0.15
   1  -2  -1   -0.01    0.12
  -1   2   1    0.17    0.11
  -2   1  -1    0.04    0.12
  -2   2  -1   30.10    1.11
   2  -2   1   30.89    1.14
  -2   0   1   29.56    1.09
   2   0   1   29.24    1.12
   2   0  -1   33.06    1.25
   2   0  -1   30.56    1.11
  -2   2   1   30.51    1.13
  -2   2  -1   31.10    1.15
   0   2   1   29.98    1.13
   2   0   1   29.54    1.30
   0   2   1   28.50    1.19
   2   0  -1   28.84    1.19
   0   2  -1   30.87    1.18
   2  -2  -1   31.00    1.14
  -2   0  -1   29.40    1.08
   0   2  -1   30.63    1.21
   2  -2   1   29.40    1.15
   2  -2  -1   28.69    1.14
  -2   0  -1   30.41    1.12
   0   2  -1   29.69    1.15
  -2   2   1   29.14    1.13
  -2   0   1   27.57    1.10
   0   2   1   30.39    1.15
  -2   3   1   63.07    2.37
   1  -3  -1   64.58    2.28
   2   1  -1   68.55    2.44
   1  -3  -1   68.40    2.28
   1   2   1   67.29    2.39
  -1   3  -1   65.93    2.22
   3  -1   1   66.70    2.38
  -3   2  -1   64.34    2.39
  -3   1   1   65.05    2.34
  -3   1   1   65.25    2.37
  -1   3  -1   67.05    2.52
  -2   3   1   67.42    2.48
  -3   2  -1   67.87    2.27
   2   1  -1   63.67    2.30
   1   2   1   65.24    2.46
   1   2   1   68.55    2.35
  -1   3  -1   68.17    2.45
   3  -2  -1   67.61    2.37
   2  -3   1   66.68    2.34
  -2  -1  -1   63.58    2.27
  -2  -1  -1   66.60    2.26
   3  -2  -1   66.40    2.36
   2   1  -1   66.43    2.42
   3  -2  -1   63.88    2.39
  -2  -1  -1   65.62    2.22
   2   1  -1   68.36    2.21
   2  -3   1   64.92    2.32
  -3   2  -1   68.94    2.36
  -1   3  -1   64.79    2.39
  -2   3   1   65.09    2.32
   1  -3  -1   67.21    2.23
  -2  -1   1   65.18    2.21
  -3   2   1   66.97    2.30
  -2   3  -1   67.21    2.37
  -1   3   1   64.76    2.45
   3  -1  -1   66.47    2.42
  -2  -1   1   66.72    2.22
  -2   3  -1   68.09    2.33
   1   2  -1   64.94    2.42
   2  -3  -1   64.63    2.34
  -1   3   1   65.80    2.39
  -3   1  -1   65.73    2.34
   3  -2   1   64.35    2.39
   2   1   1   67.81    2.27
   2   1   1   66.47    2.50
   3  -2   1   67.61    2.31
   2   1   1   68.03    2.27
   1   2  -1   64.24    2.35
   3  -2   1   67.86    2.38
  -3   1  -1   65.82    2.37
  -2   3  -1   65.36    2.55
   3  -1  -1   65.06    2.37
   1   2  -1   64.38    2.41
   1  -3   1   67.26    2.23
  -1   3   1   68.54    2.41
  -3   2   1   65.48    2.38
   1  -3   1   64.61    2.22
   2  -3  -1   64.64    2.33
  -3   2   1   66.02    2.35
  -3   0   1    0.52    0.16
  -3   3   1    0.73    0.21
   3  -3  -1    1.14    0.24
   3   0  -1    0.62    0.33
   3  -3   1    0.77    0.22
  -3   3  -1    0.69    0.19
   0   3   1    0.43    0.26
   3  -3  -1    0.62    0.19
   3  -3   1    0.76    0.21
  -3   0  -1    0.78    0.17
   0   3  -1    0.93    0.27
   3   0   1    0.85    0.36
   3   0  -1    1.23    0.22
  -3   0   1    0.65    0.19
  -3   0  -1    0.78    0.20
  -3   3  -1    0.64    0.22
   0   3  -1    0.87    0.25
   3   0   1    0.79    0.19
   3  -3  -1    0.35    0.20
   0   3   1    0.56    0.22
   0   3  -1    0.51    0.23
  -3   3   1    0.79    0.23
   0   3   1    0.79    0.21
   3  -3   1    0.99    0.15
  -4   2   1    0.12    0.12
   4  -2  -1    0.10    0.21
   4  -2  -1    0.05    0.17
   4  -2  -1    0.02    0.15
   2   2   1    0.02    0.17
  -2   4  -1   -0.17    0.14
   4  -2   1    0.28    0.21
   4  -2   1    0.15    0.19
  -4   2   1   -0.07    0.16
  -4   2   1    0.10    0.20
  -2   4  -1   -0.08    0.29
  -2   4  -1    0.31    0.23
   2  -4   1   -0.13    0.13
   2   2  -1    0.16    0.18
   2  -4  -1   -0.03    0.14
  -2   4   1   -0.24    0.21
   2   2  -1    0.28    0.23
   2   2   1    0.06    0.20
   2  -4  -1   -0.27    0.12
   2   2   1   -0.23    0.24
  -4   2  -1    0.00    0.21
  -4   2  -1    0.13    0.18
  -2   4   1    0.06    0.22
  -4   2  -1    0.19    0.10
   2  -4   1    0.18    0.14
   2   2  -1    0.25    0.18
   4  -3  -1   81.25    2.88
  -1   4  -1   78.65    2.90
   3  -4   1   79.04    2.86
   1  -4  -1   80.71    2.71
   1  -4  -1   80.57    2.65
   1  -4  -1   80.24    2.72
   3   1  -1   82.80    2.68
  -4   3  -1   81.87    2.76
  -3  -1  -1   76.99    2.70
  -3   4   1   82.52    2.84
   1   3   1   82.85    2.86
  -3   4   1   80.78    3.02
   4  -1   1   75.38    3.09
  -4   1   1   79.74    2.86
  -4   3  -1   80.77    2.91
  -3  -1  -1   81.09    2.74
  -1   4  -1   74.79    2.95
  -4   1   1   77.46    2.82
  -3   4   1   78.76    2.87
   4  -3  -1   79.08    2.91
  -3  -1  -1   75.49    2.75
  -1   4  -1   80.14    2.99
   3  -4   1   79.38    2.83
   1   3   1   82.01    2.89
   3   1  -1   78.69    2.95
   1   3   1   78.87    2.98
   4  -3  -1   78.11    2.81
   4  -1   1   74.53    2.85
  -4   3  -1   79.74    2.85
   3   1   1   76.57    3.03
   4  -3   1   78.07    2.91
   4  -3   1   78.59    2.87
   4  -1  -1   76.84    2.84
   3   1   1   83.94    2.74
  -4   1  -1   80.30    2.87
  -1   4   1   81.31    2.88
   1   3  -1   80.84    2.87
   1   3  -1   79.15    2.93
  -4   3   1   75.59    2.88
  -1   4   1   74.77    2.97
  -1   4   1   75.06    2.88
   3  -4  -1   77.33    2.84
  -4   1  -1   74.19    2.81
  -3  -1   1   76.98    2.71
  -4   3   1   75.32    2.76
   4  -3   1   80.77    2.75
   3  -4  -1   77.60    2.85
   1  -4   1   78.52    2.65
   1  -4   1   77.27    2.64
  -4   3   1   79.16    2.84
  -3   4  -1   75.80    2.85
  -3   4  -1   77.81    3.08
  -3   4  -1   77.23    2.82
   1   3  -1   77.10    2.92
  -3  -1   1   79.47    2.75
  -3  -1   1   80.55    2.72
   4  -1  -1   78.04    3.05
   4   0   1   33.56    1.60
   4  -4  -1   30.85    1.23
  -4   0  -1   28.97    1.24
  -4   4   1   28.45    1.32
   0   4  -1   30.76    1.42
   4  -4   1   29.33    1.36
  -4   4  -1   29.82    1.34
   4  -4  -1   29.40    1.33
   4   0   1   29.76    1.27
   4  -4   1   29.47    1.33
   4   0  -1   30.73    1.25
   0   4   1   28.97    1.44
  -4   0  -1   30.50    1.29
   0   4  -1   28.77    1.38
   0   4   1   30.17    1.35
   4  -4   1   30.93    1.13
  -4   4  -1   31.95    1.29
  -4   4   1   31.65    1.30
  -4   0   1   30.63    1.28
   0   4  -1   38.67    1.42
   4   0  -1   30.89    1.50
  -4   0   1   29.89    1.25
   4  -4  -1   30.89    1.36
   0   4   1   30.89    1.33
  -5   3  -1   80.35    2.94
  -2   5  -1   78.65    3.05
   3   2  -1   75.27    2.95
   5  -2   1   72.86    2.89
   5  -3  -1   78.56    2.85
   3   2  -1   73.74    2.78
  -2   5  -1   79.07    2.60
  -5   3  -1   79.58    2.87
   2   3   1   75.88    3.01
  -3  -2  -1   75.74    2.62
  -3   5   1   75.41    3.05
   5  -3  -1   76.24    2.86
  -5   3  -1   77.90    2.67
   2   3   1   78.76    2.82
  -5   2   1   78.31    2.64
   3  -5   1   76.28    2.80
  -5   2   1   80.46    2.88
  -3   5   1   73.05    2.88
  -2   5  -1   76.86    2.91
   2  -5  -1   77.18    2.75
  -3  -2  -1   76.88    2.67
   3   2  -1   72.63    2.96
   3  -5   1   76.23    2.82
   5  -3  -1   70.74    2.90
   2  -5  -1   73.16    2.73
  -5   2   1   76.36    2.89
   2   3   1   78.36    2.93
  -5   3   1   74.83    2.90
   2  -5   1   76.92    2.72
   2   3  -1   81.50    2.86
  -3   5  -1   69.74    3.11
  -5   2  -1   72.44    2.89
  -2   5   1   78.55    3.04
  -5   2  -1   76.31    2.86
  -3   5  -1   76.46    2.90
  -2   5   1   79.58    2.93
  -2   5   1   75.39    2.91
  -5   3   1   78.01    2.87
  -3   5  -1   78.20    2.76
   2  -5   1   79.36    2.75
   2  -5   1   72.49    2.76
  -2   5   1   77.15    2.61
   5  -3   1   74.78    2.92
   2   3  -1   79.70    2.97
   3   2   1   80.13    2.75
   5  -3   1   78.35    2.87
   3   2   1   75.72    3.02
  -5   3   1   77.15    2.71
   2   3  -1   75.46    2.95
  -3  -2   1   77.25    2.62
   5  -2  -1   75.13    2.89
  -3  -2   1   77.93    2.62
   3  -5  -1   77.84    2.83
   3  -5  -1   76.66    2.81
   4  -5   1    0.16    0.24
   4  -5   1    0.12    0.24
  -5   4  -1    0.27    0.27
   1  -5  -1    0.14    0.11
   1  -5  -1    0.00    0.15
   5  -4  -1    0.05    0.20
  -5   1   1    0.10    0.21
  -4   5   1    0.16    0.38
   5  -1   1    0.63    0.49
  -4   5   1    0.48    0.24
  -1   5  -1    0.32    0.33
   1   4   1   -0.19    0.23
   1   4   1   -0.07    0.30
  -4  -1  -1   -0.34    0.18
  -5   4  -1    0.27    0.20
  -1   5  -1    0.16    0.28
   4   1  -1    0.23    0.32
   5  -4  -1    0.18    0.22
  -5   1   1    0.29    0.24
   5  -1   1    0.78    0.27
   1   4   1    0.14    0.25
   5  -4  -1   -0.04    0.22
  -4   5   1    0.22    0.26
  -1   5  -1    0.54    0.29
  -4  -1  -1    0.03    0.16
   4   1  -1    0.11    0.16
  -5   4  -1    0.08    0.21
  -4  -1   1   -0.12    0.16
   4  -5  -1    0.29    0.20
   5  -4   1   -0.04    0.26
  -1   5   1    0.30    0.29
  -5   4   1    0.10    0.25
  -5   4   1   -0.19    0.17
  -4   5  -1    0.24    0.23
   1   4  -1    0.22    0.27
   1   4  -1    0.46    0.30
   1  -5   1    0.16    0.11
  -1   5   1    0.29    0.35
   4  -5  -1   -0.06    0.20
  -5   4   1    0.51    0.20
   5  -4   1    0.24    0.26
   4   1   1   -0.20    0.19
   5  -1  -1    0.46    0.25
  -5   1  -1   -0.13    0.23
  -5   1  -1    0.01    0.21
  -4   5  -1    0.23    0.25
   5  -1  -1    0.22    0.44
   4  -5  -1    0.11    0.25
   1  -5   1    0.25    0.12
   4   1   1    0.24    0.38
  -1   5   1    0.52    0.25
   1   4  -1    0.03    0.29
  -4  -1   1    0.16    0.17
  -4   5  -1    0.28    0.40
   5   0  -1   28.91    1.52
  -5   5  -1   29.15    1.58
   5  -5   1   28.05    1.35
  -5   0  -1   26.13    1.27
   5   0  -1   28.30    1.24
  -5   5  -1   30.30    1.30
   0   5  -1   27.71    1.41
  -5   5   1   29.57    1.54
  -5   5   1   26.73    1.34
   0   5   1   26.97    1.32
  -5   0   1   27.94    1.29
   0   5   1   26.14    1.47
   0   5  -1   28.46    1.47
   5   0   1   28.00    1.26
   5   0   1   28.50    1.58
   5  -5  -1   28.15    1.40
   5  -5  -1   27.57    1.35
   0   5  -1   26.11    1.36
  -5   0   1   26.65    1.24
  -5   5   1   28.37    1.29
   5  -5   1   27.88    1.39
  -5   0  -1   27.60    1.26
   0   5   1   26.65    1.36
  -3   6  -1   -0.04    0.40
   6  -3  -1   -0.07    0.28
   3   3  -1    0.07    0.31
  -3  -3   1   -0.16    0.11
  -6   3  -1    0.28    0.26
   3  -6  -1    0.06    0.21
  -6   3   1   -0.06    0.27
   6  -3   1    0.29    0.31
  -6   3   1    0.29    0.29
  -3   6   1    0.01    0.28
  -3   6   1    0.28    0.31
   3   3  -1    0.19    0.34
  -3   6  -1    0.02    0.17
  -3  -3  -1    0.16    0.17
   3  -6   1   -0.29    0.18
   3   3   1    0.04    0.24
   3   3  -1   -0.09    0.26
  -3  -3  -1    0.11    0.11
   3  -6   1   -0.37    0.18
  -3   6   1   -0.09    0.17
   3  -6  -1   -0.12    0.25
   3   3   1    0.26    0.35
  -3   6  -1   -0.12    0.22
  -3  -3   1   -0.04    0.10
  -6   3  -1    0.25    0.29
   6  -2   1   23.60    1.59
  -4  -2  -1   24.93    1.08
  -6   4  -1   22.27    1.30
   2   4   1   27.67    1.47
   2  -6  -1   24.73    1.12
  -6   4  -1   28.10    1.30
  -6   4  -1   27.58    1.10
  -4   6   1   25.64    1.33
  -4   6   1   27.26    1.54
   2   4   1   25.45    1.33
  -6   2   1   24.19    1.26
  -4   6   1   24.22    1.18
  -2   6  -1   27.33    1.40
   2   4   1   27.44    1.27
   4  -6   1   24.08    1.26
   6  -2   1   25.06    1.32
  -2   6  -1   24.94    1.35
   6  -4  -1   25.85    1.31
   6  -4  -1   25.64    1.23
   4  -6   1   26.50    1.27
   6  -4  -1   24.26    1.36
  -6   2   1   25.18    1.31
   4   2  -1   26.10    1.38
   6  -4   1   22.23    1.32
  -4  -2   1   26.38    1.09
  -6   4   1   23.55    1.31
  -6   2  -1   25.41    1.32
  -4   6  -1   26.57    1.60
   2   4  -1   23.30    1.35
   4  -6  -1   26.59    1.28
  -2   6   1   26.97    1.30
  -2   6   1   26.65    1.49
  -6   2  -1   25.14    1.28
  -4   6  -1   25.81    1.32
  -2   6   1   24.24    1.34
  -6   4   1   26.46    1.13
   6  -2  -1   24.29    1.54
  -4   6  -1   25.25    1.20
   4   2   1   26.95    1.49
   6  -2  -1   27.06    1.33
  -6   4   1   25.31    1.26
   6  -4   1   28.03    1.32
   2  -6   1   25.00    1.10
   4  -6  -1   25.82    1.28
   2   4  -1   25.48    1.38
   2   4  -1   27.32    1.30
   6  -5  -1   32.05    1.57
  -5   6   1   35.47    1.86
  -5   6   1   32.80    1.54
   1   5   1   30.50    1.69
  -5  -1  -1   30.53    1.39
  -1   6  -1   34.61    1.62
  -6   1   1   32.27    1.53
  -6   5  -1   33.49    1.41
   1  -6  -1   33.17    1.30
  -1   6  -1   31.25    1.60
   1   5   1   32.08    1.55
   1   5   1   31.75    1.54
  -1   6  -1   32.82    1.72
  -6   1   1   32.17    1.51
   6  -5  -1   31.14    1.62
   6  -1   1   31.17    1.84
   5  -6   1   34.93    1.59
   5  -6   1   31.11    1.57
   6  -1   1   36.11    1.57
   5   1  -1   33.77    1.71
  -1   6   1   32.11    1.51
  -6   5   1   31.88    1.43
   5   1   1   34.71    1.31
  -5   6  -1   32.11    1.53
   5  -6  -1   31.19    1.55
   1  -6   1   30.07    1.39
   1   5  -1   33.04    1.67
   6  -5   1   29.00    1.59
   6  -1  -1   34.26    1.80
   1  -6   1   31.79    1.24
   1   5  -1   33.12    1.58
   5  -6  -1   30.59    1.57
   6  -5   1   32.49    1.57
  -5   6  -1   32.79    1.86
  -6   5   1   32.37    1.59
  -1   6   1   29.20    1.57
  -5   6  -1   34.27    1.54
  -5  -1   1   31.11    1.39
  -6   1  -1   30.12    1.51
  -6   1  -1   33.09    1.51
   6  -1  -1   33.63    1.52
   5   1   1   32.09    1.76
   1   5  -1   32.50    1.63
  -1   6   1   31.86    1.73
   6  -6  -1    0.05    0.35
   0   6   1    0.22    0.34
  -6   6   1    0.41    0.52
   0   6  -1    0.49    0.45
   0   6   1    0.53    0.39
   6   0  -1    0.64    0.47
   0   6   1    0.05    0.33
   6  -6   1    0.21    0.33
   6   0  -1    0.33    0.29
   6   0   1    0.52    0.50
  -6   6  -1    0.36    0.49
   0  -6   1    0.22    0.06
   0   6  -1    0.52    0.37
  -6   6   1    0.17    0.31
   0   6  -1    0.17    0.38
   6   0   1    0.37    0.34
  -6   0   1    0.28    0.32
   0  -6  -1    0.18    0.09
   6  -6  -1    0.80    0.37
  -6   0   1    0.27    0.29
   6  -6   1    0.11    0.37
  -6   6  -1    0.42    0.34
  -6   0  -1   -0.02    0.26
  -6   6  -1    0.23    0.29
  -3   7  -1   20.15    1.29
  -7   3   1   23.72    1.27
   3  -7  -1   20.98    1.11
   7  -4  -1   23.02    1.35
   4   3  -1   22.61    1.34
  -3   7  -1   22.37    1.37
   7  -3   1   19.26    1.60
   3   4   1   22.06    1.19
   7  -3   1   20.88    1.30
   3   4   1   19.82    1.36
  -4  -3  -1   21.51    0.96
  -4   7   1   26.15    1.43
  -4   7   1   19.33    1.22
   4  -7   1   21.08    1.16
  -7   4  -1   21.20    1.22
  -4   7   1   23.17    1.05
  -3  -4   1   22.71    0.83
  -7   3   1   20.78    1.29
  -3  -4   1   20.84    0.83
  -7   3  -1   23.22    1.28
   3   4  -1   21.10    1.31
   7  -3  -1   24.76    1.70
  -4  -3   1   22.28    0.96
  -7   4   1   21.33    1.23
  -7   3  -1   18.22    1.24
  -4   7  -1   22.50    1.31
  -3   7   1   20.02    1.28
   3  -7   1   21.18    1.09
  -4   7  -1   21.83    1.03
   7  -3  -1   22.60    1.31
  -3  -4  -1   22.56    0.85
  -3   7   1   22.13    1.23
  -3  -4  -1   21.97    0.95
   4  -7  -1   23.28    1.21
  -4   7  -1   23.51    1.52
  -7   4   1   19.77    1.29
   4   3   1   20.23    1.36
   3   4  -1   22.12    1.37
   7  -4   1   21.07    1.31
   3   4  -1   21.78    1.20
  -5   7   1   -0.14    0.31
   7  -5  -1    0.13    0.37
   2  -7  -1    0.26    0.23
  -5  -2  -1    0.04    0.23
   5  -7   1    0.39    0.35
   5  -7   1    0.36    0.37
  -7   2   1    0.33    0.36
   2   5   1    0.12    0.34
  -5   7   1   -0.19    0.39
   2   5   1    0.46    0.37
  -2   7  -1   -0.22    0.36
   7  -2   1   -0.04    0.57
   5   2  -1    0.53    0.44
  -2   7  -1    0.45    0.42
  -5   7   1    0.73    0.38
   7  -2   1    0.45    0.36
  -7   2   1   -0.01    0.31
   2   5   1    0.37    0.39
  -2   7   1    0.28    0.30
  -5   7  -1    0.71    0.57
   2   5  -1   -0.04    0.41
  -7   2  -1   -0.06    0.31
   5  -7  -1    0.44    0.34
  -5   7  -1    0.51    0.37
   5   2   1    0.98    0.51
  -5  -2   1    0.14    0.22
  -7   2  -1    0.03    0.34
  -2   7   1    0.45    0.40
  -5   7  -1   -0.03    0.31
   5  -7  -1    0.56    0.39
   7  -5   1    0.15    0.40
   7  -2  -1   -0.34    0.53
   7  -2  -1    0.49    0.38
   2   5  -1    0.27    0.40
   2   5  -1    0.30    0.38
   2  -7   1   -0.06    0.22
  -7   5   1    0.24    0.36
  -1   7  -1   31.09    1.71
   7  -1   1   32.16    1.58
  -6  -1  -1   29.32    1.47
   1   6   1   32.46    1.67
  -1   7  -1   31.46    1.83
  -7   6  -1   29.83    1.66
  -7   1   1   31.79    1.65
   1  -7  -1   30.40    1.30
   1   6   1   32.37    1.63
  -6   7   1   30.66    1.58
   7  -6  -1   33.73    1.93
  -1   7  -1   32.43    1.67
   6   1  -1   35.54    1.83
  -7   1   1   30.71    1.59
  -6   7   1   33.83    2.00
   6  -7   1   29.87    1.63
   1   6   1   30.84    1.82
   6  -7   1   27.99    1.66
   7  -1   1   31.61    1.92
  -6   7   1   31.57    1.61
   7  -6  -1   33.24    1.78
  -7   6  -1   33.53    2.01
   6  -7  -1   34.17    1.75
  -7   1  -1   32.11    1.60
  -6   7  -1   32.44    2.01
   7  -1  -1   29.80    1.53
   1   6  -1   30.89    1.66
   6  -7  -1   30.43    1.65
   6   1   1   31.94    1.90
   1  -7   1   31.60    1.27
   7  -6   1   30.19    1.64
  -7   6   1   31.14    1.47
   7  -1  -1   30.78    1.80
   1   6  -1   30.57    1.65
  -1   7   1   31.50    1.57
  -1   7   1   30.45    1.79
  -6  -1   1   29.61    1.47
  -1   7   1   26.84    1.63
  -6   7  -1   32.18    1.60
   7  -6   1   31.80    1.74
  -6   7  -1   33.56    1.61
   1   6  -1   32.88    1.79
  -7   0   1   25.44    1.49
   7   0  -1   32.51    1.82
   7  -7  -1   30.17    1.70
   0   7  -1   28.71    1.67
   0  -7  -1   31.11    1.21
  -7   7   1   30.69    1.98
   0   7   1   30.24    1.58
   0   7  -1   27.19    1.77
   7  -7  -1   29.83    1.73
  -7   7  -1   30.57    2.03
   7   0   1   32.06    1.93
   0  -7   1   31.49    1.14
  -7   7  -1   27.66    1.50
  -7   7   1   28.62    1.54
  -7   7   1   27.73    1.60
   7  -7   1   31.44    1.75
   0   7   1   31.70    1.89
   0   7   1   29.85    1.69
  -7   0  -1   27.05    1.50
   0   7  -1   27.56    1.60
  -7   7  -1   27.23    1.63
   7  -7   1   32.90    1.74
   4  -8  -1    0.35    0.36
   4  -8   1    0.53    0.32
  -4   8  -1    0.59    0.50
   4   4  -1    0.84    0.47
  -8   4  -1    0.93    0.46
  -4   8   1    0.20    0.45
  -4  -4  -1    0.00    0.19
  -8   4   1    0.25    0.42
   4   4   1    0.31    0.50
   8  -4  -1    0.42    0.70
   8  -4   1   -0.01    0.42
  -4  -4   1   -0.13    0.18
   8  -4  -1    0.27    0.42
  -4   8  -1    0.34    0.46
   8  -4   1   -0.21    0.69
   8  -5  -1   22.03    1.51
   8  -3   1   23.69    1.47
  -8   5  -1   22.65    1.49
  -5  -3  -1   23.56    1.15
  -3  -5   1   26.11    0.91
  -8   3   1   24.84    1.46
  -3   8  -1   23.85    1.51
   3   5   1   23.75    1.37
   3   5   1   22.14    1.53
   8  -3   1   24.56    1.89
  -3   8  -1   25.72    1.49
  -5   8   1   23.98    1.48
  -5   8   1   22.74    1.17
  -8   3   1   24.91    1.50
   5  -8   1   25.04    1.38
   3  -8  -1   21.97    1.22
   5   3  -1   22.24    1.46
   3   5  -1   25.49    1.46
  -3  -5  -1   25.10    0.95
   3  -8   1   23.66    1.23
   3   5  -1   21.85    1.50
   8  -3  -1   20.87    1.41
  -5  -3   1   24.69    1.15
  -5   8  -1   25.82    1.21
  -5   8  -1   23.37    1.46
   8  -5   1   22.43    1.52
   8  -3  -1   24.89    1.87
  -8   5   1   21.01    1.45
   5  -8  -1   22.99    1.37
   5   3   1   23.70    1.60
  -5   8  -1   22.60    1.64
  -8   3  -1   24.61    1.44
   3   5  -1   23.61    1.55
  -3   8   1   23.02    1.50
  -8   2   1   12.70    1.09
   6  -8   1   15.87    1.15
  -8   6  -1   14.07    1.15
   8  -6  -1   14.68    1.22
  -2   8  -1   13.14    1.27
   2   6   1   15.50    1.12
  -6  -2  -1   12.92    0.88
   8  -2   1   15.06    1.58
   6   2  -1   13.43    1.15
   2  -8  -1   13.91    0.86
   2   6   1   14.94    1.14
   2   6   1   14.68    1.38
  -6   8   1   14.58    1.04
  -2   8  -1   14.13    1.12
   8  -2   1   16.44    1.17
  -6   8   1   15.82    1.28
  -8   2   1   12.86    1.08
  -6   8   1   14.38    1.12
   6  -8   1   13.64    1.13
   2   6  -1   14.44    1.23
   2   6  -1   15.28    1.20
  -6  -2   1   13.83    0.91
   2  -8   1   12.89    0.82
  -6   8  -1   13.95    1.10
   2   6  -1   13.63    1.21
   6   2   1   14.75    1.40
  -6   8  -1   15.24    1.54
  -6   8  -1   14.75    1.03
   6  -8  -1   13.38    1.10
  -8   2  -1   15.04    1.12
  -8   2  -1   14.98    1.15
  -2   8   1   13.02    1.26
   8  -2  -1   15.58    1.49
   6  -8  -1   14.42    1.17
   8  -2  -1   13.13    1.10
   8  -6   1   13.58    1.32
  -2  -6  -1   15.66    0.55
  -2  -6  -1   12.79    0.62
   7   1  -1    0.47    0.59
   1   7   1   -0.29    0.61
   8  -7  -1   -0.04    0.47
  -7   8   1    1.27    0.53
  -8   7  -1    0.68    0.74
   8  -1   1    0.42    0.46
   1  -8  -1   -0.15    0.22
   7  -8   1    0.25    0.45
  -1   8  -1    1.09    0.59
  -7  -1  -1    0.30    0.35
  -7   8   1   -0.62    0.64
   1   7   1    0.14    0.53
  -8   1   1   -0.15    0.37
   7  -8   1    0.53    0.47
  -7   8   1    0.65    0.46
  -1   8  -1    0.06    0.38
   8  -1   1   -0.85    0.60
  -8   7  -1    0.09    0.46
   1   7   1    0.36    0.41
  -7   8  -1    0.78    0.49
  -7   8  -1    0.31    0.48
   1  -8   1   -0.10    0.22
   7  -8  -1    0.78    0.48
  -8   1  -1    0.54    0.43
   8  -1  -1   -0.18    0.52
   7  -8  -1   -0.23    0.47
   1   7  -1    0.33    0.49
   1   7  -1    0.72    0.61
  -1   8   1    0.20    0.52
   1   7  -1    0.05    0.45
  -8   7   1    1.16    0.52
  -7   8  -1    0.62    0.71
   7   1   1    0.13    0.59
   8  -1  -1    0.14    0.44
  -1   8   1    0.16    0.57
  -8   7   1   -0.28    0.59
  -7  -1   1    0.31    0.38
   8  -7   1    1.31    0.54
   8  -8  -1   15.85    1.49
  -8   8  -1   14.93    1.81
   8   0  -1   18.26    1.46
   0  -8   1   14.57    0.71
  -8   0  -1   15.05    1.15
  -8   8   1   15.55    1.23
  -8   8   1   15.55    1.71
   0  -8  -1   14.00    0.75
   0   8  -1   16.56    1.27
   8   0   1   16.51    1.60
   0   8  -1   13.48    1.35
   0   8   1   12.66    1.32
  -8   8  -1   15.79    1.24
  -8   0   1   13.24    1.11
   0   8   1   13.42    1.52
   8  -8   1   13.89    1.38
  -5   9   1   23.53    1.56
  -4  -5   1   21.78    0.97
  -5  -4  -1   20.49    1.08
  -9   5  -1   22.73    1.57
   5   4  -1   20.97    1.51
   9  -4   1   19.37    1.48
   4  -9  -1   19.69    1.26
   4   5   1   22.78    1.61
  -4   9  -1   22.34    1.54
   9  -4   1   23.46    2.20
   9  -5  -1   22.04    1.56
   9  -5  -1   22.82    2.22
   5  -9   1   21.96    1.36
   9  -5   1   22.80    1.59
  -5  -4   1   22.61    1.10
   4  -9   1   21.44    1.27
   9  -4  -1   20.56    2.06
   9  -4  -1   20.76    1.54
   5   4   1   21.02    1.56
  -5   9  -1   19.74    1.48
   9  -5   1   23.37    2.26
  -4  -5  -1   22.82    1.00
  -9   4  -1   20.38    1.50
  -4   9   1   21.08    1.52
   5  -9  -1   21.28    1.35
   4   5  -1   18.45    1.50
   9  -6  -1    0.04    0.50
  -3  -6   1    0.05    0.12
   3  -9  -1    0.14    0.32
   6  -9   1   -0.47    0.40
  -3   9  -1    0.23    0.49
  -6  -3  -1   -0.26    0.29
  -6   9   1   -0.22    0.52
  -9   3   1    0.11    0.46
   9  -3   1    0.62    0.57
  -9   6  -1    0.16    0.50
   3   6   1    1.17    0.67
   9  -3   1    0.92    0.87
   6   3  -1   -0.48    0.49
   6   3   1   -0.32    0.51
   3   6  -1   -0.02    0.50
   3  -9   1   -0.28    0.28
  -9   3  -1    0.62    0.49
   9  -3  -1   -0.21    0.73
  -9   6   1    0.48    0.52
  -9   3  -1    0.57    0.52
  -6   9  -1   -0.09    0.51
  -3   9   1   -0.31    0.51
  -3  -6  -1   -0.01    0.15
   9  -3  -1   -0.12    0.46
   6  -9  -1    0.36    0.45
   3   6  -1   -0.76    0.46
   9  -6   1    0.49    0.56
  -6  -3   1    0.06    0.29
   2  -9  -1   11.31    0.83
   7   2  -1   13.00    1.61
  -9   7  -1   11.73    1.28
  -9   2   1   12.59    1.23
  -7   9   1   11.96    1.23
   7  -9   1   13.31    1.29
   2   7   1    8.85    1.11
   2   7   1   10.35    1.30
   9  -7  -1   11.19    1.32
   9  -2   1   12.82    1.54
  -9   2   1   11.90    1.59
  -9   7  -1   12.07    1.61
   9  -2   1   10.25    1.08
  -2   9  -1   12.85    1.34
  -7  -2  -1   10.91    0.92
  -2  -7  -1   12.20    0.59
   2   7  -1   10.12    1.18
   9  -7   1   11.74    1.34
  -9   7   1   11.44    1.30
   2   7  -1   11.19    1.23
   2  -9   1   11.19    0.80
   7  -9  -1   13.75    1.30
  -9   2  -1   11.83    1.19
  -7   9  -1    9.00    0.96
  -2   9   1   11.52    1.30
   2   7  -1   15.12    1.47
  -7  -2   1   13.18    0.97
   9  -2  -1   11.68    1.12
  -9   7   1   13.87    1.73
  -9   2  -1   12.65    1.33
  -7   9  -1   11.04    1.14
   9  -2  -1   12.56    1.45
   7   2   1   12.58    1.36
  -1   9  -1   12.63    1.39
   1  -9  -1   11.91    0.78
  -9   1   1    9.80    1.13
   1   8   1   10.82    1.26
   9  -8  -1   14.52    1.51
   1   8   1   11.72    1.43
  -8   9   1   12.28    1.25
   8  -9   1   11.03    1.28
  -8  -1  -1   11.48    1.12
   8  -9   1   12.66    1.71
   9  -1   1    9.94    1.38
  -9   8  -1   12.43    1.36
  -8   9   1   12.36    1.22
  -9   8  -1   14.56    1.87
  -1  -8   1   12.91    0.56
  -1  -8  -1   12.67    0.63
   1  -9   1   13.76    0.79
  -9   8   1   10.82    1.64
   1   8  -1   10.84    1.23
   8   1   1   12.04    1.34
  -9   1  -1   11.03    1.18
  -9   8   1   12.87    1.34
  -8   9  -1   14.29    1.30
   1   8  -1   12.36    1.47
  -8  -1   1    9.55    1.04
  -1   9   1   10.36    1.24
   9  -8   1   12.00    1.38
   8  -9  -1   16.05    1.58
  -9   0   1    0.46    0.55
   9  -9  -1    0.64    0.66
   0  -9   1    0.06    0.23
  -9   9  -1    1.23    0.66
   0   9   1    0.16    0.66
   9  -9   1    0.55    0.76
   0  -9  -1    0.01    0.25
   0   9  -1   -0.82    0.66
  -9   0  -1   -0.04    0.46
  -9   9   1   -0.81    0.51
  -5  10  -1    0.14    0.59
   5 -10  -1   -0.15    0.44
  10  -5   1   -0.43    1.05
   5   5  -1    0.28    0.56
 -10   5   1    0.60    0.60
  10  -5   1    0.13    0.59
  -5  10   1    0.20    0.55
 -10   5  -1    0.32    0.59
  10  -5  -1   -1.45    0.81
   5   5   1    0.28    0.63
   5 -10   1    0.02    0.43
  -5  -5   1   -0.35    0.25
  -5  -5  -1    0.25    0.29
  10  -5  -1   -0.19    0.56
  -4  -6   1   12.98    0.67
 -10   6  -1   11.18    1.35
   4 -10  -1   10.38    1.04
  10  -4   1   11.47    1.72
  -6  -4  -1   12.09    0.88
  10  -4   1   11.53    1.30
  -6  10   1   12.96    1.37
   4   6   1   11.26    1.33
  -4  10  -1   11.58    1.36
   6 -10   1   11.05    1.18
  10  -6  -1   10.57    1.35
 -10   4   1   14.69    1.50
  10  -6  -1   10.76    1.79
  10  -4  -1   10.31    1.27
 -10   6   1   13.70    1.42
   4   6  -1   12.51    1.40
   4 -10   1   12.03    1.09
  -4  -6  -1   12.51    0.70
  10  -6   1   10.82    1.86
   6 -10  -1   10.60    1.13
  -4  10   1   11.13    1.35
   6   4   1   11.72    1.39
  -6  -4   1   13.02    0.88
  -6  10  -1   10.28    1.26
 -10   4  -1   12.20    1.39
  10  -6   1   11.21    1.38
  10  -4  -1   12.95    1.71
  -3  -7   1   12.78    0.56
  -7  -3  -1   10.66    1.01
  -7  10   1   11.08    1.28
  10  -3   1   14.95    1.78
   3 -10  -1   11.85    0.95
  -3  10  -1   10.11    1.31
 -10   3   1   17.57    1.62
 -10   7  -1   14.52    1.50
  10  -3   1   12.01    1.25
  10  -7  -1   15.53    1.64
   7 -10   1   12.82    1.29
 -10   7  -1   11.41    1.76
   3   7   1   12.00    1.43
  10  -3  -1   10.00    1.16
  -7  -3   1   11.24    0.96
   7 -10  -1   13.02    1.35
   3 -10   1   12.72    0.97
  10  -7   1   11.73    1.44
  -3  -7  -1   13.12    0.66
 -10   7   1   14.14    1.50
 -10   7   1   14.31    1.81
  -3  10   1   15.36    1.56
  -7  10  -1   13.99    1.38
   3   7  -1   13.66    1.46
   7   3   1    9.72    1.38
 -10   3  -1   12.30    1.45
   2 -10  -1    0.48    0.44
 -10   2   1    0.90    0.57
 -10   8  -1   -1.33    0.84
   2   8   1    0.32    0.77
  10  -8  -1    0.46    0.84
   8 -10   1    1.32    0.69
 -10   8  -1    1.09    0.80
  -8  -2  -1    0.52    0.50
  -8  10   1   -0.03    0.70
  -2  10  -1    0.86    0.82
  -8  10  -1    0.28    1.03
   2   8  -1    0.51    0.65
  10  -8   1    0.32    0.95
   2   8  -1   -0.07    0.70
   2 -10   1    0.51    0.44
 -10   8   1    0.07    0.76
  -2  10   1    0.33    0.65
 -10   8   1   -1.04    1.14
   8 -10  -1    0.46    0.55
 -10   2  -1    0.41    0.55
  -8  -2   1    0.33    0.52
  -2  -8  -1    0.49    0.20
  10  -9  -1   10.68    1.62
   1   9   1   11.24    1.34
   1 -10  -1   13.35    0.93
  -1  10  -1    8.04    1.30
  -9  -1  -1   10.98    1.22
   9 -10   1    9.38    1.68
 -10   1   1   10.59    1.25
 -10   9  -1   10.23    1.35
  -9  10   1   10.47    1.20
  -9  10  -1   12.08    1.41
   1 -10   1   13.23    0.91
  -1  -9  -1   12.74    0.66
  10  -9   1   10.57    1.67
  -1  10   1   10.24    1.41
  -9  -1   1    7.36    1.06
 -10   9   1   10.43    1.39
 -10   1  -1   13.19    1.39
   9 -10  -1    9.40    1.49
  -6  -5  -1    9.23    0.92
  -5  11  -1    9.62    1.45
 -11   6  -1   10.10    1.54
 -11   5   1    8.61    1.57
  -6  11   1    9.10    1.53
  11  -5   1    8.40    1.30
   5 -11  -1    9.45    1.12
  -5  -6   1   10.93    0.78
  11  -5   1    6.64    1.61
  11  -6  -1    9.13    1.38
   6 -11   1    8.23    1.14
 -11   6   1    9.18    1.50
  -5  11   1   11.09    1.56
  11  -6   1    8.45    1.46
   5 -11   1    9.92    1.13
  11  -6   1    9.71    1.82
  -5  -6  -1    8.83    0.78
  11  -5  -1    8.96    1.37
 -11   5  -1    9.15    1.55
  -6  11  -1   11.20    1.54
   6 -11  -1    7.60    1.09
  -6  -5   1    8.91    0.89
  -7  11   1   -0.11    0.92
   4   7   1   -0.87    0.78
  11  -4   1   -0.20    0.76
 -11   7  -1   -0.57    1.08
 -11   7  -1    1.28    1.02
  -4  11  -1   -0.41    0.88
  -4  -7   1    0.13    0.29
  11  -7  -1    2.05    1.26
  11  -7  -1    0.23    0.93
  -7  -4  -1   -0.15    0.53
   7 -11   1   -0.39    0.56
   4 -11  -1   -0.07    0.57
 -11   4   1    1.05    1.06
 -11   7   1   -0.23    0.96
   4 -11   1   -0.11    0.57
 -11   4  -1    2.23    1.11
 -11   7   1    0.07    0.98
  -7  -4   1    0.08    0.53
  -7  11  -1   -0.01    0.90
  11  -7   1   -0.09    1.06
  11  -4  -1   -0.20    0.72
  -4  11   1    0.56    0.93
   7 -11  -1    0.68    0.65
  -4  -7  -1    0.86    0.37
  11  -7   1   -0.37    1.14
   3 -11  -1   11.16    1.09
   8 -11   1    9.80    1.24
  11  -8  -1   12.18    2.15
   3   8   1   10.88    1.45
  -8  11   1    9.78    1.48
  -8  -3  -1    8.12    1.04
  -3  11  -1    9.32    1.51
  11  -8  -1    8.36    1.47
 -11   8  -1    9.50    1.75
  11  -8   1    9.18    1.58
  11  -8   1    9.93    2.16
  -3  11   1   10.61    1.55
  -8  -3   1    9.83    1.11
   3 -11   1   10.01    1.04
   8 -11  -1   10.66    1.35
  -8  11  -1   11.06    1.69
  -1   1  -2   40.09    1.40
  -1   0  -2   39.10    1.37
  -1   1   2   40.43    1.40
   0   1  -2   37.63    1.40
  -1   0   2   37.06    1.37
   1   0  -2   37.85    1.37
   0   1  -2   40.29    1.49
   1  -1   2   37.49    1.40
  -1   0  -2   38.46    1.39
   0  -1  -2   40.40    1.34
   1  -1  -2   38.06    1.39
   0   1   2   39.48    1.39
   0   1   2   38.61    1.44
  -1   1   2   38.55    1.39
   1  -1  -2   39.57    1.41
   1   0  -2   38.29    1.41
   1   0  -2   37.30    1.43
   0   1  -2   38.09    1.39
   1   0   2   38.28    1.41
  -1   1  -2   38.39    1.37
   1   0   2   36.52    1.49
   1  -1   2   41.24    1.39
   0   1   2   39.08    1.36
   0   1  -2   39.62    1.35
  -1   0   2   40.50    1.42
  -1  -1  -2   55.14    1.89
   1   1  -2   59.98    2.01
  -2   1   2   55.17    2.02
  -2   1  -2   58.40    2.03
   2  -1  -2   58.37    2.03
   1   1   2   58.31    1.96
   2  -1  -2   53.70    2.07
   1  -2  -2   59.02    2.00
   1  -2   2   57.38    1.95
  -2   1  -2   60.53    2.01
   2  -1   2   57.00    2.01
  -1   2  -2   53.50    2.19
   1  -2  -2   60.61    2.01
   2  -1   2   57.53    2.04
   2  -1  -2   58.53    2.06
   1   1  -2   57.73    2.00
  -1   2   2   59.28    2.08
  -2   1   2   58.27    2.01
  -1  -1  -2   58.19    1.89
   1   1  -2   56.24    2.06
   1   1  -2   57.20    2.07
  -1   2   2   58.20    1.97
  -1   2   2   56.99    2.02
  -1   2   2   54.00    2.01
   1   1   2   55.31    1.96
  -1   2  -2   57.90    1.97
   1  -2   2   56.55    1.97
   1   1   2   55.69    2.12
  -1   2  -2   59.53    2.03
   2  -2  -2   -0.09    0.16
   0   2   2   -0.26    0.22
  -2   0  -2   -0.39    0.11
   0   2   2   -0.37    0.06
  -2   0   2   -0.36    0.13
   2  -2  -2   -0.58    0.12
   0   2  -2   -0.13    0.23
  -2   0   2   -0.29    0.11
   0   2   2   -0.30    0.12
   2  -2   2   -0.59    0.15
   2   0   2   -0.48    0.14
  -2   2   2   -0.42    0.11
   2   0  -2    0.17    0.18
  -2   2  -2   -0.48    0.15
   2   0  -2   -0.45    0.19
   2  -2   2   -0.13    0.15
  -2   0  -2   -0.22    0.14
   2   0  -2   -0.03    0.14
  -2   2   2   -0.37    0.15
   0   2  -2   -0.58    0.15
   0   2   2   -0.32    0.11
   2   0   2   -0.11    0.31
   2   0  -2   -0.25    0.22
  -2   2  -2   -0.27    0.15
  -1   3  -2   21.35    0.98
  -3   1   2   22.21    0.96
   1  -3  -2   22.37    0.83
   3  -1   2   21.28    0.97
  -2  -1  -2   22.16    0.89
   2   1  -2   22.54    0.99
  -1   3  -2   25.43    1.19
   2  -3   2   22.24    0.94
   3  -2  -2   23.15    0.99
  -3   1   2   22.43    0.94
   1   2   2   21.40    0.94
  -2  -1  -2   20.78    0.82
   3  -2  -2   21.77    0.95
   2  -3   2   22.01    0.91
   3  -2  -2   23.65    1.00
  -1   3  -2   21.90    0.84
  -3   2  -2   22.23    0.95
   1   2   2   22.95    0.92
  -2   3   2   22.20    0.93
  -3   2  -2   21.55    0.85
   1  -3  -2   23.49    0.93
   2   1  -2   20.99    1.00
   1  -3  -2   22.21    0.89
  -1   3  -2   22.05    1.02
  -2   3   2   21.96    1.03
  -3   2  -2   22.08    0.98
   2   1  -2   22.98    0.80
   1   2   2   22.47    1.08
  -2   3   2   22.33    0.98
   3  -1  -2   21.77    0.96
   1  -3   2   22.62    0.85
   3  -2   2   22.38    0.97
   3  -2   2   21.90    0.99
  -3   1  -2   21.89    0.93
  -1   3   2   22.06    1.04
   2  -3  -2   23.00    0.95
  -2   3  -2   21.15    0.94
   2  -3  -2   22.13    0.94
  -3   2   2   20.87    0.97
  -1   3   2   22.17    0.98
  -2   3  -2   21.17    0.91
   1  -3   2   22.44    0.82
   2   1   2   24.25    0.92
   2   1   2   20.88    1.11
   2   1   2   21.35    0.85
   1   2  -2   20.15    1.01
   1   2  -2   23.19    0.99
   1   2  -2   22.15    0.96
  -2  -1   2   22.99    0.83
   3  -1  -2   21.19    0.99
  -3   1  -2   20.90    0.96
  -2   3  -2   22.44    1.17
   1  -3   2   21.41    0.86
  -1   3   2   20.84    0.83
  -1   3   2   22.47    0.94
  -3   2   2   22.80    0.92
  -2  -1   2   21.92    0.81
  -3   2   2   20.89    0.94
   0   3   2   37.59    1.41
   0   3  -2   37.43    1.55
   0   3   2   36.75    1.44
   0   3   2   36.36    1.54
   3  -3   2   35.83    1.46
  -3   0   2   35.01    1.39
   3   0  -2   36.01    1.54
   3   0  -2   37.66    1.38
   3  -3  -2   35.33    1.46
   3   0  -2   38.34    1.54
   3   0   2   36.96    1.42
   3  -3  -2   37.53    1.44
  -3   0  -2   37.06    1.38
  -3   3   2   34.74    1.44
   3   0   2   37.50    1.68
   3  -3   2   35.59    1.43
   0   3  -2   34.64    1.48
  -3   0   2   36.43    1.38
   3  -3  -2   36.29    1.45
  -3   3  -2   36.61    1.39
  -3   3   2   36.71    1.43
   0   3  -2   35.77    1.45
  -3   0  -2   38.58    1.42
  -2   4  -2   45.24    2.08
  -2   4  -2   49.33    1.73
  -2   4   2   48.50    1.89
   2  -4  -2   44.96    1.77
  -4   2   2   49.09    1.84
  -2   4  -2   48.07    1.87
  -2   4   2   47.53    1.87
   2  -4  -2   48.58    1.79
  -2  -2  -2   47.35    1.61
   4  -2  -2   47.20    1.88
   2   2  -2   45.31    1.85
  -2   4   2   48.89    1.98
  -4   2  -2   45.89    1.82
   2   2   2   49.70    1.76
   2   2   2   44.96    1.98
  -2  -2  -2   48.52    1.59
   2  -4   2   46.13    1.73
   2   2  -2   48.28    1.93
  -4   2  -2   48.65    1.63
  -2   4   2   46.51    1.73
   2   2  -2   46.90    1.81
  -4   2  -2   48.48    1.88
   2   2   2   46.95    1.87
   2  -4   2   46.71    1.77
  -4   2   2   49.07    1.73
   4  -2   2   46.16    1.82
   4  -2  -2   47.43    1.87
   4  -2   2   47.66    1.88
  -4   2   2   46.96    1.87
   4  -2  -2   47.72    1.82
   4  -1   2    9.28    0.60
   1  -4  -2    9.42    0.49
   3  -4   2    9.18    0.56
  -1   4  -2   10.75    0.77
  -1   4  -2    8.40    0.59
   3   1  -2    8.01    0.62
   4  -1   2    9.22    0.91
  -3  -1  -2    8.42    0.47
   1  -4  -2    8.34    0.42
  -4   3  -2    9.69    0.61
  -4   1   2    9.88    0.60
  -1   4  -2   10.33    0.70
   1   3   2    9.28    0.58
  -3   4   2    9.52    0.59
   1  -4  -2    9.95    0.54
  -3  -1  -2    9.26    0.51
  -4   3  -2    9.22    0.58
   1   3   2    8.52    0.56
   4  -3  -2    9.86    0.61
   4  -3  -2    9.13    0.57
   3   1  -2    8.31    0.63
   4  -3  -2    8.86    0.63
  -4   3  -2    9.74    0.50
   1   3   2    8.88    0.71
   3  -4   2    9.27    0.59
  -3   4   2    9.03    0.56
  -4   1   2    9.75    0.58
  -3   4   2    8.67    0.70
   3   1  -2   10.14    0.44
   4  -3   2   10.02    0.65
   3  -4  -2    9.23    0.59
   3   1   2    9.29    0.73
  -1   4   2    8.27    0.58
   1   3  -2    8.78    0.66
  -4   3   2    9.69    0.58
  -3  -1   2    8.99    0.47
  -1   4   2    9.66    0.68
   1  -4   2    9.58    0.43
  -3  -1   2    9.20    0.47
   1   3  -2    8.89    0.63
   3  -4  -2    8.28    0.56
   1  -4   2    9.81    0.42
  -3   4  -2   10.08    0.61
   4  -1  -2    8.80    0.66
   4  -3   2    8.85    0.59
  -3  -1   2    8.32    0.49
  -4   3   2    9.38    0.54
  -4   1  -2    8.42    0.55
  -4   3   2    8.06    0.60
   3   1   2   10.29    0.47
   4  -1  -2   10.63    0.76
  -3   4  -2    9.07    0.56
  -1   4   2    9.21    0.55
   3   1   2    9.95    0.55
   4  -1  -2    8.19    0.57
  -4   1  -2    8.56    0.59
  -3   4  -2    9.31    0.80
   1   3  -2   10.54    0.63
  -4   0   2    2.40    0.32
   0   4   2    2.69    0.39
  -4   4  -2    2.54    0.36
   4  -4  -2    1.64    0.33
  -4   0   2    2.76    0.35
  -4   0  -2    2.37    0.32
   4   0  -2    1.93    0.41
   4  -4   2    1.87    0.37
   4  -4  -2    3.47    0.40
  -4   4   2    2.23    0.36
   0   4   2    2.51    0.36
   0   4  -2    3.03    0.43
   4  -4  -2    2.10    0.38
   4   0  -2    2.48    0.33
  -4   0  -2    2.97    0.36
   0   4  -2    2.52    0.44
  -4   4  -2    2.15    0.37
  -4   4   2    2.47    0.35
   4   0   2    2.57    0.36
   4  -4   2    2.33    0.36
   0   4   2    1.95    0.44
   4   0   2    2.68    0.52
   0   4  -2    1.94    0.40
   3  -5   2    8.66    0.60
  -3   5   2    8.78    0.57
   2  -5  -2    8.50    0.55
  -5   2   2    9.45    0.68
  -5   2   2    8.55    0.64
   5  -3  -2   10.44    0.70
  -5   2   2    9.70    0.51
  -2   5  -2    9.96    0.45
   2   3   2    9.28    0.78
   2   3   2    8.66    0.67
  -3  -2  -2    8.89    0.46
  -3   5   2    8.35    0.63
  -2   5  -2    9.99    0.86
  -3   5   2    9.48    0.77
  -5   3  -2    9.34    0.48
   2  -5  -2    8.22    0.56
   5  -3  -2    9.61    0.71
  -5   3  -2    9.76    0.71
  -5   3  -2    9.38    0.64
   5  -3  -2    9.18    0.65
   3   2  -2   10.18    0.70
   3  -5   2    8.63    0.58
  -2   5  -2    9.40    0.71
   5  -2   2    7.16    0.63
   3   2  -2    9.07    0.70
  -3  -2  -2    9.59    0.54
   5  -2   2    9.00    0.98
   2   3   2    8.52    0.60
  -2   5   2    9.99    0.67
  -3   5  -2    8.21    0.93
  -5   2  -2    9.28    0.64
   3   2   2    9.97    0.55
  -3  -2   2    9.68    0.45
   5  -2  -2   10.04    0.74
  -3   5  -2   11.40    0.73
   5  -3   2    9.58    0.64
   2  -5   2    9.61    0.53
  -3  -2   2    9.19    0.46
  -5   3   2    7.71    0.65
   5  -3   2    8.83    0.70
   3  -5  -2   10.32    0.64
  -3   5  -2    8.75    0.58
  -5   2  -2    8.38    0.66
   2   3  -2    9.93    0.76
   5  -2  -2    8.18    0.65
  -5   3   2   10.75    0.69
   2  -5   2    9.11    0.56
   2   3  -2   10.05    0.67
  -2   5   2   10.21    0.47
  -2   5   2    9.38    0.75
  -5   3   2    8.99    0.54
   2   3  -2    8.30    0.67
  -2   5   2    9.73    0.72
   3   2   2   10.46    0.85
   3  -5  -2    9.17    0.61
  -4   5   2   28.84    1.47
   4  -5   2   25.09    1.24
   4  -5   2   27.55    1.29
  -5   1   2   25.79    1.22
  -5   1   2   26.39    1.25
   1   4   2   26.52    1.42
   1   4   2   28.24    1.28
  -1   5  -2   30.58    1.41
  -4   5   2   26.39    1.23
   4   1  -2   27.76    1.05
  -5   4  -2   26.48    1.23
  -4   5   2   24.96    1.25
   5  -4  -2   26.39    1.33
   5  -1   2   27.85    1.61
   1  -5  -2   27.13    1.12
  -1   5  -2   27.58    1.40
   5  -4  -2   28.24    1.23
   1   4   2   25.70    1.24
   5  -1   2   26.98    1.28
  -4  -1  -2   25.25    1.12
  -5   4  -2   27.26    1.15
  -1   5  -2   23.77    1.26
   1  -5  -2   26.52    1.02
   5  -4  -2   29.59    1.33
   4   1  -2   25.45    1.31
  -5   4   2   25.81    1.29
   1   4  -2   28.44    1.39
   4   1   2   25.30    1.49
  -1   5   2   28.92    1.24
  -5   1  -2   28.50    1.26
   5  -4   2   28.14    1.31
   1  -5   2   27.57    1.02
   1   4  -2   27.64    1.28
  -4   5  -2   27.67    1.26
   1  -5   2   26.00    1.01
   5  -4   2   26.62    1.33
   5  -1  -2   29.15    1.48
  -4  -1   2   25.01    1.14
  -4  -1   2   27.03    1.14
  -5   4   2   28.15    1.25
  -1   5   2   25.77    1.42
  -4   5  -2   25.49    1.23
   1   4  -2   25.81    1.32
   4  -5  -2   28.34    1.31
  -5   4   2   26.23    1.19
  -4   5  -2   28.88    1.57
   4  -5  -2   27.68    1.28
   5  -1  -2   27.64    1.26
   4   1   2   27.89    1.16
  -1   5   2   23.46    1.27
  -5   1  -2   27.92    1.28
   5   0   2   11.67    0.73
   0   5  -2    9.35    0.89
   5  -5  -2    9.44    0.75
  -5   5  -2    9.29    0.99
   0  -5  -2    9.64    0.39
   0   5   2    9.51    0.95
   0   5   2    9.07    0.74
   5   0   2   11.17    1.10
   5   0  -2   10.91    0.65
   0   5  -2   11.28    0.84
  -5   0   2    9.30    0.66
  -5   0   2    9.51    0.66
   5  -5   2   10.42    0.76
   5  -5   2    9.84    0.78
  -5   5   2    9.48    0.74
  -5   5  -2   10.72    0.76
   0   5   2    9.67    0.68
   0   5  -2    9.93    0.74
   0  -5  -2   11.32    0.43
   5   0  -2   10.41    0.84
  -5   5  -2   10.15    0.69
  -5   5   2    9.18    0.68
  -5   0  -2   10.28    0.67
   5  -5  -2   10.83    0.66
   5  -5  -2   10.44    0.80
   3  -6   2   28.42    1.28
  -6   3   2   26.20    1.33
   3   3  -2   26.80    1.46
  -6   3  -2   26.81    1.33
  -6   3   2   29.01    1.21
   6  -3   2   25.20    1.37
  -6   3  -2   27.53    1.40
  -3  -3   2   26.47    1.00
  -3  -3   2   27.46    1.02
  -3   6  -2   24.88    1.36
  -3   6   2   29.18    1.37
   6  -3  -2   27.51    1.37
   3   3   2   26.26    1.50
   3   3  -2   27.40    1.38
   3  -6  -2   26.32    1.24
   3   3   2   27.50    1.23
  -3   6  -2   30.29    1.64
  -6   3   2   25.46    1.37
   3  -6  -2   24.76    1.23
  -3  -3  -2   26.46    1.03
  -3  -3  -2   26.58    1.13
   3   3  -2   26.78    1.30
   3  -6   2   25.36    1.21
  -3   6   2   25.63    1.34
  -3   6  -2   28.33    1.12
   6  -3  -2   28.37    1.42
  -3   6   2   28.03    1.13
   2   4   2    3.60    0.54
   6  -2   2    4.44    0.81
  -2   6  -2    2.88    0.48
   6  -2   2    2.77    0.49
   6  -4  -2    3.02    0.55
   4   2  -2    2.79    0.50
  -6   2   2    2.94    0.50
  -4   6   2    5.04    0.70
   4  -6   2    2.35    0.41
   2   4   2    2.66    0.59
  -4  -2  -2    2.76    0.32
   2   4   2    4.25    0.52
   2  -6  -2    2.83    0.37
  -6   2   2    2.77    0.46
   4  -6   2    2.87    0.48
  -6   4  -2    3.32    0.47
   6  -4  -2    4.27    0.54
  -2   6  -2    3.02    0.57
  -4   6   2    2.43    0.48
  -2   6   2    2.27    0.53
   2   4  -2    3.29    0.54
   2   4  -2    4.15    0.56
  -6   4   2    3.23    0.53
  -2   6   2    2.41    0.45
  -6   2  -2    3.05    0.50
   6  -4   2    4.09    0.53
  -4   6  -2    3.09    0.43
   6  -4   2    4.12    0.61
  -6   4   2    2.27    0.42
   6  -2  -2    3.34    0.54
  -4   6  -2    3.35    0.52
   4  -6  -2    3.14    0.47
  -6   2  -2    3.51    0.49
   2   4  -2    3.26    0.55
   2  -6   2    3.20    0.36
   4   2   2    4.34    0.70
   6  -2  -2    3.42    0.68
  -2   6   2    2.91    0.43
  -4  -2   2    3.42    0.36
   4  -6  -2    2.42    0.45
  -6   4   2    3.29    0.39
  -4   6  -2    4.94    0.82
  -5   6   2    5.14    0.60
   6  -5  -2    4.71    0.57
  -6   5  -2    3.64    0.44
   6  -5  -2    3.22    0.58
  -1   6  -2    2.26    0.54
  -6   1   2    5.08    0.60
  -1   6  -2    3.60    0.58
  -5  -1  -2    3.82    0.45
   5  -6   2    3.33    0.52
   6  -1   2    3.84    0.79
  -5   6   2    3.09    0.52
   5   1  -2    4.73    0.67
  -5   6   2    4.31    0.74
  -6   1   2    3.61    0.51
   1   5   2    5.28    0.77
   1  -6  -2    3.25    0.37
  -6   5  -2    3.87    0.58
   1   5   2    4.57    0.59
   5  -6   2    3.60    0.57
   6  -1   2    3.04    0.51
  -1   6  -2    4.15    0.61
   1   5   2    3.09    0.52
   6  -5   2    2.85    0.50
  -5   6  -2    3.53    0.54
  -5   6  -2    4.09    0.79
   6  -1  -2    3.27    0.50
   1   5  -2    3.52    0.54
  -6   5   2    3.08    0.44
   5  -6  -2    4.59    0.58
  -5   6  -2    3.87    0.54
  -1   6   2    3.60    0.49
   1   5  -2    2.45    0.53
   5   1   2    3.43    0.71
  -5  -1   2    3.98    0.45
   6  -1  -2    3.67    0.67
   6  -5   2    3.43    0.55
   1  -6   2    2.75    0.28
   5   1   2    4.17    0.41
  -1   6   2    3.51    0.59
   5  -6  -2    4.01    0.60
   1   5  -2    2.78    0.55
  -6   5   2    4.21    0.60
  -6   1  -2    2.68    0.45
  -1   6   2    3.08    0.66
   0  -6  -2   14.98    0.64
   6   0   2   17.43    1.35
  -6   6  -2   14.93    1.04
   6   0   2   16.75    0.98
  -6   6   2   14.76    0.96
  -6   6   2   17.16    1.32
  -6   0   2   16.14    1.04
   0  -6   2   17.65    0.58
   0   6   2   14.88    0.95
  -6   6   2   16.69    1.06
   0   6   2   15.85    1.03
   6   0  -2   15.37    0.89
   6  -6  -2   16.85    1.13
  -6   0  -2   16.19    0.97
   6  -6  -2   15.70    1.05
   6  -6   2   13.96    1.02
   6   0  -2   14.15    1.12
   0   6  -2   16.12    1.11
   0   6  -2   16.67    1.12
  -6   0   2   16.10    0.97
   0  -6   2   15.13    0.57
  -6   0  -2   15.22    0.97
  -6   6  -2   14.82    0.95
   0   6   2   14.39    1.20
   0   6  -2   16.24    1.17
  -6   6  -2   14.79    1.42
   6  -6   2   15.06    1.08
   7  -4  -2    5.15    0.74
  -7   3   2    4.51    0.63
   7  -3   2    4.52    0.69
  -3  -4   2    5.51    0.31
  -7   4  -2    4.38    0.69
  -4  -3  -2    5.01    0.42
  -3  -4   2    4.94    0.28
  -3   7  -2    5.81    0.74
   3  -7  -2    5.41    0.58
   3   4   2    5.86    0.86
  -3   7  -2    6.77    0.88
  -4   7   2    4.69    0.68
   4  -7   2    5.69    0.62
   3   4   2    4.78    0.60
  -4   7   2    5.93    0.53
  -7   3   2    4.60    0.69
   7  -3   2    5.96    1.04
  -4   7   2    4.87    0.66
   4   3  -2    5.25    0.69
  -4   7  -2    5.20    0.50
  -3   7   2    4.52    0.70
  -4   7  -2    5.76    0.76
   3  -7   2    5.32    0.55
  -7   3  -2    5.01    0.66
   7  -3  -2    6.17    0.78
   3   4  -2    4.43    0.66
   7  -4   2    5.55    0.75
  -7   4   2    5.87    0.73
  -4  -3   2    5.34    0.43
  -7   4   2    5.24    0.67
  -3  -4  -2    5.47    0.34
   4   3   2    4.94    0.79
   4  -7  -2    4.80    0.60
   7  -3  -2    5.64    0.99
  -4   7  -2    4.19    0.81
  -3   7   2    5.50    0.60
   3   4  -2    6.50    0.70
   3   4  -2    4.31    0.72
   2   5   2   13.10    0.94
  -7   2   2   11.23    1.04
   2   5   2   12.86    1.23
  -7   5  -2   10.91    0.95
  -5   7   2   10.44    0.98
   7  -5  -2   13.78    1.07
  -2   7  -2   11.71    0.94
   7  -2   2   12.55    0.97
  -5  -2  -2   12.83    0.77
   5   2  -2   12.15    1.01
   2   5   2   11.92    0.93
  -2   7  -2   13.53    1.03
  -5   7   2   11.96    0.86
   2  -7  -2   13.83    0.80
   5  -7   2   11.04    0.90
   7  -2   2   12.92    1.42
   5  -7   2   12.89    0.94
  -7   2   2   12.51    0.95
  -5   7   2   14.11    1.12
   7  -5   2   11.04    1.08
  -7   2  -2   10.64    0.87
  -5   7  -2   13.85    0.90
   7  -2  -2   12.23    0.93
   7  -2  -2   15.23    1.22
  -2   7   2   11.56    1.19
   5   2   2   14.82    1.22
   5  -7  -2   12.13    0.92
   5  -7  -2   12.99    0.95
  -2   7   2   10.96    1.06
  -5  -2   2   11.86    0.75
  -2  -5  -2   14.08    0.49
  -2   7   2   12.96    0.85
   2  -7   2   11.96    0.72
  -7   5   2   10.37    1.03
   2   5  -2   13.67    1.06
  -5   7  -2   12.07    0.96
   2   5  -2   12.14    1.04
  -7   2  -2   12.73    0.97
   2   5  -2   13.28    1.01
  -2  -5  -2   12.52    0.48
  -5   7  -2   15.01    1.44
  -1   7  -2    2.16    0.58
   1   6   2    2.58    0.57
  -6  -1  -2    2.27    0.44
  -6   7   2    3.21    0.56
  -7   6  -2    1.97    0.53
   7  -1   2    1.67    0.72
   6  -7   2    2.57    0.57
  -6   7   2    2.64    0.72
  -7   6  -2    1.73    0.71
   7  -6  -2    2.96    0.66
   1  -7  -2    2.57    0.36
   1   6   2    2.37    0.53
   1   6   2    3.81    0.76
  -7   1   2    1.92    0.48
   6  -7   2    2.92    0.60
   6   1  -2    2.59    0.60
   7  -1   2    2.19    0.52
  -1   7  -2    2.78    0.63
  -7   1   2    2.09    0.51
  -6   7   2    2.16    0.49
   7  -1  -2    2.54    0.51
   6  -7  -2    2.03    0.55
  -1   7   2    2.72    0.49
  -7   6   2    2.32    0.46
   1  -7   2    3.09    0.33
  -1   7   2    2.72    0.73
  -6   7  -2    2.82    0.56
   1   6  -2    2.16    0.57
  -7   1  -2    2.54    0.50
   6   1   2    1.12    0.64
  -7   6   2    2.81    0.60
   6  -7  -2    2.11    0.56
  -1   7   2    2.72    0.62
   7  -6   2    3.13    0.58
   7  -1  -2    2.63    0.61
  -6  -1   2    1.89    0.41
   1   6  -2    2.40    0.58
  -1  -6  -2    2.77    0.21
   1   6  -2    2.17    0.65
  -6   7  -2    2.57    0.78
  -6   7  -2    2.92    0.54
   7  -6   2    2.54    0.55
  -7   1  -2    3.28    0.58
  -1  -6  -2    2.48    0.17
  -7   7   2    3.03    0.90
  -7   7   2    4.51    0.65
   7   0  -2    2.81    0.69
   7  -7   2    3.22    0.68
   7  -7  -2    2.86    0.66
  -7   0  -2    3.43    0.59
  -7   7  -2    3.26    0.59
   0   7  -2    4.53    0.75
   0   7  -2    3.52    0.68
   0   7   2    3.70    0.69
   7  -7   2    3.66    0.74
  -7   0   2    3.65    0.59
  -7   7  -2    2.71    0.90
   7  -7  -2    2.94    0.64
   0   7  -2    3.49    0.78
  -7   7   2    4.26    0.70
   0   7   2    3.10    0.67
   7   0   2    4.41    0.97
   0  -7  -2    4.05    0.42
   0  -7   2    4.02    0.29
  -7   7  -2    4.30    0.74
   0   7   2    4.41    0.89
  -4   8  -2   11.29    1.11
   4  -8   2    9.82    0.82
   4  -8  -2   10.27    0.85
   8  -4   2   10.12    1.45
  -8   4  -2   10.10    1.04
   8  -4  -2   10.19    1.35
  -4   8  -2   11.00    1.15
   8  -4   2   14.17    1.11
  -8   4   2    9.67    1.06
   8  -4  -2   10.38    1.08
   4   4  -2   12.15    1.13
  -4   8   2   10.64    1.07
  -4  -4   2    9.87    0.61
   4   4   2    9.97    1.17
  -4  -4  -2   10.67    0.62
  -3   8  -2    2.08    0.60
   5   3  -2    2.96    0.60
   8  -5  -2    1.52    0.56
  -8   3   2    1.51    0.52
  -5  -3  -2    1.48    0.34
   3  -8  -2    1.49    0.39
   3   5   2    0.67    0.45
  -8   3   2    0.81    0.49
  -5   8   2    1.17    0.53
   8  -3   2    0.76    0.55
   8  -3   2    1.10    0.85
   3   5   2    1.49    0.65
  -8   5  -2    1.46    0.53
   5  -8   2    1.21    0.47
  -3  -5   2    1.58    0.18
  -3   8  -2    1.75    0.55
  -5   8   2    1.92    0.43
   3   5  -2    1.12    0.52
   3  -8   2    1.12    0.35
   8  -3  -2    1.29    0.69
  -5  -3   2    1.81    0.35
  -3  -5  -2    1.33    0.22
   5  -8  -2    1.81    0.50
  -8   5   2    1.34    0.56
  -5   8  -2    1.17    0.63
   3   5  -2    2.03    0.62
   3   5  -2    2.03    0.60
  -8   3  -2    0.65    0.46
   8  -5   2    1.58    0.60
  -3   8   2    1.82    0.52
  -8   3  -2    0.62    0.41
   5   3   2    2.02    0.66
   8  -3  -2    0.91    0.54
  -5   8  -2    0.58    0.45
  -2   8  -2    2.90    0.64
   2   6   2    3.10    0.79
  -6   8   2    2.04    0.59
   6   2  -2    2.78    0.62
  -6   8   2    3.49    0.59
   8  -2   2    1.57    0.55
   2   6   2    2.96    0.62
   8  -2   2    3.21    0.91
  -8   2   2    2.00    0.55
   6  -8   2    2.36    0.61
  -2   8  -2    2.91    0.70
  -8   6  -2    1.95    0.60
   2  -8  -2    2.62    0.43
  -6  -2  -2    2.33    0.45
   8  -6  -2    3.45    0.73
  -8   2   2    1.58    0.56
   6  -8   2    2.41    0.61
  -8   2  -2    3.01    0.62
   8  -2  -2    2.55    0.58
  -2   8   2    2.87    0.64
  -8   2  -2    3.74    0.72
   2   6  -2    2.89    0.69
   6  -8  -2    2.00    0.55
  -8   6   2    1.40    0.58
   8  -2  -2    3.28    0.81
   8  -6   2    2.85    0.70
   6  -8  -2    2.77    0.64
   2   6  -2    2.21    0.64
  -6   8  -2    2.95    0.57
   2  -8   2    2.96    0.42
  -6   8  -2    2.08    0.80
  -2  -6  -2    3.39    0.25
  -6   8  -2    2.67    0.60
   2   6  -2    3.73    0.69
  -6  -2   2    2.72    0.47
   6   2   2    3.11    0.77
   7  -8   2   12.47    1.21
  -1   8  -2   12.66    1.07
  -7   8   2   13.18    1.06
  -8   7  -2   12.46    1.57
   7   1  -2   12.80    1.22
   7  -8   2   12.58    1.26
  -8   1   2   11.76    1.11
   1   7   2   14.38    1.13
   8  -7  -2   11.61    1.24
   1  -8  -2   12.88    0.78
  -1   8  -2   12.34    1.25
   1   7   2   12.82    1.40
   8  -1   2   13.32    1.04
  -8   7  -2   12.67    1.23
  -7  -1  -2   11.40    0.93
   8  -1   2   14.04    1.55
  -7   8   2   12.08    1.12
  -7   8  -2   15.02    1.66
   1  -8   2   12.76    0.71
   7  -8  -2   11.49    1.17
   8  -7   2   12.95    1.31
  -7  -1   2   10.33    0.98
   8  -1  -2   12.77    0.99
   8  -1  -2   13.40    1.36
  -8   7   2   12.79    1.27
   1   7  -2   11.00    1.25
  -8   7   2   16.94    1.69
   7  -8  -2   12.02    1.28
  -1   8   2    9.67    1.14
   7   1   2   12.51    1.41
  -1   8   2    9.39    1.28
  -7   8  -2   14.61    1.13
  -7   8  -2   12.62    1.13
  -8   1  -2   12.86    1.06
   1   7  -2   11.61    1.22
   1   7  -2   12.63    1.23
   0   8  -2    2.02    0.71
   8  -8  -2    1.87    0.68
  -8   8  -2    1.64    0.67
   0   8   2    2.95    0.76
   0   8   2    3.31    0.89
  -8   8   2    2.02    0.68
   0  -8  -2    2.98    0.39
  -8   0  -2    2.86    0.62
   8  -8   2    1.61    0.66
  -8   0   2    2.38    0.61
   8   0   2    2.27    0.79
  -8   8  -2    3.13    0.97
   0   8  -2    2.48    0.70
   0  -8   2    2.78    0.31
  -4  -5   2    2.71    0.34
  -5   9   2    2.65    0.70
   5   4  -2    2.93    0.71
  -9   5  -2    1.70    0.65
   9  -4   2    2.99    1.15
  -4   9  -2    1.93    0.67
  -9   4   2    2.09    0.67
   9  -5  -2    2.46    0.76
   5  -9   2    2.72    0.60
   9  -4   2    1.93    0.67
   4  -9  -2    2.75    0.56
   9  -5  -2    1.47    1.08
  -5  -4  -2    2.39    0.42
   4   5   2    1.58    0.69
   9  -4  -2    1.92    0.67
  -5   9  -2    1.38    0.60
  -5  -4   2    3.03    0.43
   4  -9   2    2.19    0.50
  -9   4  -2    1.89    0.64
  -5   9  -2    2.17    0.74
   5   4   2    1.31    0.75
   9  -5   2    2.04    1.07
   9  -4  -2    2.56    0.93
  -4  -5  -2    2.66    0.36
   4   5  -2    3.23    0.76
   9  -5   2    1.80    0.72
   5  -9  -2    2.61    0.60
  -4   9   2    0.89    0.59
  -9   3   2    7.47    0.99
  -9   3   2    7.96    1.06
   6  -9   2    8.13    0.96
  -3   9  -2    7.53    1.06
  -3  -6   2    8.91    0.43
  -9   6  -2    8.31    1.11
   9  -3   2   10.48    1.55
   9  -3   2    9.77    1.09
  -6   9   2    9.29    1.09
   3  -9  -2    7.99    0.81
   9  -6  -2    8.31    1.14
   3   6   2    9.85    1.23
  -6  -3  -2    7.50    0.74
  -6   9  -2    9.81    1.27
  -3   9   2    8.10    1.10
   3  -9   2    8.85    0.82
   3   6  -2   10.40    1.10
  -3  -6  -2    9.04    0.52
   6  -9  -2    9.55    1.03
   6   3   2   11.13    1.29
   9  -3  -2    8.81    1.04
  -6  -3   2    7.60    0.76
   3   6  -2    9.97    1.10
  -6   9  -2    8.26    1.02
  -9   3  -2    8.86    1.12
  -9   3  -2    9.13    1.08
   9  -3  -2    9.61    1.27
   9  -6   2    6.06    1.03
   9  -7  -2    4.68    0.91
   2   7   2    1.21    0.74
   9  -2   2    3.25    0.97
  -9   7  -2    2.68    0.97
   2   7   2    3.16    0.75
  -9   2   2    2.65    0.67
   9  -2   2    3.00    0.73
  -7   9   2    3.89    0.80
   7  -9   2    2.63    0.68
   2  -9  -2    3.06    0.49
  -2   9  -2    2.65    0.76
  -7  -2  -2    1.77    0.51
  -9   7  -2    2.46    0.74
  -7   9   2    2.75    0.63
   9  -7   2    2.89    0.80
  -2   9   2    2.75    0.78
   2   7  -2    3.08    0.79
  -9   2  -2    3.47    0.72
   7   2   2    3.36    0.86
  -7   9  -2    4.02    0.76
   2   7  -2    3.62    0.84
  -7   9  -2    1.73    0.59
   2  -9   2    3.00    0.46
  -9   7   2    3.41    0.99
  -2  -7  -2    3.29    0.39
  -9   2  -2    3.08    0.74
   7  -9  -2    2.86    0.72
  -7   9  -2    1.63    0.92
  -9   7   2    1.88    0.70
  -7  -2   2    2.03    0.52
   9  -2  -2    3.03    0.71
   2   7  -2    1.89    0.71
  -9   8  -2    2.07    0.70
  -1  -8   2    1.69    0.20
   9  -1   2    0.32    0.82
   8  -9   2    1.94    0.73
   1   8   2    1.86    0.67
   8  -9   2    1.17    0.81
  -9   1   2    1.20    0.58
   1   8   2    1.39    0.81
  -8  -1  -2    1.26    0.52
  -1   9  -2    1.08    0.71
  -8   9   2    1.85    0.63
   9  -8  -2    1.91    0.75
  -9   8  -2    1.80    1.06
   1  -9  -2    0.60    0.32
  -8   9   2    1.50    0.60
  -8  -1   2    1.36    0.54
  -8   9  -2    1.63    0.62
   1   8  -2    1.60    0.72
  -1   9   2    1.22    0.69
   9  -8   2    1.92    0.75
  -1  -8  -2    1.98    0.32
  -9   1  -2    1.72    0.61
   1  -9   2    1.59    0.35
   8   1   2    2.43    0.79
   8  -9  -2    1.35    0.69
   1   8  -2    1.03    0.63
   1   8  -2   -0.17    0.60
  -8   9  -2    1.08    0.94
  -9   8   2    1.70    0.69
   9  -9  -2    3.90    0.99
   0   9  -2    4.99    1.02
  -9   9  -2    4.09    0.89
  -9   9  -2    6.99    1.41
   0  -9   2    6.23    0.48
  -9   0   2    5.41    0.89
   9  -9   2    4.57    1.04
  -9   0  -2    5.23    0.86
   9   0   2    4.11    1.05
   0   9   2    4.32    0.94
   0  -9  -2    5.14    0.52
  -9   9   2    6.76    0.94
  10  -5   2    8.35    1.21
 -10   5  -2   11.15    1.34
  -5  -5   2   10.29    0.72
  -5  10   2   10.44    1.28
   5 -10   2    8.30    0.98
  10  -5  -2   11.70    1.33
   5 -10  -2    8.46    1.02
 -10   5   2   10.76    1.30
  -5  10  -2    8.93    1.19
  -5  -5  -2   11.36    0.77
  10  -5   2    8.83    1.68
  10  -5  -2    9.69    1.55
   5   5   2    8.69    1.21
  -6  -4  -2    1.68    0.44
  -4  -6   2    2.26    0.32
 -10   6  -2    1.43    0.68
  10  -4   2    2.70    1.12
  10  -4   2    2.74    0.83
   6 -10   2    1.76    0.64
   4   6   2    2.29    0.83
 -10   4   2    1.93    0.74
  -4  10  -2    2.40    0.76
  10  -6  -2    2.09    0.84
   4 -10  -2    2.14    0.56
  -6  10   2    1.70    0.72
  10  -6  -2    0.13    1.01
   4 -10   2    2.08    0.53
 -10   6   2    3.01    0.79
  -6  -4   2    1.92    0.44
  10  -4  -2    0.56    0.69
 -10   4  -2    1.65    0.73
  -4  -6  -2    2.53    0.36
  10  -6   2    1.49    0.73
  -4  10   2    1.97    0.74
  10  -6   2    2.06    1.27
  -6  10  -2    1.36    0.69
   6   4   2    2.17    0.78
   6 -10  -2    2.95    0.71
  -3  10  -2    0.98    0.64
  -3  -7   2    1.13    0.17
  -7  10   2    0.55    0.62
 -10   7  -2    0.15    0.86
   7 -10   2    1.67    0.66
  10  -3   2    0.22    0.63
  -7  -3  -2    0.39    0.39
  10  -3   2    1.63    0.90
 -10   7  -2    1.28    0.67
 -10   3   2    0.63    0.64
  10  -7  -2    1.34    0.79
   3   7   2    0.66    0.76
   3 -10  -2    1.19    0.48
 -10   3  -2    1.57    0.71
  -7  -3   2    0.94    0.43
   7   3   2    0.93    0.78
   3   7  -2    1.58    0.68
  -3  10   2   -0.07    0.64
  -7  10  -2    2.39    0.76
  10  -7   2    1.48    0.72
  10  -7   2    1.51    1.14
 -10   7   2    1.24    1.01
   7 -10  -2    0.72    0.60
  -3  -7  -2    0.57    0.26
   3 -10   2    0.83    0.42
 -10   7   2    1.24    0.67
  10  -3  -2    0.84    0.68
   2   8   2    3.96    1.01
   8 -10   2    5.64    1.02
  -8  -2  -2    4.80    0.82
   2 -10  -2    4.85    0.69
  10  -2   2    5.44    1.23
 -10   8  -2    5.04    1.06
 -10   8  -2    5.09    1.38
  -8  10   2    5.71    1.08
  -2  10  -2    2.70    0.94
 -10   2   2    3.74    0.81
  10  -8  -2    6.37    1.25
 -10   2  -2    3.88    0.84
   2   8  -2    5.10    1.03
  -8  -2   2    2.97    0.70
 -10   8   2    3.40    1.00
  -2  10   2    4.90    1.03
   2 -10   2    5.09    0.69
   8 -10  -2    5.97    1.00
  -2  -8  -2    6.05    0.49
   2   8  -2    4.01    0.94
  10  -8   2    7.48    1.39
 -10   9  -2   -0.32    0.76
   1   9   2    0.67    0.78
 -10   1   2    0.44    0.64
   9 -10   2    0.34    1.61
   1   9   2    1.58    0.98
  -1  10  -2    0.23    0.80
  10  -9  -2    0.37    1.01
  -9  10   2    1.52    0.72
  -9  -1  -2    1.46    0.66
   1 -10  -2    1.14    0.49
   1 -10   2    0.91    0.46
  -1  -9  -2    0.73    0.33
 -10   9   2    0.65    0.80
   1   9  -2   -0.52    0.69
   9 -10  -2    0.54    0.96
  -1  10   2   -0.02    0.75
  10  -9   2    0.01    1.13
  -9  -1   2    0.61    0.63
 -10   1  -2    0.76    0.66
  -6  -5  -2    1.60    0.56
  -6  11   2    0.67    1.01
   5   6   2    3.84    1.00
  11  -6  -2    1.63    0.98
  -5  -6   2    1.66    0.45
   6 -11   2    0.97    0.65
   5 -11  -2    0.77    0.65
 -11   6  -2    0.08    1.00
  11  -5   2    0.99    1.21
  -5  11  -2    1.32    1.04
  11  -5   2    1.12    0.80
 -11   5   2    1.11    1.02
   5 -11   2    1.44    0.66
 -11   6   2    1.47    1.08
  11  -6   2   -0.25    0.94
  11  -5  -2    0.25    0.86
  11  -6   2    3.96    1.47
  -5  11   2    1.47    1.05
  -6  11  -2    2.29    1.12
 -11   5  -2    1.23    1.13
  -5  -6  -2    1.25    0.47
  -6  -5   2    1.91    0.56
   6 -11  -2    2.62    0.75
  -4  11  -2    3.70    1.23
  11  -7  -2    5.22    1.20
 -11   4   2    2.36    1.21
  -7  -4  -2    5.22    0.82
 -11   7  -2    4.26    1.28
  -4  -7   2    5.94    0.46
  11  -4   2    6.42    1.59
  11  -4   2    4.33    1.04
   4 -11  -2    4.52    0.85
 -11   7  -2    6.87    1.37
  -7  11   2    2.79    1.12
   7 -11   2    3.93    0.90
   4   7   2    4.11    1.09
  -7  11  -2    4.03    1.23
  -4  -7  -2    4.36    0.59
 -11   7   2    5.75    1.30
 -11   7   2    3.91    1.45
  -4  11   2    5.66    1.31
  -7  -4   2    3.70    0.74
  11  -7   2    4.69    1.49
  11  -7   2    2.22    1.22
  11  -4  -2    4.58    0.99
   7 -11  -2    5.66    0.99
   4 -11   2    4.43    0.84
 -11   4  -2    2.94    1.18
   3 -11  -2    0.99    0.64
  -8  -3  -2    1.65    0.69
   3   8   2    0.66    0.96
  11  -8  -2   -0.19    1.63
   8 -11   2    1.09    0.74
   3 -11   2    2.06    0.66
  -8  -3   2    0.09    0.60
   8 -11  -2    0.75    0.70
  11  -8   2    1.36    1.49
   0   0   3    0.20    0.17
   0   0  -3    0.16    0.21
   0   0   3    0.18    0.15
  -1   1   3    1.28    0.18
   0   1  -3    2.01    0.22
   0   1   3    1.61    0.20
   0   1  -3    1.76    0.20
  -1   0   3    1.60    0.20
   0   1  -3    1.77    0.22
   1  -1   3    1.76    0.22
   1  -1   3    1.90    0.20
   0  -1  -3    1.32    0.27
   0  -1   3    1.35    0.13
   1   0  -3    1.59    0.21
   1  -1  -3    1.36    0.20
   1   0  -3    1.76    0.19
  -1   1  -3    1.64    0.21
  -1   0  -3    1.35    0.17
   1  -1  -3    1.52    0.20
   0   1   3    1.70    0.26
   1   0  -3    1.64    0.24
   1   0   3    1.26    0.22
   0   1  -3    1.98    0.32
  -1   1  -3    1.98    0.26
  -1   1  -3    1.16    0.16
  -1   1   3    1.42    0.19
  -1   0  -3    1.54    0.21
   0  -1  -3    2.00    0.20
   0   1   3    2.43    0.21
  -1   0   3    1.26    0.18
   1   0   3    2.15    0.35
   2  -1  -3   -0.09    0.15
  -1   2   3   -0.06    0.12
   2  -1   3    0.40    0.18
  -1  -1   3   -0.07    0.04
   1  -2  -3   -0.04    0.15
  -2   1  -3    0.01    0.16
   1  -2   3   -0.03    0.09
   1   1  -3   -0.07    0.17
   1   1  -3    0.02    0.12
   1   1  -3    0.31    0.18
  -1   2  -3   -0.07    0.29
  -1   2  -3    0.10    0.13
  -1   2   3    0.13    0.20
  -1   2  -3    0.25    0.16
  -1  -1  -3    0.67    0.16
  -2   1  -3    0.13    0.14
   2  -1  -3    0.17    0.13
   1   1   3   -0.07    0.12
   1   1  -3    0.50    0.19
   1  -2  -3   -0.22    0.13
  -2   1   3    0.01    0.12
  -1  -1  -3   -0.06    0.12
   1   1   3   -0.15    0.19
   2  -1   3   -0.03    0.14
  -1  -1   3    0.05    0.05
   1   1   3   -0.12    0.15
  -1  -1  -3   -0.16    0.07
   2  -1  -3   -0.01    0.19
  -1   2   3   -0.03    0.17
  -2   1   3   -0.16    0.12
  -2   2  -3   53.23    1.96
   0   2   3   54.50    1.95
   2   0   3   55.33    2.16
   2  -2  -3   55.47    1.96
   2  -2   3   52.00    1.96
  -2   2  -3   53.62    1.90
   0   2  -3   53.03    1.97
   0  -2  -3   52.56    1.81
   0   2  -3   56.61    2.11
   2  -2  -3   55.71    1.97
   0   2   3   55.03    1.84
  -2   0   3   54.92    1.92
  -2   0  -3   55.38    1.94
   2   0   3   54.16    1.96
  -2   2   3   52.89    1.95
   0   2  -3   55.30    1.96
  -2   0  -3   55.09    1.91
   2   0  -3   55.87    1.94
   2   0  -3   54.31    2.02
   2   0  -3   51.58    1.90
   0   2   3   51.10    2.04
   2  -2   3   55.27    1.95
  -2   2   3   57.91    2.01
   0  -2  -3   55.57    1.84
   2   0  -3   53.72    2.00
   0   2   3   54.45    1.87
  -2   0   3   54.60    1.93
  -2   2   3   54.14    1.95
   2   1  -3    0.08    0.17
   2  -3   3    0.14    0.13
   1   2   3    0.13    0.26
   1   2   3    0.25    0.17
  -3   2  -3   -0.08    0.10
  -2  -1  -3    0.49    0.17
  -1   3  -3   -0.04    0.30
   2   1  -3    0.07    0.09
   1  -3  -3    0.45    0.19
   3  -2  -3    0.16    0.20
  -3   1   3   -0.15    0.16
  -2   3   3    0.02    0.20
   2  -3   3    0.26    0.18
  -2  -1  -3    0.29    0.16
  -2   3   3    0.11    0.15
   1  -3  -3    0.16    0.10
  -1   3  -3    0.22    0.15
  -1   3  -3    0.20    0.16
  -2  -1  -3    0.12    0.10
   1  -3  -3    0.31    0.15
  -3   2  -3   -0.15    0.17
  -2   3   3   -0.07    0.13
   3  -1   3   -0.15    0.16
   2   1  -3    0.49    0.25
   3  -1   3   -0.06    0.24
  -3   1   3    0.14    0.15
   3  -2  -3    0.06    0.16
   3  -2  -3    0.12    0.20
  -2   3   3    0.21    0.19
   2   1  -3    0.73    0.25
   1   2   3    0.20    0.16
  -3   2  -3    0.22    0.16
  -1  -2  -3    0.14    0.04
  -2  -1   3    0.15    0.12
   1  -3   3   -0.02    0.09
   1  -3   3    0.07    0.12
   1   2  -3    0.41    0.20
  -3   2   3    0.40    0.18
   3  -1  -3    0.10    0.18
  -2   3  -3    0.07    0.18
   3  -2   3    0.43    0.19
  -1   3   3    0.07    0.11
  -2   3  -3    0.06    0.15
   3  -2   3    0.06    0.18
  -1   3   3    0.52    0.15
  -2  -1   3    0.20    0.09
   1  -3   3    0.37    0.13
   2   1   3    0.27    0.12
  -1   3   3    0.86    0.24
   2  -3  -3    0.12    0.16
  -2   3  -3    0.15    0.33
  -3   1  -3    0.43    0.17
   2   1   3   -0.40    0.26
  -1  -2  -3    0.15    0.04
  -1   3   3   -0.02    0.18
   2  -3  -3    0.30    0.17
  -3   2   3    0.35    0.17
   1   2  -3    0.12    0.17
   2   1   3    0.04    0.18
   3  -1  -3    0.14    0.22
  -3   2   3   -0.06    0.17
   1   2  -3    2.00    0.34
  -2  -1   3    0.07    0.12
  -3   3  -3    7.35    0.46
   0   3  -3    7.01    0.60
  -3   0  -3    7.34    0.47
   0   3   3    8.22    0.63
  -3   0  -3    7.83    0.45
   3  -3   3    7.02    0.48
   0  -3  -3    7.24    0.29
  -3   3   3    6.25    0.48
   0  -3  -3    7.94    0.31
   3   0  -3    7.96    0.54
   3   0  -3    8.69    0.47
   0   3   3    7.79    0.44
  -3   3   3    8.64    0.49
  -3   0   3    6.89    0.45
   0   3  -3    7.73    0.53
  -3   3  -3    6.55    0.49
   3  -3  -3    7.00    0.51
  -3   3   3    6.69    0.46
  -3   0   3    6.52    0.43
   3  -3   3    8.35    0.53
   3   0   3    7.61    0.77
   3  -3  -3    7.89    0.52
   0   3  -3    8.17    0.54
   3   0  -3    6.79    0.56
   3   0   3    7.34    0.48
   0   3   3    7.49    0.51
  -4   2  -3    0.60    0.11
  -2   4   3    0.01    0.20
   2  -4   3   -0.17    0.12
  -2  -2  -3   -0.17    0.13
  -2  -2  -3    0.06    0.08
   2   2   3   -0.02    0.14
   2   2  -3   -0.12    0.17
  -2   4   3   -0.22    0.17
   2   2  -3    0.38    0.23
  -2   4  -3   -0.02    0.14
  -2   4  -3    0.17    0.18
   2   2  -3    0.48    0.23
  -4   2   3   -0.01    0.22
  -2   4  -3   -0.22    0.33
   4  -2  -3    0.13    0.22
  -2  -2  -3    0.11    0.12
   4  -2   3    0.07    0.17
  -4   2   3    0.15    0.17
  -4   2  -3    0.01    0.17
   4  -2   3    0.00    0.20
   4  -2  -3    0.21    0.17
   2   2   3    0.21    0.30
  -2   4   3   -0.50    0.25
  -4   2   3    0.12    0.19
   2  -4  -3    0.21    0.17
   2  -4   3   -0.02    0.14
  -2   4   3   -0.06    0.15
   2  -4  -3    0.33    0.19
   4  -2  -3   -0.24    0.19
   3   1  -3    0.37    0.13
  -4   3  -3    0.50    0.17
   1  -4  -3    0.39    0.12
  -1   4  -3    0.50    0.35
  -4   3  -3    0.53    0.21
   4  -1   3    0.61    0.25
   3   1  -3    0.30    0.24
  -1   4  -3    0.67    0.27
   1  -4  -3    0.67    0.23
  -4   3  -3    0.58    0.25
   1   3   3    1.10    0.24
   3   1  -3    0.36    0.23
   4  -1   3    0.85    0.36
   4  -3  -3    0.48    0.21
  -4   1   3    0.26    0.20
   4  -3  -3    0.94    0.25
  -3  -1  -3    0.38    0.15
  -3  -1  -3    0.55    0.18
  -3  -1  -3    0.09    0.16
   4  -3  -3    0.57    0.26
   1   3   3    0.25    0.19
  -3   4   3    0.26    0.28
   1   3   3    0.39    0.25
  -3   4   3    0.33    0.20
  -3   4   3    0.25    0.23
   1  -4  -3    0.32    0.17
  -4   1   3    0.32    0.22
   3  -4   3    0.37    0.19
   3  -4   3    0.16    0.23
   1  -4   3    0.59    0.12
  -1   4   3    0.18    0.22
  -4   3   3   -0.02    0.17
  -1   4   3    0.58    0.26
  -1   4   3    0.59    0.18
   4  -1  -3    0.38    0.21
   4  -1  -3    0.44    0.24
  -3  -1   3    0.62    0.17
   1  -4   3    0.57    0.15
  -3   4  -3    0.05    0.17
   3  -4  -3    0.48    0.22
  -4   1  -3    0.31    0.20
  -3   4  -3    0.65    0.24
   3   1   3    0.46    0.13
   3   1   3    0.68    0.23
  -3   4  -3    0.56    0.38
  -3  -1   3    0.44    0.16
  -3  -1   3    0.33    0.14
   1   3  -3    0.50    0.29
   4  -1  -3    0.42    0.32
   3   1   3    0.25    0.36
   4  -3   3    0.29    0.25
  -4   3   3    0.70    0.23
   4  -3   3    0.46    0.22
   1   3  -3    0.96    0.28
   1   3  -3    0.41    0.23
  -4   3   3    0.23    0.23
   1  -4   3    0.64    0.14
   3  -4  -3    0.60    0.23
   4  -4  -3   11.11    0.68
  -4   4  -3    9.95    0.60
   0   4  -3   10.09    0.71
   4   0   3   10.50    1.01
   4  -4  -3    9.41    0.69
   4  -4   3   10.28    0.68
  -4   4   3    9.87    0.66
  -4   0   3    9.49    0.62
  -4   0  -3   10.77    0.65
   0   4   3    8.99    0.76
   4   0  -3   11.14    0.73
   0  -4  -3    9.46    0.39
   0   4   3    9.68    0.59
  -4   4   3    9.07    0.62
   4  -4   3    9.82    0.65
   0   4  -3   10.26    0.78
   0   4  -3   10.73    0.71
   4  -4  -3   11.19    0.67
  -4   0  -3    9.50    0.59
  -4   4  -3   11.07    0.86
  -4   4  -3    9.99    0.67
   4   0   3   10.40    0.65
  -4   0   3   10.16    0.61
   0   4   3    9.91    0.66
   4   0  -3    9.92    0.58
   0  -4  -3   10.52    0.42
  -3   5   3    0.88    0.27
  -3  -2  -3    1.62    0.28
  -3   5   3    1.60    0.37
   2  -5  -3    1.17    0.25
  -2   5  -3    0.73    0.42
  -3  -2  -3    1.08    0.19
   5  -3  -3    0.52    0.24
  -5   3  -3    1.51    0.20
   5  -3  -3    1.03    0.31
  -5   3  -3    1.51    0.37
   5  -2   3    1.22    0.35
  -5   2   3    1.32    0.33
   2   3   3    0.63    0.39
  -2   5  -3    0.53    0.31
   2   3   3    1.56    0.30
  -5   2   3    1.28    0.24
  -5   3  -3    1.70    0.33
   5  -2   3    2.35    0.60
  -5   2   3    1.06    0.34
   3  -5   3    1.19    0.29
   3   2  -3    1.03    0.30
  -3   5   3    1.40    0.36
  -2   5  -3    1.48    0.20
   5  -3  -3    1.62    0.38
   3   2  -3    1.87    0.45
   2  -5  -3    1.09    0.27
   3  -5   3    0.61    0.23
  -5   3   3    1.10    0.25
  -5   3   3    1.36    0.36
  -5   3   3    1.23    0.31
   3  -5  -3    1.56    0.33
  -3   5  -3    0.58    0.31
  -5   2  -3    1.24    0.30
   5  -2  -3    1.13    0.33
  -2  -3  -3    1.20    0.12
  -2   5   3    1.25    0.32
  -2   5   3    1.12    0.26
   3  -5  -3    1.82    0.33
   2  -5   3    1.09    0.25
  -3   5  -3    1.67    0.31
   2   3  -3    3.22    0.51
  -2   5   3    1.41    0.39
  -3  -2   3    1.34    0.21
  -3  -2   3    1.63    0.20
   2   3  -3    1.82    0.36
  -3   5  -3    1.28    0.53
  -2  -3  -3    1.50    0.15
   2  -5   3    1.63    0.25
   3   2   3    1.74    0.26
   5  -3   3    0.98    0.34
   5  -3   3    1.18    0.29
   5  -2  -3    1.61    0.39
   3   2   3    1.95    0.51
   2   3  -3    1.46    0.35
  -1   5  -3    2.05    0.41
   4  -5   3    1.97    0.38
  -5   1   3    1.90    0.37
   1   4   3    2.14    0.38
   5  -1   3    1.07    0.48
   1   4   3    2.51    0.40
  -4  -1  -3    1.73    0.29
   5  -4  -3    1.09    0.32
   5  -4  -3    1.85    0.36
  -4   5   3    2.15    0.38
   5  -1   3    1.85    0.40
   4  -5   3    1.56    0.35
   5  -4  -3    1.19    0.37
  -5   4  -3    1.40    0.31
   1  -5  -3    1.77    0.31
  -1   5  -3    1.58    0.44
  -5   1   3    2.02    0.36
  -4  -1  -3    2.09    0.33
   1  -5  -3    1.77    0.21
  -4   5   3    1.18    0.43
  -5   4  -3    1.67    0.28
   1   4   3    1.72    0.43
   4   1  -3    1.79    0.23
  -1   5  -3    1.56    0.40
  -5   4  -3    1.08    0.35
  -4   5   3    1.54    0.36
   4   1  -3    1.98    0.42
  -1   5   3    2.30    0.52
   4  -5  -3    1.25    0.34
   5  -4   3    1.58    0.40
  -4   5  -3    1.60    0.36
  -4  -1   3    1.46    0.27
  -5   4   3    1.85    0.39
  -4  -1   3    1.34    0.30
   4   1   3    1.36    0.47
  -1   5   3    1.65    0.30
   5  -1  -3    2.42    0.50
   5  -1  -3    1.73    0.43
  -5   4   3    0.70    0.25
   1  -5   3    1.38    0.18
   1   4  -3    1.92    0.41
   4   1   3    2.32    0.35
   1   4  -3    1.52    0.37
   1  -5   3    1.75    0.22
   5  -1  -3    1.95    0.38
   4  -5  -3    1.64    0.38
   1   4  -3    1.31    0.43
  -4   5  -3    1.27    0.33
  -5   1  -3    2.14    0.36
  -5   4   3    1.53    0.30
   5  -4   3    1.49    0.37
  -1   5   3    1.65    0.39
  -4   5  -3    1.51    0.53
  -5   0   3    0.00    0.25
   5   0   3    0.47    0.48
  -5   0  -3    0.29    0.23
   0  -5  -3    0.07    0.14
  -5   0   3    0.09    0.21
   0   5   3    0.02    0.36
   5   0  -3    0.10    0.34
  -5   5  -3    0.62    0.30
  -5   5   3   -0.02    0.24
  -5   0  -3   -0.17    0.21
   5   0  -3    0.47    0.24
   0   5  -3    0.16    0.32
   0   5   3   -0.01    0.22
   0  -5  -3    0.13    0.08
   0   5   3   -0.25    0.23
  -5   5  -3    0.37    0.36
   5  -5  -3   -0.06    0.26
  -5   5   3    0.15    0.27
   0   5  -3    0.26    0.33
   5  -5   3   -0.44    0.24
   5  -5  -3    0.11    0.22
   5  -5   3   -0.19    0.25
   5   0   3    0.22    0.29
   0   5  -3    0.53    0.34
  -5   5  -3   -0.03    0.21
   5  -5  -3    0.06    0.28
   6  -3  -3    0.16    0.29
   3   3  -3    0.57    0.39
  -3   6  -3    0.29    0.19
   3   3   3    0.00    0.20
  -3   6  -3   -0.15    0.42
  -3  -3   3    0.02    0.10
  -6   3   3   -0.17    0.21
  -6   3   3    0.16    0.28
   3  -6   3    0.14    0.21
  -3   6  -3    0.00    0.30
   6  -3  -3   -0.02    0.26
   3   3  -3    0.07    0.28
  -3  -3   3    0.01    0.14
   3  -6  -3    0.12    0.23
  -6   3   3   -0.01    0.19
   3   3   3    0.11    0.40
  -6   3  -3   -0.06    0.23
  -3   6   3    0.03    0.24
  -3   6   3   -0.17    0.28
   3  -6  -3    0.21    0.25
  -6   3  -3    0.16    0.30
  -3   6   3    0.17    0.19
   3  -6   3    0.19    0.24
  -3  -3  -3    0.13    0.13
   6  -3   3    0.10    0.31
  -6   4  -3    3.97    0.52
   2   4   3    6.64    0.84
  -4   6   3    4.64    0.52
   6  -2   3    3.88    0.83
  -4   6   3    4.30    0.63
   2   4   3    4.74    0.55
  -6   2   3    4.11    0.54
   2  -6  -3    4.24    0.46
   4  -6   3    4.88    0.56
  -4  -2  -3    4.52    0.43
  -2   6  -3    6.43    0.82
   4   2  -3    4.54    0.66
  -6   2   3    5.45    0.65
   6  -4  -3    4.63    0.64
   6  -4  -3    5.33    0.60
   4  -6   3    5.19    0.60
   4   2  -3    5.68    0.63
   6  -2   3    4.41    0.61
  -6   4  -3    4.43    0.61
  -2   6  -3    3.61    0.60
  -4   6   3    3.70    0.54
  -4   6  -3    4.77    0.52
  -6   2  -3    5.11    0.59
   6  -2  -3    5.35    0.79
   2  -6   3    4.52    0.42
   6  -2  -3    6.24    0.67
  -4  -2   3    4.59    0.43
  -2  -4  -3    5.07    0.27
  -6   4   3    5.33    0.50
   4   2   3    5.42    0.77
   4  -6  -3    5.18    0.62
  -2   6   3    4.57    0.74
  -6   4   3    4.42    0.56
   2   4  -3    3.84    0.60
  -6   2  -3    4.41    0.60
  -4   6  -3    5.48    0.88
  -2   6   3    4.69    0.63
   6  -4   3    4.87    0.57
   2   4  -3    4.47    0.63
  -6   4   3    3.93    0.58
  -4   6  -3    4.56    0.60
   6  -4   3    5.04    0.66
   4  -6  -3    4.19    0.56
  -2  -4  -3    5.27    0.26
  -2   6   3    5.36    0.53
   2   4  -3    4.74    0.60
  -5   6   3    0.73    0.45
  -6   1   3    0.60    0.31
   5   1  -3    0.37    0.37
   5  -6   3    0.48    0.33
  -6   1   3    0.16    0.32
  -5  -1  -3    0.14    0.22
  -5   6   3    0.33    0.32
   1   5   3    0.06    0.27
  -6   5  -3    0.01    0.30
   1   5   3    0.26    0.40
   1  -6  -3   -0.03    0.20
   6  -5  -3    0.04    0.29
   6  -5  -3    0.17    0.26
   5  -6   3    0.30    0.33
  -1   6  -3   -0.35    0.31
  -1   6  -3    0.13    0.41
   1   5   3   -0.17    0.29
  -6   5  -3    0.11    0.23
   6  -1   3    1.35    0.64
   6  -5  -3   -0.25    0.31
   6  -1   3   -0.21    0.28
  -5   6   3    0.20    0.28
   5  -6  -3   -0.09    0.29
   6  -1  -3    0.43    0.37
   6  -5   3    0.03    0.33
   6  -1  -3    0.00    0.30
  -6   5   3    0.40    0.33
   1   5  -3   -0.04    0.35
  -5   6  -3    0.22    0.33
  -1   6   3   -0.21    0.31
   5   1   3    0.37    0.50
  -6   1  -3   -0.12    0.26
  -1   6   3    0.36    0.45
  -1   6   3    0.30    0.22
   1  -6   3    0.14    0.14
  -1  -5  -3    0.08    0.08
  -6   5   3    0.18    0.24
   6  -5   3    0.07    0.29
  -5  -1   3   -0.13    0.21
  -5   6  -3   -0.32    0.44
   5   1   3    0.51    0.27
  -6   1  -3   -0.08    0.27
  -5   6  -3    0.76    0.37
  -1  -5  -3    0.17    0.07
   1   5  -3    0.09    0.35
   1   5  -3   -0.35    0.28
   5  -6  -3   -0.25    0.29
   6   0  -3   -0.11    0.26
   0  -6   3    0.14    0.10
  -6   6  -3    0.33    0.36
   6   0   3   -0.29    0.32
   6  -6  -3    0.33    0.40
  -6   6  -3    0.77    0.57
   6   0   3    0.53    0.59
  -6   6   3   -0.14    0.26
   0   6   3   -0.09    0.44
   0  -6   3    0.12    0.07
   0   6   3    0.13    0.36
   0   6  -3    0.08    0.39
   6   0  -3   -0.07    0.37
  -6   6  -3    0.05    0.26
  -6   0  -3   -0.21    0.26
  -6   0   3    0.13    0.28
   0   6  -3   -0.11    0.35
   6  -6  -3    0.34    0.34
  -6   6   3   -0.42    0.44
   0   6   3    0.31    0.26
  -6   6   3    0.05    0.35
   6  -6   3   -0.33    0.31
   0   6  -3   -0.68    0.30
  -6   0  -3    0.14    0.25
   6  -6   3    0.24    0.32
   3   4   3   -0.23    0.26
  -3  -4   3   -0.01    0.12
  -4   7   3   -0.02    0.24
   7  -3   3    0.34    0.65
   3  -7  -3   -0.02    0.26
   7  -4  -3    0.20    0.37
   4   3  -3    0.15    0.37
  -7   4  -3    0.59    0.40
  -4  -3  -3    0.04    0.18
  -4   7   3   -0.05    0.34
   7  -4  -3   -0.22    0.32
  -3   7  -3   -0.07    0.35
  -7   3   3   -0.11    0.33
   4   3  -3   -0.78    0.37
  -7   3   3   -0.45    0.30
  -3  -4   3    0.03    0.10
  -3   7  -3   -0.12    0.42
   3   4   3    0.06    0.45
   7  -3   3    0.76    0.43
   4  -7   3    0.12    0.29
  -7   3  -3    0.45    0.37
  -7   4   3    0.32    0.30
  -4  -3   3    0.15    0.18
  -4   7  -3   -0.09    0.54
  -4   7  -3   -0.35    0.32
   7  -3  -3    0.11    0.36
  -4   7  -3    0.35    0.25
   3  -7   3    0.04    0.23
   7  -4   3    0.53    0.41
  -3  -4  -3    0.07    0.15
  -3   7   3   -0.18    0.31
   3   4  -3    0.42    0.38
   3   4  -3   -0.18    0.37
   4  -7  -3   -0.09    0.28
   7  -3  -3    0.01    0.51
   3   4  -3   -0.49    0.36
  -7   3  -3    0.11    0.32
  -7   4   3    0.28    0.36
   4   3   3   -0.68    0.41
  -7   2   3    1.67    0.51
   2   5   3    2.16    0.56
  -7   5  -3    1.87    0.49
  -5  -2  -3    2.13    0.37
   7  -5  -3    1.47    0.52
   2   5   3    1.61    0.44
  -5   7   3    1.26    0.46
   5  -7   3    1.84    0.48
   2  -7  -3    1.16    0.32
  -2   7  -3    1.63    0.53
  -7   2   3    1.50    0.47
  -5   7   3    1.90    0.43
   5   2  -3    1.92    0.46
   7  -2   3    2.34    0.54
  -2   7  -3    1.45    0.53
  -5   7   3    1.61    0.50
   5  -7   3    1.17    0.40
   7  -2   3    1.52    0.74
  -7   5   3    1.36    0.48
   7  -2  -3    4.13    0.73
   2   5  -3    1.52    0.48
  -2  -5  -3    1.70    0.29
   7  -2  -3    1.91    0.50
   2  -7   3    1.85    0.33
  -7   5   3    2.34    0.41
  -7   2  -3    0.66    0.36
   2   5  -3    1.48    0.52
  -2   7   3    1.17    0.48
  -7   2  -3    2.33    0.52
   2   5  -3    1.60    0.49
   5   2   3    1.45    0.65
  -5   7  -3    2.03    0.50
  -5  -2   3    1.22    0.32
   5  -7  -3    1.24    0.45
  -2   7   3    2.17    0.66
  -2  -5  -3    1.93    0.20
  -5   7  -3    1.87    0.43
  -5   7  -3    2.26    0.77
   7  -5   3    1.42    0.51
   5  -7  -3    1.14    0.44
  -7   6  -3    0.29    0.41
  -7   1   3   -0.17    0.33
   6  -7   3    0.03    0.38
   1   6   3    0.61    0.37
   1   6   3    0.70    0.42
  -7   1   3    0.64    0.38
   7  -1   3   -0.83    0.53
   7  -6  -3    0.06    0.42
  -1   7  -3    0.80    0.45
   1  -7  -3    0.17    0.24
   6   1  -3   -0.09    0.38
  -6   7   3    0.74    0.42
  -1   7  -3   -0.34    0.37
  -7   6  -3   -0.01    0.58
  -6   7   3    0.82    0.50
   7  -1   3    0.37    0.43
  -6  -1  -3    0.33    0.30
   1   6   3    1.13    0.56
   6  -7   3    0.50    0.43
   7  -1  -3    0.37    0.37
  -7   1  -3   -0.12    0.33
  -6   7  -3   -0.05    0.37
  -6  -1   3    0.02    0.28
   6  -7  -3    0.40    0.43
   1  -7   3    0.08    0.18
  -7   6   3    0.15    0.33
  -6   7  -3   -0.41    0.31
   1   6  -3    0.54    0.47
   6  -7  -3    0.37    0.37
   7  -6   3    0.25    0.40
  -1  -6  -3    0.25    0.17
   1   6  -3    0.76    0.49
   7  -6   3   -0.16    0.33
   6   1   3    0.39    0.59
  -1   7   3    1.67    0.62
  -7   6   3   -0.74    0.34
  -6   7  -3    0.29    0.59
   7  -1  -3    0.71    0.51
  -7   1  -3    0.35    0.39
  -1   7   3    0.14    0.41
   1   6  -3    0.32    0.45
  -7   7  -3    0.66    0.72
   7   0  -3    0.58    0.47
  -7   7   3    0.17    0.37
   0  -7   3    0.20    0.14
   7  -7   3    0.50    0.44
   0   7  -3    0.52    0.53
   7  -7   3    0.26    0.43
   7  -7  -3    0.64    0.49
  -7   0   3    0.58    0.38
  -7   7  -3    0.37    0.47
  -7   7   3    0.90    0.65
   7  -7  -3    1.05    0.48
   7   0   3    0.34    0.64
   0  -7  -3    0.19    0.27
  -7   0  -3    0.39    0.37
   7   0   3    0.49    0.42
   0   7  -3    1.01    0.48
   0   7   3   -0.20    0.42
  -7   7  -3   -0.03    0.36
   0   7   3    0.42    0.43
   0   7  -3   -0.06    0.49
  -8   4  -3   -0.32    0.36
   8  -4   3    0.08    0.72
   8  -4  -3   -0.18    0.70
  -8   4   3   -0.63    0.37
   4   4  -3    0.62    0.45
  -4   8  -3   -0.56    0.37
   8  -4   3    0.01    0.44
  -4  -4  -3    0.55    0.24
  -4   8   3   -0.28    0.40
   4   4   3   -0.70    0.46
  -4   8  -3    1.48    0.67
   8  -4  -3    0.05    0.42
   4  -8  -3    0.13    0.32
  -4  -4   3   -0.03    0.19
   4  -8   3    0.02    0.30
  -8   3   3    0.47    0.44
   8  -3   3   -0.11    0.72
  -8   5  -3    0.48    0.45
  -5  -3  -3   -0.10    0.24
  -5   8   3    0.53    0.46
   3   5   3    1.34    0.61
  -3  -5   3    0.05    0.12
  -3   8  -3    0.62    0.45
   3  -8  -3    0.22    0.31
   8  -5  -3    0.39    0.41
  -5   8   3    0.34    0.31
  -8   3   3    0.45    0.41
   5  -8   3    0.18    0.36
   8  -3   3   -0.11    0.42
  -3   8  -3   -0.18    0.43
   5   3  -3    0.13    0.45
   3   5   3    0.08    0.37
   3  -8   3   -0.36    0.24
  -3  -5  -3   -0.01    0.16
  -8   3  -3    0.00    0.39
  -5  -3   3    0.11    0.25
   8  -3  -3    0.95    0.48
   8  -3  -3    0.45    0.66
   5   3   3    0.33    0.54
  -5   8  -3   -0.05    0.40
  -5   8  -3   -0.15    0.61
  -8   5   3    0.48    0.46
   5  -8  -3    0.30    0.37
  -3   8   3    0.25    0.46
  -8   3  -3   -0.07    0.42
   8  -5   3   -0.17    0.44
   3   5  -3    0.56    0.41
   3   5  -3    0.23    0.50
   3   5  -3   -0.24    0.38
   8  -6  -3    0.45    0.53
  -6  -2  -3    0.85    0.34
   8  -2   3    0.02    0.71
   6   2  -3    1.18    0.47
   2   6   3    0.99    0.61
   8  -2   3    0.91    0.54
  -2   8  -3    0.04    0.42
  -2   8  -3    0.55    0.50
  -8   2   3    0.52    0.44
  -8   6  -3    1.16    0.51
   2   6   3    0.81    0.45
   2  -8  -3    0.67    0.33
   6  -8   3    1.06    0.45
   6  -8   3    0.84    0.48
  -6   8   3    0.62    0.44
  -6   8   3    0.80    0.51
  -8   2   3    0.32    0.50
   2   6  -3    0.29    0.49
   6   2   3    1.69    0.72
  -6   8  -3    0.71    0.48
  -8   2  -3    0.47    0.40
  -8   2  -3    1.02    0.57
  -2  -6  -3    0.61    0.19
  -6   8  -3    0.36    0.64
  -6  -2   3    0.48    0.32
  -6   8  -3    1.15    0.45
   2   6  -3    0.96    0.57
   8  -2  -3    1.05    0.51
   6  -8  -3    0.34    0.47
   2   6  -3    0.71    0.51
   8  -6   3   -0.18    0.44
  -2   8   3    0.47    0.52
   2  -8   3    0.50    0.27
   8  -2  -3    0.66    0.59
   6  -8  -3    0.70    0.46
  -8   6   3    0.45    0.48
  -1   8  -3    0.65    0.53
  -7   8   3    0.69    0.49
  -1   8  -3   -0.22    0.48
   7  -8   3    0.09    0.48
   1   7   3    0.60    0.63
   8  -7  -3    0.53    0.54
  -8   1   3    0.19    0.45
  -7   8   3    0.12    0.43
  -1  -7   3    0.36    0.09
  -8   7  -3    1.10    0.78
  -8   7  -3    0.18    0.52
   8  -1   3   -1.00    0.67
   1   7   3    0.65    0.49
   7  -8   3    0.42    0.48
  -7  -1  -3    0.36    0.37
   8  -1   3    0.35    0.52
   1  -8  -3    0.43    0.27
   7  -8  -3   -0.14    0.44
   8  -1  -3    0.34    0.42
   1   7  -3    0.50    0.56
  -7   8  -3   -0.21    0.45
  -7   8  -3    1.85    0.81
  -1   8   3    0.82    0.69
   1   7  -3   -0.41    0.43
  -8   7   3    0.12    0.65
   1   7  -3   -0.18    0.47
  -7   8  -3   -0.20    0.38
   1  -8   3    0.43    0.23
  -8   1  -3   -0.16    0.36
  -1   8   3   -0.50    0.42
   7   1   3    0.31    0.65
   8  -7   3   -0.06    0.46
   7  -8  -3    0.38    0.50
  -7  -1   3    0.42    0.39
   8   0   3    0.32    0.75
  -8   0  -3    0.82    0.46
   8  -8  -3    0.50    0.59
   0  -8  -3    1.28    0.32
  -8   8  -3    1.16    0.84
   0   8  -3    0.96    0.59
   0   8  -3    1.67    0.68
   8  -8   3    0.68    0.56
   0   8   3    0.32    0.56
   0   8   3    1.57    0.81
  -8   8  -3    0.97    0.56
  -8   8   3    0.21    0.50
  -8   0   3    1.22    0.55
   0  -8   3    1.53    0.25
  -8   8   3    0.77    0.53
   4  -9  -3    0.06    0.35
   5  -9   3    0.17    0.40
  -4  -5   3   -0.10    0.19
  -5  -4  -3   -0.14    0.25
  -9   5  -3    0.68    0.54
  -4   9  -3    0.30    0.55
   4   5   3   -0.17    0.60
   9  -5  -3    0.46    0.58
  -5   9   3   -0.14    0.49
  -4   9  -3    0.13    0.51
  -9   4   3   -0.15    0.53
   9  -4   3   -0.38    0.55
   9  -5  -3    0.50    0.90
   9  -4   3    0.13    0.88
   4   5  -3    0.76    0.47
  -5   9  -3    0.68    0.57
  -9   5   3    0.15    0.49
  -4   9   3    1.05    0.59
   9  -4  -3    0.26    0.51
   9  -5   3    0.67    0.58
   9  -5   3    1.02    0.95
   5   4   3    0.04    0.58
   9  -4  -3    0.13    0.76
  -9   4  -3    0.82    0.54
  -5  -4   3    0.25    0.27
   4  -9   3    0.45    0.36
  -5   9  -3   -0.69    0.61
   5  -9  -3    0.33    0.45
  -4  -5  -3    0.06    0.21
  -3   9  -3    0.52    0.55
   6  -9   3    0.16    0.45
   3   6   3    1.39    0.69
  -9   6  -3    0.06    0.52
   3  -9  -3    0.58    0.36
  -9   3   3   -0.15    0.46
   9  -3   3    0.82    0.60
   9  -6  -3    0.43    0.63
  -3  -6   3    0.57    0.14
  -6   9   3    0.93    0.54
  -6  -3  -3    0.46    0.32
  -3   9  -3    0.67    0.52
  -9   3   3    0.06    0.51
   9  -3   3    0.27    0.89
  -6   9  -3    0.83    0.73
  -9   3  -3    0.07    0.52
   9  -3  -3    0.34    0.54
  -6   9  -3   -0.48    0.45
  -9   6   3   -0.62    0.47
   3   6  -3    1.13    0.63
  -6  -3   3    0.56    0.34
   6   3   3    0.30    0.59
   6  -9  -3    0.30    0.48
  -3  -6  -3    0.31    0.22
   3   6  -3   -0.10    0.56
   9  -6   3    0.11    0.52
   3  -9   3    1.13    0.39
  -3   9   3    0.19    0.59
  -9   3  -3    0.14    0.43
   9  -2   3    0.09    0.76
  -9   2   3   -0.42    0.40
   9  -7  -3    0.49    0.58
  -9   7  -3    1.23    0.86
  -7   9   3    0.38    0.46
   9  -2   3    0.27    0.54
  -9   7  -3    0.30    0.53
  -7  -2  -3    0.09    0.35
   2   7   3   -1.19    0.51
  -2   9  -3    0.28    0.56
   7  -9   3    0.62    0.53
  -7   9   3    0.96    0.57
   2  -9  -3   -0.11    0.30
   2   7   3    0.98    0.55
  -9   2  -3    0.03    0.44
   2   7  -3    0.52    0.54
  -7   9  -3    0.26    0.48
   9  -7   3    0.56    0.60
   2   7  -3    0.60    0.63
   2  -9   3   -0.19    0.26
  -2   9   3    0.27    0.59
  -9   7   3   -0.37    0.50
  -7   9  -3   -0.37    0.45
   9  -2  -3   -0.07    0.50
  -9   7   3    0.73    0.86
   2   7  -3    0.31    0.63
   7  -9  -3   -0.80    0.78
  -9   2  -3    0.12    0.50
  -7  -2   3    0.00    0.36
   7   2   3    0.76    0.70
  -2  -7  -3    0.31    0.28
  -7   9  -3    0.63    0.81
   7  -9  -3   -0.02    0.50
  -1  -8   3    0.10    0.12
  -1   9  -3    0.27    0.65
   9  -8  -3    1.22    0.67
   1  -9  -3    0.02    0.28
  -8   9   3    0.39    0.53
   1   8   3   -0.49    0.51
   9  -1   3   -0.38    0.67
  -9   8  -3    0.98    0.66
  -8   9   3    0.26    0.54
   8  -9   3    0.31    0.61
   1   8   3   -0.58    0.65
  -9   1   3    0.64    0.55
  -9   8  -3    0.23    0.93
  -8  -1  -3   -0.20    0.41
  -9   1  -3   -0.05    0.48
  -1  -8  -3    0.20    0.25
  -8   9  -3    0.73    0.90
   8  -9  -3    0.70    0.59
  -8  -1   3   -0.33    0.39
   1   8  -3   -0.46    0.54
  -8   9  -3    0.81    0.60
   1  -9   3    0.04    0.24
  -1   9   3   -0.07    0.62
  -9   8   3    0.84    0.62
   8   1   3    0.14    0.71
   9  -8   3   -0.53    0.52
   1   8  -3    0.00    0.58
   0  -9   3    0.75    0.26
   9  -9  -3    0.07    0.79
  -9   9   3    0.93    0.62
  -9   0  -3    1.55    0.55
   0   9  -3   -0.27    0.62
  -9   9  -3    0.72    0.90
   0   9   3    1.33    0.88
   0   9   3    0.46    0.66
   0  -9  -3    0.27    0.30
   9   0   3    0.60    0.86
  -9   0   3   -0.16    0.50
  -9   9  -3    0.81    0.68
   9  -9   3    1.40    0.79
  -5  -5   3   -0.35    0.24
   5 -10  -3   -0.42    0.40
   5   5   3    0.96    0.71
  10  -5   3    1.11    1.12
  10  -5  -3   -0.26    0.58
 -10   5  -3    0.20    0.57
  -5  10  -3    0.67    0.60
  -5  -5  -3   -0.01    0.29
   5 -10   3    0.78    0.47
  -5  10   3   -0.01    0.57
  10  -5   3    0.55    0.64
 -10   6  -3    0.45    0.60
  -4  10  -3    0.65    0.63
  -4  -6   3    0.54    0.23
   6 -10   3    0.94    0.55
   4 -10  -3    0.94    0.49
  10  -6  -3   -0.22    1.17
   4   6   3    0.71    0.69
  10  -4   3    0.95    1.01
  -6  10   3    1.36    0.68
  10  -4   3    0.58    0.72
  -6  -4  -3    0.49    0.35
  10  -6  -3    1.01    0.67
   4 -10   3    0.36    0.40
   6 -10  -3    0.27    0.53
 -10   6   3    0.54    0.60
  10  -6   3    0.65    0.65
  -6  -4   3    0.33    0.33
  10  -4  -3    1.19    0.72
  10  -6   3    0.10    1.11
 -10   4  -3    1.11    0.66
  -6  10  -3    1.17    0.65
   6   4   3    1.53    0.75
  -4  -6  -3    0.78    0.29
  -4  10   3    0.18    0.61
  -3  10  -3   -0.16    0.66
   7 -10   3   -0.05    0.52
  -3  -7   3   -0.05    0.12
  10  -3   3    0.74    0.80
  -7  10   3    0.43    0.59
 -10   3   3    0.62    0.63
   3   7   3    0.63    0.78
  10  -3   3   -0.17    0.64
  -7  -3  -3   -0.20    0.36
 -10   7  -3    0.84    0.88
  10  -7  -3    0.76    0.70
 -10   7  -3    0.17    0.68
   3 -10  -3   -0.28    0.35
  10  -7   3   -0.77    0.61
  -7  -3   3   -0.28    0.38
   3 -10   3   -0.16    0.36
  10  -7   3   -0.09    1.02
  -3  -7  -3   -0.48    0.24
  -3  10   3    0.10    0.63
   7 -10  -3    0.99    0.55
  -7  10  -3    1.22    0.61
 -10   7   3    0.18    0.91
   7   3   3    0.01    0.69
  10  -3  -3    0.03    0.55
 -10   3  -3    0.63    0.59
 -10   7   3    1.36    0.68
  -2  10  -3    0.14    0.73
 -10   8  -3    1.40    1.04
  10  -2   3   -0.39    0.76
   2   8   3   -0.16    0.73
 -10   2   3   -0.41    0.50
 -10   8  -3    0.40    0.74
   8 -10   3   -0.91    0.47
   2 -10  -3    0.56    0.46
  10  -8  -3    0.52    0.87
  -8  -2  -3    0.78    0.52
  -8  10   3   -0.75    0.66
  10  -8   3    0.46    0.97
   8   2   3    1.05    0.80
   2 -10   3    0.17    0.44
  -2  -8  -3    0.20    0.32
   2   8  -3   -0.19    0.63
 -10   2  -3   -0.05    0.54
   8 -10  -3   -0.08    0.59
  -8  -2   3   -0.14    0.48
  -2  10   3   -0.44    0.73
 -10   8   3    0.61    0.84
 -10   9  -3    1.17    0.74
   1 -10  -3   -0.08    0.46
 -10   9  -3   -0.28    0.98
   1   9   3   -0.56    0.68
 -10   1   3   -0.02    0.59
  10  -9  -3   -0.34    0.96
  -9  10   3   -0.77    0.59
   1   9   3   -0.39    0.82
  -1  10  -3   -0.01    0.77
  -9  -1  -3    0.55    0.58
  -1  10   3    0.46    0.80
   9 -10  -3    0.13    1.12
  10  -9   3   -0.32    1.10
  -1  -9  -3   -0.27    0.33
   1 -10   3   -0.23    0.42
 -10   1  -3    0.57    0.59
  -9  -1   3   -0.19    0.58
   1   9  -3    0.41    0.83
 -10   9   3    1.36    0.83
  11  -6  -3   -0.09    0.91
   5 -11  -3   -0.10    0.60
  -6  -5  -3    0.10    0.50
   6 -11   3    0.22    0.63
 -11   5   3    0.56    0.98
  -5  -6   3   -0.17    0.37
 -11   6  -3   -0.23    0.95
  -6  11   3   -1.20    0.90
  11  -5   3    1.23    1.23
  -5  11  -3   -1.25    0.92
  11  -5   3    0.04    0.76
   5   6   3   -0.29    0.70
   6   5   3    0.67    0.83
   5 -11   3   -0.75    0.54
  -5  -6  -3    0.15    0.44
  -5  11   3    0.51    1.04
   6 -11  -3   -0.83    0.58
  11  -6   3    0.23    1.25
  11  -5  -3   -0.38    0.80
 -11   6   3    0.81    1.15
  -6  -5   3   -0.55    0.43
 -11   5  -3    0.52    1.02
  11  -6   3    0.44    0.96
  -6  11  -3    0.29    1.03
 -11   7  -3    0.06    0.98
  -4  -7   3    0.35    0.28
  -4  11  -3    0.25    0.96
  11  -7  -3   -0.39    1.02
   7 -11   3    0.80    0.69
 -11   7  -3   -0.34    0.99
  11  -4   3    0.13    0.79
  -7  11   3    0.10    1.05
  -7  -4  -3    0.56    0.58
 -11   4   3    0.45    1.02
   4   7   3    0.81    0.80
   4 -11  -3    0.11    0.60
  11  -4   3    2.56    1.07
  -4  -7  -3    0.26    0.45
  11  -4  -3    1.30    0.80
  -7  11  -3    0.16    1.03
   7 -11  -3   -0.17    0.61
  11  -7   3   -0.28    1.35
 -11   7   3   -0.05    1.00
   4 -11   3   -0.11    0.57
 -11   4  -3    1.46    1.22
  -7  -4   3    0.47    0.56
  11  -7   3    0.60    1.10
  -4  11   3    0.80    1.01
 -11   7   3   -0.11    1.12
   0   0   4    2.58    0.30
   0   0  -4    1.88    0.32
   0   0  -4    2.23    0.30
   0   0   4    2.27    0.29
   0   0   4    2.38    0.34
   0   0  -4    1.80    0.32
   0   1  -4  523.27   16.33
   1   0   4  435.67   16.40
   0   1  -4  526.09   16.32
   0   1   4  524.94   16.34
   1   0  -4  503.44   16.31
   1   0  -4  499.36   16.38
   1  -1   4  504.38   16.31
   1   0  -4  527.41   16.34
  -1   0  -4  481.21   16.30
   0   1   4  495.59   16.37
   0   1   4  531.02   16.31
  -1   1  -4  473.71   16.40
  -1   1   4  526.22   16.31
   1  -1  -4  436.74   16.32
  -1   0  -4  475.02   16.33
  -1   1   4  471.85   16.28
  -1   1  -4  503.81   16.34
  -1   0   4  490.80   16.33
   0  -1   4  531.33   16.28
  -1   1  -4  514.59   16.29
   1   0   4  456.06   16.35
   1  -1  -4  504.58   16.35
  -1   1   4  557.12   16.35
   0  -1   4  481.55   16.32
   1  -1   4  532.54   16.35
  -1   0   4  540.57   16.34
   0  -1  -4  482.29   16.34
   1   1  -4   15.65    0.77
  -1  -1   4   15.74    0.61
  -1   2   4   15.75    0.73
  -1   2  -4   15.89    0.73
   1   1  -4   16.29    0.64
  -1  -1  -4   16.09    0.71
   1  -2  -4   15.78    0.74
   2  -1  -4   15.77    0.70
  -1  -1  -4   16.43    0.66
  -2   1   4   16.01    0.73
   2  -1  -4   16.65    0.82
   2  -1  -4   16.16    0.74
   1   1  -4   16.39    0.81
  -2   1  -4   14.91    0.74
   2  -1   4   17.61    0.78
   1   1   4   15.97    0.75
  -1   2   4   17.25    0.79
   2  -1   4   14.83    0.72
   1   1  -4   16.40    0.63
   1  -2   4   15.73    0.67
  -1   2  -4   15.66    0.72
  -1   2  -4   15.93    0.63
  -2   1   4   16.72    0.72
   1  -2   4   16.06    0.70
  -1   2   4   15.53    0.70
  -1  -1   4   16.90    0.66
   1  -2  -4   18.60    0.81
   1   1   4   15.30    0.66
  -1   2  -4   15.21    0.94
  -2   1  -4   16.38    0.72
   1   1   4   16.33    0.85
   0  -2   4  651.70   22.39
   0   2  -4  650.62   22.39
  -2   2  -4  638.82   22.67
  -2   2  -4  717.54   22.50
   2   0  -4  689.29   22.60
   2   0  -4  663.59   22.63
   2   0  -4  714.41   22.51
   0   2  -4  726.11   22.54
  -2   0  -4  666.19   22.54
   0   2   4  650.03   22.64
   2  -2   4  713.70   22.55
   2  -2  -4  712.92   22.58
   2  -2  -4  627.28   22.54
   0  -2  -4  678.50   22.48
  -2   0   4  713.79   22.53
   0  -2  -4  722.55   22.45
  -2   2   4  697.43   22.56
   0   2  -4  702.49   22.53
  -2   2   4  708.24   22.52
   0  -2   4  719.98   22.39
  -2   0  -4  708.66   22.51
   2   0  -4  650.70   22.46
  -2   2   4  762.91   22.58
   0   2   4  782.64   22.44
  -2   2  -4  689.57   22.57
   0   2  -4  579.20   22.68
   0   2  -4  737.72   22.58
   2  -2   4  732.98   22.58
  -2   0   4  667.43   22.52
   0   2   4  734.76   22.55
   0   2   4  747.75   22.47
   2   0   4  605.85   22.55
  -2   3   4  378.69   12.17
   2   1  -4  355.54   12.23
  -2  -1  -4  382.05   12.04
   3  -2  -4  343.10   12.12
   3  -1   4  360.05   12.18
  -2  -1  -4  368.55   12.09
   1   2   4  379.99   11.97
  -1   3  -4  375.05   12.17
   2   1  -4  366.40   12.07
   2  -3   4  370.45   12.09
   1   2   4  337.06   12.28
   2   1  -4  389.22   11.98
   1   2   4  378.78   12.09
   2   1  -4  362.06   12.24
   3  -2  -4  369.73   12.18
   2  -3   4  382.21   12.13
  -2   3   4  359.02   12.22
  -3   2  -4  360.37   12.13
  -2   3   4  333.37   12.08
   1  -3  -4  370.38   12.11
  -3   1   4  375.43   12.13
  -3   1   4  383.22   12.16
  -3   2  -4  372.09   12.18
  -2   3   4  389.91   12.12
   3  -2  -4  340.41   12.20
  -3   2  -4  366.74   12.00
  -1   3  -4  345.77   12.07
  -1   3   4  378.49   12.17
  -3   2   4  369.40   12.12
  -3   1  -4  381.57   12.18
   3  -2   4  382.14   12.20
   2  -3  -4  359.36   12.15
   1  -3   4  329.15   12.07
   2  -3  -4  374.81   12.15
  -3   1  -4  373.33   12.13
   2   1   4  384.48   12.00
  -2   3  -4  329.04   12.37
  -2  -1   4  377.79   12.00
   1  -3   4  376.55   12.01
  -3   2   4  376.79   12.13
  -2   3  -4  383.20   12.14
  -2  -1   4  371.93   12.05
  -1  -2  -4  385.76   11.98
  -1  -2  -4  370.26   11.98
   3  -1  -4  371.64   12.14
   1   2  -4  382.56   12.17
  -1   3   4  385.65   12.04
  -1  -2  -4  357.47   12.09
   1   2  -4  340.80   12.25
  -2  -1   4  349.51   12.06
  -1   3   4  388.20   12.00
  -3   2   4  387.76   12.19
  -1   3   4  354.81   12.24
   3  -1  -4  358.25   12.23
  -2   3  -4  366.66   12.12
   1  -3   4  383.33   12.06
   1   2  -4  368.32   12.10
   3  -2   4  361.29   12.14
  -3   3  -4    7.74    0.73
   0   3   4    7.96    0.33
   3   0  -4    9.19    0.64
  -3   0   4    8.78    0.51
   3  -3  -4    7.37    0.51
  -3   3  -4    7.38    0.47
   0  -3  -4    8.00    0.40
   3  -3  -4    7.21    0.54
  -3   0  -4    7.03    0.49
   3  -3   4    7.60    0.53
  -3   3   4    7.99    0.53
   0  -3  -4    8.42    0.53
   0   3  -4    7.55    0.54
  -3   3   4    7.21    0.51
  -3   3  -4    7.02    0.52
   3   0  -4    7.92    0.56
   3  -3   4    9.02    0.54
   0   3   4    6.88    0.42
   0   3  -4    8.39    0.68
   0   3  -4    7.76    0.53
   3   0  -4    6.92    0.45
  -3   3   4    7.57    0.47
   3   0   4    8.60    0.71
   3   0  -4    8.67    0.51
   3   0   4    7.98    0.52
   0   3   4    7.98    0.65
  -3   0   4    8.56    0.49
   0  -3  -4    7.62    0.35
  -3   0  -4    7.13    0.45
   0   3   4    6.65    0.50
   4  -2   4    0.69    0.26
  -2   4   4    0.57    0.26
   2  -4  -4    0.96    0.25
  -2   4   4    0.30    0.17
   2   2   4    1.26    0.43
  -4   2   4   -0.10    0.16
   2  -4   4    0.53    0.17
  -2   4  -4    0.45    0.39
   2  -4   4    0.21    0.17
   4  -2  -4    0.44    0.26
   2   2  -4    0.59    0.26
  -2   4  -4    0.32    0.23
   2   2   4    0.30    0.09
  -2   4   4   -0.17    0.28
  -4   2   4    0.17    0.20
   2   2  -4    0.03    0.27
  -2  -2  -4    0.17    0.11
  -4   2  -4    0.56    0.25
   2  -4  -4    0.25    0.19
  -4   2  -4    0.40    0.22
  -2  -2   4    0.35    0.10
  -2  -2   4    0.19    0.07
  -4   2   4    0.10    0.18
  -2  -2  -4    0.61    0.19
   4  -2   4    0.64    0.23
  -2  -2  -4    0.56    0.18
  -2   4   4    0.28    0.17
  -4   2  -4    0.42    0.10
   2   2   4    0.29    0.17
   2   2  -4    0.14    0.20
  -2   4  -4    0.64    0.21
   4  -2  -4    0.75    0.21
   4  -2  -4    1.11    0.26
   3   1  -4  322.02   11.07
   3   1  -4  322.21   10.86
  -3  -1  -4  339.84   10.86
  -3   4   4  311.07   10.92
   4  -3  -4  331.64   10.99
   4  -3  -4  314.06   10.92
   4  -1   4  271.47   11.14
  -4   1   4  332.15   10.91
   3   1  -4  310.76   11.03
  -4   3  -4  334.46   10.92
  -3   4   4  329.89   10.94
   3   1  -4  337.71   10.71
   3  -4   4  331.97   10.89
   1   3   4  338.03   10.88
   3  -4   4  347.11   10.94
   1  -4  -4  330.56   10.83
  -3  -1  -4  332.11   10.80
  -4   3  -4  329.11   10.98
  -4   3  -4  336.66   10.77
  -3   4   4  341.44   10.90
   4  -1   4  316.83   10.94
  -1   4  -4  332.27   10.97
  -1   4  -4  303.02   11.17
   1  -4  -4  338.59   10.75
  -4   1   4  345.05   10.94
   1   3   4  312.22   11.10
   4  -3  -4  315.60   10.96
   1   3   4  357.43   10.88
   3   1   4  277.60   11.13
   4  -1  -4  320.76   10.90
   1   3  -4  325.78   10.90
  -3   4  -4  324.62   10.89
  -4   3   4  330.40   10.97
  -3   4  -4  348.83   10.92
  -4   1  -4  335.72   10.95
   3   1   4  296.05   10.85
   4  -1  -4  331.89   10.99
   4  -1  -4  321.25   11.05
  -1  -3  -4  323.21   10.65
  -1   4   4  348.72   10.78
  -1  -3  -4  319.59   10.89
  -1   4   4  354.88   10.70
   3   1   4  334.89   10.69
   1   3  -4  340.59   10.97
   1  -4   4  328.91   10.77
   3  -4  -4  318.18   10.92
   3  -4  -4  344.27   10.96
   1  -4   4  315.68   10.79
  -1  -3  -4  340.76   10.67
   4  -3   4  327.30   10.98
  -3  -1   4  338.18   10.82
  -3  -1   4  325.19   10.81
  -4   3   4  335.60   10.88
   1   3  -4  313.49   11.07
  -4   1  -4  338.48   10.91
  -3   4  -4  303.58   11.20
  -1   4   4  318.29   11.07
  -3  -1   4  333.90   10.76
  -4   3   4  335.99   10.91
   1  -4   4  330.25   10.71
   4  -3   4  332.55   10.94
  -1   4   4  330.26   10.96
  -4   4  -4  365.31   12.30
   4  -4  -4  338.09   12.28
  -4   4   4  376.85   12.27
   4  -4  -4  371.92   12.34
   4  -4   4  381.98   12.30
   0   4   4  379.92   12.30
   4   0   4  345.83   12.24
  -4   4   4  378.79   12.31
   0   4   4  352.45   12.46
  -4   0   4  359.42   12.20
   0   4  -4  356.92   12.47
  -4   4  -4  377.51   12.19
   0  -4  -4  363.32   12.51
   0   4  -4  378.07   12.34
  -4   0  -4  369.49   12.21
   4   0  -4  378.19   12.17
   0  -4  -4  379.11   12.01
   4   0  -4  369.75   12.27
   0   4   4  394.37   12.17
   4   0  -4  355.79   12.43
   4  -4  -4  373.74   12.31
  -4   0   4  382.86   12.24
   0  -4  -4  378.28   12.07
  -4   0  -4  380.56   12.27
   0   4  -4  367.99   12.32
   4  -4   4  392.85   12.36
  -4   4  -4  355.98   12.53
   4   0   4  313.25   12.52
  -5   2   4  275.52    8.96
   5  -3  -4  263.76    9.01
  -3  -2  -4  248.95    8.94
  -3   5   4  270.19    8.84
  -5   2   4  265.91    8.81
   2   3   4  248.13    9.15
  -5   3  -4  272.64    8.96
   5  -3  -4  265.65    9.02
  -2   5  -4  243.71    9.25
  -2   5  -4  247.36    8.68
   3  -5   4  266.89    8.91
   3   2  -4  249.53    9.08
  -3   5   4  261.96    8.99
   2  -5  -4  274.96    8.88
  -5   3  -4  265.93    9.02
   5  -3  -4  264.27    8.94
  -2   5  -4  261.02    8.99
   3  -5   4  267.95    8.87
  -3  -2  -4  270.44    8.83
   3   2  -4  263.08    8.90
   5  -2   4  259.18    9.00
  -5   2   4  273.63    9.01
  -3   5   4  268.64    8.91
  -5   3  -4  272.21    8.67
   2  -5  -4  258.70    8.88
   5  -2   4  229.77    9.22
   2   3   4  275.53    8.86
  -3  -2  -4  272.06    8.75
  -5   3   4  266.95    8.95
   2   3  -4  263.54    8.92
  -2   5   4  277.70    8.80
  -3  -2   4  264.08    8.75
  -3  -2   4  266.62    8.69
   3  -5  -4  249.33    8.90
  -2   5   4  264.65    9.01
  -3   5  -4  254.26    9.34
   3   2   4  269.70    8.75
   3  -5  -4  274.11    8.94
  -5   2  -4  271.94    8.96
   5  -2  -4  264.20    9.07
  -2  -3  -4  273.15    8.66
  -2  -3  -4  252.45    8.69
  -5   3   4  272.01    9.02
   3   2   4  235.42    9.18
  -3   5  -4  268.52    8.97
  -3   5  -4  260.85    8.83
   2   3  -4  253.92    9.09
   2   3  -4  274.00    8.97
  -2   5   4  280.59    8.73
   5  -3   4  262.17    9.03
  -5   3   4  275.32    8.85
  -5   2  -4  274.30    9.03
   2  -5   4  276.49    8.83
   5  -3   4  262.59    8.95
   5  -2  -4  261.08    8.97
  -2   5   4  259.54    9.15
   2  -5   4  260.21    8.77
  -4   5   4    6.97    0.67
  -5   1   4    8.49    0.61
   4  -5   4    6.55    0.65
  -5   1   4    7.62    0.70
   5  -4  -4    7.91    0.66
   1   4   4    7.81    0.60
   1   4   4    7.66    0.84
  -1   5  -4    8.17    0.85
   5  -1   4    7.51    0.99
  -4   5   4    7.35    0.61
   1  -5  -4    6.68    0.57
   4   1  -4    7.15    0.75
  -5   4  -4    6.67    0.68
   4  -5   4    7.06    0.65
  -4  -1  -4    7.23    0.57
   5  -4  -4    8.29    0.64
   5  -4  -4    7.23    0.73
  -4  -1  -4    6.45    0.50
   4   1  -4    6.84    0.64
  -4   5   4    8.70    0.78
   5  -1   4    7.36    0.69
  -1   5  -4    6.79    0.70
   1   4   4    8.41    0.59
   4   1  -4    7.52    0.41
  -5   4  -4    6.36    0.47
   4   1   4    6.17    0.88
  -1  -4  -4    7.43    0.34
   5  -1  -4    7.58    0.62
  -4  -1   4    7.03    0.51
   1   4  -4    6.95    0.68
  -4   5  -4    8.45    0.62
  -1  -4  -4    7.97    0.36
  -5   4   4    6.90    0.70
  -5   4   4    7.35    0.57
  -5   4   4    6.27    0.53
  -1   5   4    7.65    0.85
   1  -5   4    8.10    0.47
   5  -1  -4    8.84    0.81
  -4  -1   4    7.88    0.55
  -4   5  -4    7.18    0.92
   4  -5  -4    6.39    0.65
   1   4  -4    8.69    0.86
   1   4  -4    7.49    0.71
  -1   5   4    7.44    0.50
   5  -4   4    7.18    0.68
   4   1   4    6.77    0.58
  -4   5  -4    7.45    0.63
   5  -4   4    7.19    0.72
   5  -1  -4    6.85    0.76
  -5   1  -4    7.90    0.64
  -5   1  -4    7.12    0.64
   1  -5   4    7.54    0.40
  -1   5   4    7.60    0.72
   4  -5  -4    8.22    0.65
   5   0   4  160.43    6.74
   0   5  -4  192.11    6.69
  -5   5   4  180.74    6.46
  -5   0  -4  184.24    6.37
   5  -5   4  185.65    6.48
   5   0   4  182.84    6.40
   0   5  -4  186.39    6.53
   5  -5  -4  182.23    6.41
   0   5  -4  187.55    6.52
   0   5   4  190.49    6.32
  -5   5  -4  184.82    6.34
   5   0  -4  197.07    6.50
  -5   0   4  179.15    6.37
  -5   0   4  184.40    6.40
   5   0  -4  187.37    6.30
   0  -5  -4  185.44    6.11
   5  -5  -4  190.21    6.55
   0  -5  -4  193.68    6.25
   0   5   4  183.68    6.46
   0   5   4  174.18    6.67
  -5   5   4  180.33    6.42
  -5   5  -4  184.38    6.48
   5  -5  -4  187.40    6.50
  -5   0  -4  190.87    6.44
  -5   5  -4  177.30    6.77
   5  -5   4  184.62    6.52
   6  -3  -4    8.78    0.86
  -6   3   4    8.72    0.74
  -3   6   4   10.34    0.65
  -3   6   4    7.65    0.78
   3   3  -4    7.28    0.87
   3   3  -4   10.06    0.74
   3   3   4    8.37    0.97
  -3   6  -4    9.25    0.57
   6  -3  -4    9.25    0.85
  -3   6  -4    8.50    1.05
  -6   3  -4    9.41    0.79
   3  -6   4    7.72    0.60
  -3  -3  -4    7.83    0.49
   3   3   4    8.55    0.58
  -3  -3   4    8.57    0.43
  -3  -3   4    9.07    0.51
  -3   6  -4    8.81    0.83
  -6   3  -4    9.75    0.72
  -6   3   4   10.26    0.80
  -6   3   4    9.55    0.60
   6  -3   4    9.20    0.86
   3  -6  -4    8.93    0.67
   3  -6  -4    8.75    0.65
  -2   6  -4  224.15    7.94
   2   4   4  222.98    8.13
   2   4   4  233.22    7.79
  -6   2   4  231.44    7.93
   6  -4  -4  228.05    7.99
   4  -6   4  217.83    7.80
   6  -4  -4  225.82    7.89
  -6   4  -4  229.01    7.97
  -2   6  -4  221.78    8.18
  -6   2   4  229.61    7.88
  -4  -2  -4  222.75    7.65
   4  -6   4  238.60    7.88
   6  -2   4  221.10    7.92
   2  -6  -4  220.98    7.74
   6  -2   4  202.31    8.24
   4   2  -4  213.72    8.04
   4   2  -4  228.48    7.82
  -4   6   4  239.61    7.78
  -4   6   4  231.30    7.88
  -4   6   4  226.35    7.92
   4   2   4  217.78    8.20
   6  -2  -4  224.67    7.88
   4  -6  -4  238.26    7.90
  -4   6  -4  230.28    7.76
  -6   4   4  233.54    7.87
   6  -4   4  227.53    8.11
  -2   6   4  222.96    8.13
   2  -6   4  228.70    7.64
  -2  -4  -4  236.79    7.50
  -6   2  -4  242.41    7.97
  -6   4   4  234.68    7.75
  -4   6  -4  213.83    8.29
  -6   4   4  232.94    7.96
   6  -4   4  220.02    7.97
   2   4  -4  217.20    8.04
   6  -2  -4  232.81    8.05
  -6   2  -4  232.96    7.88
   2   4  -4  230.52    7.88
   4  -6  -4  222.01    7.85
  -2   6   4  224.57    7.95
  -2   6   4  239.72    7.69
   2   4  -4  240.95    7.93
  -4   6  -4  227.15    7.88
  -2  -4  -4  227.18    7.52
  -4  -2   4  222.03    7.64
   6  -2  -4  233.30    8.06
  -5   6   4  170.84    6.38
   6  -1   4  167.32    6.24
   6  -5  -4  182.11    6.41
  -1   6  -4  178.43    6.35
  -5   6   4  177.16    6.28
   5  -6   4  177.40    6.28
   1   5   4  173.04    6.24
   6  -5  -4  175.58    6.31
   1   5   4  172.95    6.53
   1   5   4  187.32    6.19
  -5   6   4  173.89    6.22
   6  -1   4  162.03    6.66
   5  -6   4  176.12    6.31
   5   1  -4  182.02    6.24
  -5  -1  -4  174.50    6.12
  -6   5  -4  178.96    6.05
  -6   5  -4  166.28    6.31
  -6   1   4  183.34    6.29
   1  -6  -4  171.91    6.09
   6  -5  -4  178.92    6.22
  -6   1   4  175.41    6.23
  -1   6  -4  176.98    6.49
  -5  -1   4  170.84    6.11
   1   5  -4  174.43    6.46
   1   5  -4  183.15    6.35
   6  -5   4  183.01    6.32
   5  -6  -4  182.49    6.35
   6  -1  -4  185.25    6.20
   6  -5   4  176.75    6.38
  -5   6  -4  182.54    6.26
  -6   1  -4  172.82    6.22
  -6   5   4  174.29    6.17
   5   1   4  170.87    6.07
   6  -1  -4  189.34    6.38
   5   1   4  172.98    6.66
  -1  -5  -4  180.56    5.88
  -1   6   4  174.89    6.54
   5  -6  -4  184.05    6.32
   1  -6   4  175.29    5.91
  -5   6  -4  176.17    6.21
  -6   5   4  176.40    6.33
  -5   6  -4  169.86    6.69
  -1  -5  -4  177.51    5.84
  -6   1  -4  174.54    6.29
  -1   6   4  172.29    6.30
   1   5  -4  184.65    6.34
  -1   6   4  181.42    6.08
   6  -6  -4    0.55    0.36
  -6   6   4    0.53    0.38
  -6   0  -4    0.33    0.31
   6   0   4    0.21    0.36
   6  -6  -4    0.22    0.40
  -6   6   4    0.19    0.30
  -6   6   4    0.74    0.44
   0  -6   4    0.45    0.11
  -6   0  -4    0.29    0.33
   0   6  -4    0.38    0.41
   6  -6   4    0.13    0.36
  -6   0   4    0.81    0.35
  -6   6  -4    0.39    0.58
   6  -6   4    0.63    0.41
   0   6   4    0.62    0.51
   6   0   4    0.49    0.59
   0   6  -4    0.44    0.41
  -6   6  -4    0.31    0.31
  -6   6  -4    0.85    0.40
   6   0  -4    0.65    0.37
   0   6   4    0.36    0.27
   0  -6   4    0.63    0.17
   6   0  -4    0.19    0.28
   0   6   4   -0.15    0.34
   0   6  -4    0.20    0.32
   3  -7  -4  128.51    4.81
   3   4   4  138.79    4.79
   3   4   4  134.02    5.24
  -4   7   4  129.97    4.99
  -4  -3  -4  128.22    4.63
  -7   3   4  138.05    5.04
  -3   7  -4  128.01    5.24
  -3  -4   4  139.34    4.54
   4   3  -4  129.84    4.87
  -7   4  -4  131.49    5.02
  -3   7  -4  131.32    5.01
   7  -3   4  127.20    5.43
   7  -4  -4  121.43    4.99
   4  -7   4  130.96    4.83
  -4   7   4  139.83    4.69
   7  -4  -4  135.43    4.98
   7  -3   4  136.81    5.05
   4   3  -4  124.06    5.10
  -7   3   4  136.62    4.97
  -3  -4  -4  135.46    4.56
   3  -7   4  124.66    4.72
  -4   7  -4  137.07    5.39
  -4   7  -4  136.83    4.99
   4  -7  -4  122.76    4.84
  -7   4   4  136.67    5.05
  -4   7  -4  139.09    4.68
   7  -3  -4  133.27    5.18
  -7   4   4  140.86    4.99
   7  -3  -4  129.38    4.98
   3   4  -4  145.64    5.22
   4  -7  -4  139.68    5.09
   3   4  -4  135.52    4.93
  -3   7   4  139.47    5.05
  -7   3  -4  138.49    4.96
  -7   3  -4  142.15    5.07
  -4  -3   4  134.64    4.62
   7  -4   4  128.80    5.04
   4   3   4  125.04    5.21
   2  -7  -4    2.03    0.39
   2   5   4    2.50    0.67
   5   2  -4    2.89    0.48
   5  -7   4    3.03    0.53
   5  -7   4    2.91    0.58
  -7   2   4    0.83    0.42
   2   5   4    2.20    0.49
  -5  -2  -4    1.66    0.36
  -7   5  -4    2.51    0.56
   7  -5  -4    2.49    0.51
  -5   7   4    1.86    0.52
   7  -5  -4    1.94    0.56
  -2   7  -4    2.20    0.64
   7  -2   4    1.63    0.51
  -2   7  -4    2.18    0.57
  -7   2   4    2.22    0.50
   7  -2   4    1.53    0.79
   5   2   4    2.45    0.74
  -7   2  -4    2.67    0.51
  -5   7  -4    2.00    0.45
   2   5  -4    1.73    0.56
  -2  -5  -4    2.40    0.27
   2   5  -4    0.90    0.44
   7  -5   4    2.65    0.61
  -7   5   4    2.14    0.54
  -5  -2   4    1.92    0.37
   5  -7  -4    2.02    0.51
  -5   7  -4    2.74    0.78
   5  -7  -4    2.16    0.51
   2   5  -4    2.20    0.54
   7  -2  -4    2.90    0.62
   7  -2  -4    2.10    0.54
   2  -7   4    1.97    0.34
  -7   5   4    2.44    0.43
  -2   7   4    1.05    0.62
  -5   7  -4    1.68    0.48
  -2   7   4    2.13    0.56
  -7   2  -4    1.49    0.49
   1   6   4  133.25    5.05
   6  -7   4  135.22    5.11
   7  -6  -4  141.75    5.27
  -7   6  -4  133.23    5.53
   1  -7  -4  130.58    4.82
  -7   1   4  135.40    5.05
  -7   1   4  145.21    5.13
  -6   7   4  131.42    5.06
   6  -7   4  136.70    5.16
   7  -1   4  133.23    5.04
  -6   7   4  135.29    5.03
  -1   7  -4  133.31    5.17
  -1   7  -4  137.45    5.29
   7  -1   4  129.65    5.51
  -6  -1  -4  136.74    4.95
   6   1  -4  138.92    5.04
  -7   6  -4  133.86    5.15
   1   6   4  139.30    5.39
  -6  -1   4  135.44    4.93
   6   1   4  137.95    5.52
   1   6  -4  140.19    5.29
  -1  -6  -4  140.77    4.71
  -7   1  -4  131.73    5.03
  -1   7   4  135.07    5.42
  -6   7  -4  132.92    5.59
   7  -1  -4  137.10    4.95
   7  -1  -4  143.58    5.16
  -1   7   4  134.06    5.16
  -6   7  -4  136.84    5.05
  -7   6   4  134.48    4.96
   6  -7  -4  138.18    5.19
  -7   1  -4  136.54    5.12
  -7   6   4  131.67    5.14
  -6   7  -4  141.99    5.03
   7  -6   4  135.34    5.43
   1   6  -4  147.26    5.22
   6  -7  -4  137.59    5.14
   7  -6   4  131.20    5.20
   1  -7   4  134.38    4.66
   1   6  -4  136.84    5.17
   7   0   4  116.86    4.21
   7   0   4  115.41    4.87
  -7   7   4  110.07    4.30
   7  -7   4  114.32    4.50
  -7   0   4  108.31    4.27
   7  -7  -4  115.20    4.52
   0   7   4  109.58    4.68
  -7   7   4  109.49    4.36
   0   7  -4  106.48    4.41
  -7   7  -4  112.18    4.40
   0  -7  -4  109.03    4.04
   0   7  -4  116.28    4.55
  -7   7   4  114.17    4.65
  -7   0  -4  111.45    4.28
  -7   7  -4  110.90    4.90
   0  -7   4  115.02    3.81
   0   7   4  107.58    4.37
   7  -7   4  114.60    4.44
   7  -7  -4  113.76    4.45
   8  -4  -4    0.26    0.46
  -4  -4  -4    0.36    0.24
   4  -8   4    0.01    0.32
  -4   8  -4    0.01    0.44
  -8   4   4    0.36    0.45
   8  -4   4    0.11    0.46
   4   4  -4    0.83    0.47
  -4   8  -4    0.00    0.55
   8  -4  -4    0.16    0.70
   4   4  -4   -0.16    0.49
  -4   8   4    1.46    0.53
   8  -4   4   -0.03    0.75
   4   4   4    0.81    0.61
  -4  -4   4    0.38    0.22
  -8   4  -4    0.45    0.44
   4  -8  -4    0.27    0.38
  -8   3   4  119.14    4.63
  -3   8  -4  116.10    4.61
  -8   3   4  117.79    4.56
   5   3  -4  115.96    4.44
  -8   5  -4  116.69    4.64
   8  -3   4  119.41    5.18
   3  -8  -4  111.04    4.33
  -3  -5   4  122.78    3.99
  -5   8   4  113.65    4.57
   8  -5  -4  111.07    4.63
  -5  -3  -4  113.23    4.22
  -3   8  -4  121.38    4.78
   5  -8   4  117.69    4.46
   8  -3   4  118.90    4.62
   3   5   4  119.83    4.84
   8  -3  -4  124.97    4.82
   3  -8   4  113.71    4.27
  -8   5   4  112.97    4.62
  -3  -5  -4  121.45    4.07
   5  -8  -4  119.50    4.51
  -5   8  -4  108.70    4.88
  -5  -3   4  115.42    4.20
   3   5  -4  121.94    4.78
  -8   3  -4  112.59    4.59
  -5   8  -4  119.09    4.56
   3   5  -4  116.32    4.50
  -8   3  -4  115.93    4.53
  -3   8   4  117.75    4.65
   8  -3  -4  116.78    4.55
   8  -5   4  113.05    4.66
   5   3   4  120.10    4.89
  -6   8   4  111.66    4.30
  -6   8   4  112.66    4.11
   6  -8   4  112.42    4.27
  -8   6  -4  117.77    4.82
   8  -2   4  105.96    4.25
   2   6   4  109.45    4.57
   2   6   4  108.01    4.17
   6  -8   4  111.34    4.30
  -8   2   4  107.53    4.30
   8  -6  -4  104.79    4.40
   8  -2   4  109.18    4.80
  -2   8  -4   98.63    4.30
  -2   8  -4  102.41    4.37
  -6  -2  -4   99.91    4.00
  -8   6  -4  102.03    4.30
   2  -8  -4  104.25    3.98
  -8   2   4  107.13    4.26
   8  -6   4  105.08    4.40
   2  -8   4  108.19    3.89
   6   2   4  104.08    4.59
   6  -8  -4  104.93    4.26
  -2   8   4  107.77    4.37
   8  -2  -4  110.23    4.19
   2   6  -4  109.04    4.30
  -6   8  -4  111.52    4.11
   6  -8  -4  109.97    4.33
  -6   8  -4  106.84    4.20
   2   6  -4  103.47    4.25
  -2  -6  -4  111.28    3.76
  -6   8  -4  118.06    4.84
  -8   6   4  105.23    4.34
  -8   2  -4  106.71    4.32
  -6  -2   4  106.14    4.01
  -8   2  -4  106.07    4.22
   2   6  -4  103.38    4.42
  -1   8  -4    3.64    0.77
  -8   7  -4    2.15    0.65
   8  -1   4    2.04    0.62
   7  -8   4    1.85    0.60
   8  -1   4    3.41    0.96
   8  -7  -4    2.22    0.72
  -8   7  -4    2.67    1.02
  -1  -7   4    3.60    0.22
   7  -8   4    3.06    0.71
  -1   8  -4    3.60    0.80
   1   7   4    2.66    0.64
  -7   8   4    4.05    0.74
  -7  -1  -4    3.10    0.57
  -7   8   4    3.31    0.64
   1  -8  -4    2.53    0.44
  -8   1   4    2.30    0.60
   1   7   4    3.47    0.90
  -7   8  -4    3.07    0.65
   1  -8   4    3.30    0.40
   8  -1  -4    3.03    0.56
   7   1   4    3.09    0.92
  -1   8   4    3.59    0.95
  -7  -1   4    2.53    0.56
  -1   8   4    2.88    0.75
   1   7  -4    1.72    0.61
  -8   7   4    3.35    0.71
  -8   1  -4    2.48    0.58
   7  -8  -4    3.73    0.77
  -7   8  -4    2.74    0.66
  -7   8  -4    3.77    1.01
   1   7  -4    2.63    0.71
   1   7  -4    2.19    0.66
  -8   7   4    3.08    0.89
   7  -8  -4    3.11    0.68
   8  -7   4    2.99    0.75
   0  -8   4   77.89    2.68
   0   8  -4   74.20    3.39
  -8   8  -4   72.81    3.27
   8   0   4   73.59    3.68
   0   8   4   70.33    3.59
   8  -8   4   77.27    3.45
   8  -8  -4   80.94    3.51
  -8   8   4   70.54    3.26
   0   8  -4   74.19    3.38
   0  -8  -4   76.42    2.86
  -8   0   4   75.21    3.22
   0   8   4   72.93    3.32
  -8   0  -4   72.48    3.18
  -8   8  -4   82.54    4.01
  -8   8   4   70.96    3.16
  -5   9   4   81.29    3.58
   5  -9   4   80.96    3.38
  -4   9  -4   81.19    3.57
  -4   9  -4   85.26    3.74
  -9   5  -4   82.41    3.63
   9  -5  -4   83.23    3.66
   9  -5  -4   88.46    4.03
   9  -4   4   74.82    3.54
  -4  -5   4   86.09    2.96
   4   5   4   85.10    3.81
  -9   4   4   85.98    3.66
   4  -9  -4   73.50    3.30
  -5  -4  -4   81.34    3.13
   9  -4   4   80.90    4.18
  -4   9   4   80.93    3.61
  -9   5   4   79.15    3.61
  -9   4  -4   86.54    3.66
  -5  -4   4   82.71    3.07
  -4  -5  -4   82.56    3.04
   9  -5   4   82.65    3.67
   5  -9  -4   82.83    3.44
  -5   9  -4   85.71    3.86
   5   4   4   80.41    3.79
   4  -9   4   76.15    3.26
   9  -5   4   83.16    4.23
   9  -4  -4   81.87    3.56
  -5   9  -4   80.62    3.53
  -3   9  -4    1.54    0.63
  -3   9  -4    1.62    0.64
  -6  -3  -4    1.05    0.39
  -9   3   4    1.62    0.65
   3  -9  -4    2.38    0.51
   3   6   4    0.82    0.73
   6  -9   4    1.53    0.56
  -9   3   4    0.76    0.57
  -6   9   4    1.09    0.59
   9  -3   4    1.59    0.98
  -9   6  -4    1.21    0.58
   9  -3   4    1.60    0.68
   9  -6  -4    1.04    0.59
  -3  -6   4    1.37    0.22
  -6  -3   4    1.22    0.40
  -9   6   4    1.02    0.58
  -6   9  -4    2.25    0.93
  -3  -6  -4    1.52    0.31
   3  -9   4    0.94    0.38
   6   3   4    2.01    0.77
   6  -9  -4    0.92    0.54
  -9   3  -4    0.84    0.53
  -6   9  -4    1.57    0.63
  -9   3  -4    2.65    0.71
   9  -3  -4    1.57    0.63
   9  -6   4    1.39    0.66
   3   6  -4    0.38    0.59
   3   6  -4    1.80    0.75
  -3   9   4    2.02    0.70
   2  -9  -4   60.67    2.47
   9  -2   4   59.75    2.77
  -7  -2  -4   58.17    2.57
   9  -2   4   54.62    3.24
   2   7   4   61.26    3.11
  -9   7  -4   58.09    2.89
  -2   9  -4   56.98    2.89
  -9   7  -4   60.00    3.33
  -2  -7   4   63.09    2.04
  -7   9   4   58.09    2.58
   9  -7  -4   58.68    2.95
   7  -9   4   58.27    2.77
  -9   2   4   57.68    2.77
  -7   9   4   59.52    2.80
   2   7  -4   54.87    2.78
   7   2   4   59.21    3.12
  -2   9   4   61.73    2.91
  -9   2  -4   57.39    2.84
  -2  -7  -4   60.52    2.35
   2   7  -4   58.16    2.86
   7  -9  -4   53.31    2.76
  -7   9  -4   53.90    3.21
   9  -2  -4   55.66    2.61
   2   7  -4   58.87    2.92
  -9   2  -4   58.13    2.77
   2  -9   4   58.64    2.38
   9  -7   4   54.09    2.89
  -9   7   4   63.50    3.29
  -7  -2   4   59.79    2.58
  -7   9  -4   56.03    2.68
   7  -9  -4   58.03    2.98
   9  -8  -4   58.81    2.96
  -9   1   4   54.46    2.69
  -1  -8   4   61.38    2.02
  -9   8  -4   62.21    2.88
  -9   8  -4   55.00    3.37
  -8  -1  -4   56.58    2.63
   1   8   4   48.57    2.96
   9  -1   4   59.67    3.28
   1  -9  -4   57.51    2.34
   8  -9   4   58.48    2.93
  -1   9  -4   55.67    2.89
   1   8   4   50.32    2.67
  -8   9  -4   57.95    2.69
  -1   9   4   54.80    2.83
  -9   8   4   56.77    2.84
  -9   1  -4   55.41    2.72
   8  -9  -4   57.72    2.90
   1  -9   4   56.58    2.24
   1   8  -4   57.40    2.86
   8   1   4   58.12    3.16
   1   8  -4   55.07    2.83
   9  -8   4   57.09    2.93
  -8  -1   4   60.17    2.67
  -8   9  -4   58.38    3.39
  -1  -8  -4   54.41    2.23
   9  -9  -4   -0.89    0.66
  -9   0  -4    0.25    0.52
   0   9  -4    0.53    0.73
   0  -9   4    0.95    0.28
  -9   9  -4    0.67    0.62
   9  -9   4   -0.24    0.66
  -9   0   4    0.28    0.54
   0   9   4   -0.25    0.80
  -9   9  -4    0.81    0.96
   0  -9  -4    0.35    0.35
   0   9   4    0.36    0.60
   9   0   4    0.14    0.77
  -9   9   4    0.47    0.64
 -10   5  -4    1.72    0.74
  -5  -5  -4    2.43    0.45
   5 -10   4    2.79    0.63
  -5  10   4    1.61    0.74
  -5  10  -4    2.08    0.83
  10  -5   4    2.41    1.31
  -5  -5   4    2.12    0.39
  10  -5   4    1.72    0.71
   5   5   4    2.18    0.82
  10  -5  -4    1.60    0.74
   5 -10  -4    3.45    0.70
  -6  10   4   57.56    2.91
  10  -4   4   53.70    3.39
  -6  -4  -4   56.19    2.42
  -4  -6   4   57.44    2.11
   4   6   4   54.11    3.01
  10  -4   4   57.87    2.90
   6 -10   4   53.39    2.67
   4 -10  -4   60.52    2.62
  10  -6  -4   51.28    2.88
  -4  10  -4   56.79    2.89
 -10   6  -4   55.46    2.93
  -4  10   4   57.61    2.91
 -10   4  -4   59.68    2.94
  -6  -4   4   59.52    2.39
  10  -4  -4   56.86    2.82
  -6  10  -4   59.00    2.83
  10  -6   4   52.67    2.89
  -4  -6  -4   54.62    2.24
  10  -6   4   59.67    3.59
   6 -10  -4   51.57    2.67
   6   4   4   54.06    3.01
   4 -10   4   58.93    2.55
   7 -10   4   53.91    2.77
  -7  -3  -4   55.81    2.54
   3 -10  -4   55.13    2.51
  -3  -7   4   60.29    2.00
  -7  10   4   55.64    2.86
  -3  10  -4   62.42    3.02
 -10   7  -4   61.86    3.47
 -10   7  -4   55.68    2.93
   3   7   4   56.21    3.09
  10  -3   4   54.35    3.27
  10  -7  -4   53.55    2.95
   7   3   4   57.21    3.13
   3 -10   4   55.17    2.47
 -10   7   4   54.84    2.93
  -3  10   4   54.78    2.92
 -10   3  -4   52.96    2.91
  -7  10  -4   58.67    2.83
  -7  -3   4   61.24    2.57
  -3  -7  -4   57.15    2.31
   7 -10  -4   61.35    2.88
  10  -7   4   58.37    3.61
  10  -7   4   59.87    3.09
  10  -3  -4   56.48    2.75
   2   8   4   -0.58    0.78
  -8  -2  -4   -0.62    0.43
 -10   8  -4   -1.86    0.65
   8 -10   4   -0.09    0.62
 -10   2   4   -0.15    0.59
  10  -2   4   -0.61    0.92
  -8  10   4    1.01    0.77
 -10   8  -4    0.16    0.92
  10  -8  -4    0.49    0.89
   2 -10  -4    0.00    0.47
  -2  10  -4   -1.07    0.67
   8   2   4   -0.78    0.72
 -10   8   4    0.05    0.76
  -2  -8  -4   -0.41    0.36
 -10   2  -4    0.41    0.61
  10  -8   4    0.17    0.86
  -2  10   4    0.59    0.76
   2   8  -4   -0.71    0.65
   2 -10   4   -0.69    0.39
  -8  -2   4    0.65    0.54
   1 -10  -4   45.58    2.04
  10  -1   4   40.72    2.84
   1   9   4   41.56    2.79
  10  -9  -4   44.85    2.91
  -1  10  -4   47.43    2.70
  -9  -1  -4   43.41    2.39
 -10   9  -4   56.23    3.47
 -10   9   4   48.44    2.65
  -1  -9  -4   46.50    1.89
 -10   1  -4   43.73    2.47
   1 -10   4   46.90    1.97
  -9  -1   4   45.22    2.40
  10  -9   4   50.02    2.94
   9 -10  -4   44.96    2.89
   1   9  -4   45.21    2.66
  -1  10   4   47.34    2.63
 -11   6  -4   34.20    2.57
   6 -11   4   33.46    2.06
   5 -11  -4   37.56    2.06
   5   6   4   35.24    2.37
 -11   5   4   30.67    2.39
  11  -5   4   36.17    2.29
  11  -5   4   38.52    3.04
  -5  11  -4   38.04    2.46
  -6  -5  -4   39.28    1.86
  -5  -6   4   36.89    1.58
  -6  11   4   33.49    2.40
  11  -6  -4   38.42    2.39
  11  -6   4   34.21    2.47
 -11   6   4   40.77    2.57
  -6  11  -4   34.71    2.40
  11  -6   4   36.30    3.01
   5 -11   4   33.73    1.99
  -5  -6  -4   33.60    1.72
   6 -11  -4   31.86    2.04
  11  -5  -4   36.02    2.31
  -6  -5   4   35.21    1.72
 -11   5  -4   36.13    2.51
   6   5   4   35.50    2.40
  -5  11   4   35.08    2.43
  11  -4   4    0.70    0.80
 -11   4   4    0.41    1.17
 -11   7  -4   -0.37    0.98
  -7  -4  -4    1.06    0.61
  11  -7  -4   -0.93    0.88
   4 -11  -4    0.49    0.63
   4   7   4    0.95    0.91
  11  -4   4    1.80    1.06
  -4  11  -4    0.21    1.01
   7 -11   4    0.03    0.66
  -4  -7   4    0.86    0.30
 -11   7  -4    0.18    1.13
  -7  11   4   -0.29    1.07
  -4  11   4    0.88    0.97
  -7  11  -4   -0.50    0.95
   7   4   4    0.56    0.87
 -11   7   4    0.59    1.11
  -7  -4   4   -0.34    0.53
  -4  -7  -4    0.17    0.52
 -11   4  -4   -0.93    1.14
  11  -7   4    1.14    1.04
   7 -11  -4    0.26    0.62
   4 -11   4   -0.46    0.57
  11  -4  -4    0.16    0.71
  11  -7   4   -1.76    1.11
   0   0   5    0.19    0.17
   0   0  -5    0.45    0.23
   0   0  -5   -0.22    0.26
   0   0  -5   -0.17    0.18
   0   0   5   -0.02    0.19
   0   0   5    0.32    0.25
   1   0   5  109.42    3.95
   1   0  -5  116.26    3.97
  -1   1  -5  114.75    4.00
   0   1   5  120.24    3.93
   0  -1   5  116.78    3.86
   1   0  -5  118.19    3.91
   1  -1  -5  111.78    3.78
   1  -1   5  115.76    3.92
   1  -1  -5  116.79    3.94
   0   1  -5  103.89    3.93
   1  -1   5  115.98    3.89
  -1   1   5  114.66    3.91
  -1   1   5  116.26    3.87
  -1   1  -5  114.73    3.93
   0  -1  -5  119.86    3.96
   0  -1   5  117.97    3.93
   0   1   5  119.74    3.95
  -1   0   5  113.14    3.91
   1   0  -5  119.02    3.90
  -1   0  -5  113.79    3.92
   0   1  -5  108.68    4.03
   0  -1  -5  108.16    4.00
   1   0   5  112.60    3.99
   0   1  -5  115.98    3.90
  -1   0   5  114.60    3.92
   1  -1  -5  118.50    3.94
  -1   0  -5  111.69    3.88
  -1   1   5  113.17    3.84
  -2   1  -5    0.03    0.15
   1   1  -5    0.03    0.17
   1   1  -5   -0.04    0.11
   1  -2  -5   -0.02    0.18
   2  -1  -5    1.05    0.29
   1   1  -5    0.29    0.21
  -1   2  -5   -0.08    0.17
  -2   1  -5    0.14    0.16
  -1   2  -5    0.13    0.11
   1   1   5   -0.08    0.19
  -1   2   5    0.31    0.17
   1  -2   5    0.31    0.17
  -2   1   5    0.09    0.18
  -1  -1   5    0.12    0.15
   2  -1   5    0.34    0.22
  -1   2  -5   -0.37    0.28
  -1   2  -5    0.07    0.14
  -1   2   5    0.34    0.17
   1  -2  -5    0.04    0.22
   2  -1  -5    0.07    0.14
   1   1   5    0.14    0.14
   2  -1  -5    0.29    0.16
   1  -2   5    0.16    0.14
  -1  -1  -5    0.19    0.17
  -1  -1  -5    0.24    0.13
   1   1  -5    0.17    0.11
  -1  -1   5    0.29    0.20
   2  -1   5   -0.02    0.15
  -2   1   5    0.25    0.16
  -1   2   5    0.01    0.20
   1   1   5    0.35    0.30
  -2   2  -5   70.94    2.71
   2   0  -5   73.15    2.52
  -2   2   5   71.06    2.53
   0  -2   5   72.30    2.46
  -2   2   5   69.25    2.57
   0  -2  -5   74.47    2.55
   0   2   5   71.90    2.50
   0   2   5   74.87    2.69
   2   0  -5   69.69    2.65
   0   2  -5   72.80    2.46
   2  -2  -5   70.69    2.59
   0   2   5   71.44    2.55
   2  -2   5   74.71    2.59
   0  -2  -5   72.88    2.67
   2  -2   5   71.99    2.55
  -2   2   5   68.66    2.57
   2   0   5   74.44    2.78
  -2   0   5   72.13    2.55
   2  -2  -5   72.66    2.59
  -2   2  -5   72.26    2.51
   0  -2   5   71.88    2.44
   2   0   5   72.32    2.41
   0   2  -5   72.21    2.54
  -2   0   5   72.53    2.55
  -2   0  -5   72.28    2.53
   0   2  -5   73.07    2.79
  -2   0  -5   71.81    2.57
   0   2  -5   70.14    2.58
  -2   2  -5   71.12    2.58
   0  -2   5   72.29    2.51
   2   0  -5   72.41    2.61
   2   0   5   70.66    2.61
   2   0  -5   73.43    2.43
  -3   2  -5  112.78    4.08
  -1  -2   5  113.41    3.83
  -1  -2   5  120.67    3.85
  -2   3   5  117.04    4.07
   1  -3  -5  115.21    4.04
   3  -1   5  111.48    4.08
   2  -3   5  116.05    4.00
   3  -1   5  112.42    4.26
   1   2   5  119.42    3.98
   3  -2  -5  117.12    4.04
  -2   3   5  119.55    3.94
  -3   1   5  119.25    4.04
  -2   3   5  119.02    4.13
  -2  -1  -5  118.24    3.96
   3  -2  -5  115.39    4.15
   1  -3  -5  106.22    4.10
  -2   3   5  119.01    4.02
  -3   1   5  117.77    4.06
  -2  -1  -5  119.40    4.02
   2   1  -5  122.92    3.93
  -1   3  -5  110.17    4.33
   1   2   5  117.69    4.23
   2   1  -5  119.57    3.89
   2  -3   5  116.03    4.03
  -1   3  -5  111.11    4.00
   3  -2  -5  117.80    4.08
   1   2   5  113.41    3.91
  -3   2  -5  116.43    3.91
   2   1  -5  116.26    4.15
  -1   3  -5  116.42    4.06
  -3   2  -5  122.32    4.05
   2   1  -5  114.63    4.14
  -2   3  -5  111.44    4.32
   1   2  -5  118.00    4.20
  -1  -2  -5  124.46    4.06
  -3   1  -5  119.71    4.08
   1  -3   5  117.90    3.93
  -3   2   5  117.59    4.08
   1  -3   5  111.32    4.02
  -2   3  -5  117.63    4.03
  -2  -1   5  117.91    3.91
  -2  -1   5  117.32    3.98
   2   1   5  119.77    3.90
  -1  -2  -5  116.10    3.92
   3  -2   5  120.28    4.06
   1   2  -5  115.21    4.09
  -2   3  -5  117.78    4.03
  -3   2   5  121.53    4.05
   2  -3  -5  117.14    4.06
  -1   3   5  114.24    4.16
  -2  -1   5  115.47    4.00
  -1   3   5  119.06    4.06
   2  -3  -5  119.14    4.09
   1  -3   5  118.98    3.98
  -3   1  -5  117.29    4.04
   3  -1  -5  118.37    4.05
   3  -2   5  116.51    4.10
   3  -1  -5  112.45    4.15
  -3   2   5  116.46    4.03
   1   2  -5  117.39    3.97
  -1  -2  -5  119.00    3.92
   2   1   5  105.29    4.05
   1   2  -5  121.24    4.08
  -1   3   5  117.52    3.96
   2   1   5  102.18    4.23
   0  -3  -5    2.72    0.30
   3  -3  -5    3.11    0.38
   0  -3  -5    3.34    0.40
  -3   3   5    3.33    0.34
   3  -3   5    3.62    0.42
   3   0  -5    3.02    0.45
   0   3   5    3.15    0.38
  -3   0  -5    3.20    0.37
  -3   3   5    2.70    0.36
   3   0   5    2.91    0.38
  -3   3  -5    3.01    0.50
   3   0   5    3.31    0.59
   3   0  -5    2.81    0.31
   3   0  -5    2.39    0.29
   3  -3  -5    2.81    0.38
   0   3   5    2.78    0.22
  -3   0  -5    2.88    0.32
   3   0  -5    2.21    0.38
   0   3  -5    3.81    0.53
   0  -3   5    2.67    0.18
   3  -3   5    2.87    0.36
   0   3   5    2.34    0.24
  -3   3   5    3.16    0.39
   0   3  -5    3.70    0.39
   0   3  -5    2.34    0.37
   0  -3  -5    2.57    0.23
  -3   3  -5    3.10    0.32
   0  -3   5    3.23    0.18
  -3   0   5    2.86    0.32
   0   3   5    2.61    0.46
   2   2   5   -0.01    0.14
  -2  -2   5    0.09    0.08
   4  -2  -5    0.09    0.16
  -4   2  -5    0.27    0.21
   4  -2  -5   -0.14    0.14
   2   2   5   -0.05    0.33
  -2   4   5    0.00    0.12
  -2   4   5    0.29    0.18
   2   2  -5   -0.32    0.23
  -2  -2  -5    0.21    0.18
  -2  -2  -5    0.04    0.17
   2   2  -5   -0.02    0.15
  -4   2   5    0.15    0.18
  -2  -2   5    0.30    0.16
  -2  -2   5    0.38    0.15
   2  -4  -5    0.06    0.18
  -2  -2  -5    0.09    0.12
   4  -2   5   -0.24    0.14
   4  -2   5   -0.02    0.18
  -4   2   5    0.34    0.21
   4  -2  -5   -0.07    0.22
  -2   4   5   -0.01    0.22
  -2   4  -5   -0.17    0.16
  -2   4  -5    0.29    0.23
   2   2   5    0.07    0.13
  -2   4   5    0.07    0.30
  -4   2  -5   -0.21    0.21
  -2   4  -5   -0.21    0.27
   2  -4  -5   -0.21    0.19
   2  -4   5    0.09    0.15
  -4   2   5    0.67    0.23
   2  -4   5    0.00    0.15
   1  -4  -5   65.33    2.65
  -3   4   5   69.63    2.66
  -4   1   5   71.92    2.65
   1   3   5   72.72    2.59
   1  -4  -5   72.33    2.58
  -1   4  -5   71.28    2.94
  -4   3  -5   66.99    2.67
   4  -1   5   65.89    2.91
   4  -3  -5   66.75    2.68
   4  -3  -5   72.33    2.73
  -3   4   5   71.05    2.61
  -3  -1  -5   71.80    2.60
  -3  -1  -5   71.30    2.54
   3   1  -5   72.56    2.54
   4  -3  -5   69.36    2.64
   3   1  -5   67.93    2.77
  -3   4   5   70.47    2.61
   3   1  -5   66.18    2.74
   3  -4   5   69.78    2.64
  -1   4  -5   68.04    2.66
   1  -4  -5   70.94    2.48
   3   1  -5   73.88    2.44
   3  -4   5   70.69    2.61
  -4   1   5   69.09    2.61
  -4   3  -5   70.28    2.48
  -4   3  -5   71.74    2.63
   4  -1   5   70.95    2.68
   1   3   5   70.80    2.85
  -1   4   5   74.51    2.45
   1   3  -5   69.52    2.82
  -1   4   5   69.56    2.65
  -4   3   5   67.33    2.66
   3  -4  -5   67.92    2.64
   4  -3   5   70.95    2.71
  -3   4  -5   72.53    2.96
  -3  -1   5   70.90    2.49
   1  -4   5   68.13    2.44
  -3   4  -5   69.67    2.61
  -3   4  -5   71.58    2.63
   1  -4   5   71.72    2.51
  -1  -3  -5   69.45    2.42
   3  -4  -5   70.52    2.66
  -4   1  -5   73.98    2.68
  -1  -3  -5   71.59    2.44
  -4   3   5   69.47    2.61
  -4   1  -5   72.23    2.63
   3   1   5   67.73    2.62
   3   1   5   67.22    2.92
  -1  -3  -5   71.67    2.64
   4  -1  -5   68.17    2.61
   1   3  -5   73.07    2.68
   4  -3   5   71.28    2.66
  -3  -1   5   72.50    2.55
   1   3  -5   73.83    2.61
   4  -1  -5   68.83    2.77
   3   1   5   71.99    2.40
  -4   3   5   71.42    2.62
  -1   4   5   70.39    2.81
  -3  -1   5   70.17    2.55
  -1   4   5   73.29    2.44
   4  -1  -5   78.08    2.69
   0   4   5   52.79    2.12
  -4   0   5   51.41    2.06
   4   0   5   53.54    2.46
   4   0  -5   55.62    2.02
   4   0   5   52.72    2.12
   0   4  -5   54.09    2.35
   4   0  -5   53.36    2.05
   0  -4   5   51.67    1.80
   4  -4  -5   55.68    2.23
  -4   0  -5   53.14    2.10
   0   4   5   54.14    1.96
   4  -4   5   52.61    2.16
   0  -4  -5   53.28    2.04
   0   4  -5   53.22    2.17
   4  -4  -5   54.84    2.18
  -4   0  -5   53.82    2.07
  -4   4  -5   54.59    2.15
  -4   4   5   50.10    2.09
  -4   4  -5   54.65    2.04
  -4   4  -5   54.28    2.38
  -4   0   5   51.29    2.05
   0   4   5   53.59    2.32
   0   4  -5   56.26    2.15
   4  -4   5   54.43    2.13
   4   0  -5   52.45    2.27
  -4   4   5   52.23    2.13
   4  -4  -5   57.19    2.17
   0  -4  -5   53.85    1.99
   0  -4   5   53.34    1.79
   0  -4  -5   51.06    1.87
  -3   5   5   47.88    1.80
   3   2  -5   43.05    2.04
  -2  -3   5   44.98    1.55
   2  -5  -5   47.49    1.90
   5  -3  -5   46.57    1.89
   5  -3  -5   45.43    1.98
   3  -5   5   46.24    1.87
  -2   5  -5   45.55    2.26
   3   2  -5   49.97    1.85
  -3  -2  -5   45.78    1.81
  -5   2   5   45.74    1.81
  -5   3  -5   42.26    1.94
  -2   5  -5   46.88    1.70
  -5   2   5   46.19    1.90
  -2   5  -5   42.27    1.92
   3  -5   5   46.18    1.83
  -5   2   5   46.12    1.93
   2   3   5   44.92    1.79
  -2  -3   5   47.13    1.58
   2  -5  -5   45.92    1.84
   5  -2   5   46.24    1.97
  -5   3  -5   46.63    1.90
   5  -2   5   45.71    2.25
   2   3   5   47.34    2.17
   5  -3  -5   45.02    1.96
  -3   5   5   44.04    1.93
  -3   5   5   45.73    1.81
  -3  -2  -5   43.99    1.72
   5  -3   5   43.94    1.97
   2   3  -5   44.94    1.85
   2  -5   5   43.68    1.78
   2   3  -5   46.29    1.93
   5  -3   5   44.16    1.89
  -3   5  -5   44.57    1.91
   3   2   5   44.47    2.16
   3   2   5   46.07    1.70
   2  -5   5   46.62    1.76
  -2  -3  -5   46.71    1.67
  -2  -3  -5   47.10    1.73
  -5   3   5   43.71    1.94
  -2   5   5   46.92    1.70
  -3  -2   5   46.60    1.76
   5  -2  -5   45.65    1.93
  -2   5   5   45.99    1.71
  -5   3   5   46.40    1.84
  -3   5  -5   47.13    1.83
  -2   5   5   45.36    1.95
   2   3  -5   42.93    2.05
   3  -5  -5   47.95    1.91
   5  -2  -5   46.45    2.03
   3   2   5   46.85    1.60
  -5   3   5   46.39    1.90
  -3  -2   5   43.21    1.66
  -2   5   5   43.99    2.06
   3  -5  -5   45.34    1.90
  -5   2  -5   48.91    1.99
  -5   2  -5   48.46    1.93
  -3   5  -5   46.91    2.27
   4  -5   5    0.46    0.28
  -5   1   5    0.44    0.28
  -1   5  -5    1.58    0.52
  -5   4  -5    0.59    0.31
   5  -4  -5    0.97    0.31
  -5   1   5    0.57    0.30
   1  -5  -5    0.83    0.30
   5  -4  -5    0.34    0.32
   4   1  -5    0.79    0.27
   1   4   5    0.30    0.26
   4  -5   5    1.04    0.33
  -1   5  -5    0.29    0.31
   1   4   5    1.24    0.48
   5  -1   5    0.88    0.33
   5  -1   5    1.25    0.49
  -4  -1  -5    0.95    0.28
  -4  -1  -5    0.77    0.25
  -4   5   5    1.15    0.35
  -4   5   5    0.77    0.28
  -5   4  -5    0.67    0.21
   4   1  -5    0.52    0.37
   4   1  -5    0.66    0.17
  -4   5   5    0.62    0.31
   5  -4  -5    0.57    0.33
  -4  -1   5    0.57    0.24
  -4   5  -5    0.53    0.29
  -1   5   5    0.19    0.17
   4  -5  -5    1.08    0.35
   5  -4   5    0.45    0.30
  -1  -4  -5    0.59    0.15
  -5   1  -5    0.63    0.25
   4  -5  -5    0.72    0.31
   1   4  -5    0.53    0.34
   1   4  -5    1.36    0.45
  -5   4   5    0.66    0.27
  -5   1  -5    1.07    0.33
  -1   5   5    0.30    0.31
   5  -1  -5    0.58    0.30
  -1   5   5    0.45    0.38
   1   4  -5    0.46    0.32
   5  -1  -5    0.74    0.39
   5  -4   5    0.18    0.31
  -4   5  -5    1.43    0.57
  -4   5  -5    0.55    0.29
  -5   4   5    0.45    0.32
  -4  -1   5    0.69    0.24
   4   1   5    0.83    0.32
  -5   4   5    0.78    0.29
  -1  -4  -5    0.51    0.16
   5  -1  -5    0.40    0.32
   4   1   5    1.12    0.55
   1  -5   5    1.24    0.24
   1  -5   5    0.81    0.17
  -5   0  -5   57.15    2.40
   0   5   5   63.41    2.31
  -5   5   5   62.06    2.50
   5  -5  -5   59.23    2.50
   5   0   5   63.62    2.48
   0   5  -5   62.15    2.56
  -5   5  -5   59.99    2.37
   0   5   5   61.79    2.72
   0   5   5   61.90    2.50
  -5   5  -5   64.73    2.82
   0   5  -5   61.17    2.52
   5  -5  -5   62.41    2.57
  -5   0   5   61.34    2.43
   0  -5  -5   64.34    2.37
  -5   0   5   54.89    2.38
   5  -5   5   61.24    2.50
   5  -5   5   60.87    2.55
  -5   0  -5   61.01    2.46
   0  -5   5   63.54    2.09
   5   0   5   61.79    2.87
   5   0  -5   64.66    2.45
   0  -5   5   62.35    2.13
   5  -5  -5   65.70    2.54
  -5   5   5   58.38    2.44
   5   0  -5   62.78    2.33
   0   5  -5   62.38    2.70
  -5   5  -5   59.56    2.50
   3  -6  -5    0.22    0.28
  -6   3  -5   -0.01    0.25
  -6   3  -5   -0.03    0.31
  -3   6  -5    0.50    0.35
   6  -3   5    0.37    0.34
  -3   6   5    0.24    0.23
  -3  -3   5    0.37    0.15
  -6   3   5   -0.28    0.30
   3  -6  -5   -0.03    0.27
   3   3  -5   -0.21    0.37
  -6   3   5    0.31    0.25
   3   3   5   -0.21    0.20
   6  -3  -5    0.10    0.30
   3  -6   5   -0.04    0.21
   3   3   5    0.25    0.47
  -3   6  -5   -0.16    0.50
  -3   6  -5    0.00    0.23
   6  -3  -5   -0.40    0.33
  -3   6   5    0.30    0.32
  -6   3   5    0.13    0.30
   3   3  -5   -0.20    0.24
  -3  -3   5    0.06    0.19
  -3  -3  -5    0.02    0.16
  -2  -4   5   32.49    1.17
   6  -2   5   35.73    2.10
   2   4   5   31.59    1.81
  -4   6   5   36.52    1.56
  -2   6  -5   34.78    1.95
   6  -4  -5   37.49    1.76
  -6   2   5   39.04    1.69
   6  -2   5   33.23    1.67
   4  -6   5   37.47    1.61
  -2  -4   5   38.03    1.20
   4  -6   5   34.95    1.64
   2   4   5   36.37    1.58
  -2   6  -5   34.52    1.70
  -6   2   5   35.80    1.70
  -6   2   5   33.02    1.46
  -4  -2  -5   31.47    1.44
   4   2  -5   32.92    1.80
  -4   6   5   34.02    1.68
   4   2  -5   36.29    1.56
   2  -6  -5   36.54    1.58
  -6   4  -5   33.26    1.69
   6  -4  -5   34.28    1.67
  -6   2  -5   35.82    1.64
   6  -2  -5   34.80    1.77
  -4   6  -5   36.95    1.67
  -6   2  -5   37.22    1.72
  -2   6   5   31.98    1.68
  -2   6   5   32.43    1.85
  -6   4   5   34.94    1.53
  -6   4   5   35.40    1.62
  -4   6  -5   37.33    1.58
   2   4  -5   35.68    1.62
  -6   4   5   31.87    1.67
  -4  -2   5   34.33    1.45
   6  -2  -5   33.08    1.63
   2   4  -5   37.22    1.86
   6  -4   5   33.35    1.72
   6  -2  -5   37.72    1.78
  -2  -4  -5   35.80    1.35
   4   2   5   35.53    2.00
   4  -6  -5   35.91    1.65
  -4   6  -5   34.02    2.03
   2   4  -5   35.06    1.68
   2  -6   5   34.24    1.44
   4  -6  -5   36.33    1.65
   5  -6   5   44.43    1.97
  -5   6   5   46.79    2.02
   1   5   5   42.44    2.23
   1  -6  -5   44.37    1.88
  -1   6  -5   45.14    2.04
  -6   1   5   44.66    1.99
  -5   6   5   43.80    2.04
  -6   5  -5   45.20    2.32
   6  -5  -5   45.93    1.99
   6  -1   5   46.20    2.02
  -5  -1  -5   43.90    1.86
  -5   6   5   41.92    1.92
  -6   5  -5   42.33    2.02
   6  -5  -5   44.81    2.08
  -6   5  -5   43.61    1.77
   5  -6   5   41.75    1.99
  -1   6  -5   46.82    2.25
   6  -5  -5   46.12    2.03
  -6   1   5   46.37    1.96
   6  -1   5   42.43    2.33
   1   5   5   43.30    1.94
   5   1  -5   42.02    1.86
   1   5  -5   46.95    2.02
  -5   6  -5   40.50    2.33
   1  -6   5   43.78    1.66
   1   5  -5   45.77    2.06
   5   1   5   45.88    2.35
   6  -5   5   45.10    2.01
  -1   6   5   43.72    2.23
  -6   5   5   44.06    1.91
   5  -6  -5   45.17    2.00
  -5   6  -5   46.55    1.99
   6  -1  -5   47.17    2.00
  -6   1  -5   44.54    1.94
  -5  -1   5   42.65    1.84
  -1   6   5   40.51    1.99
  -1  -5  -5   45.25    1.69
   6  -1  -5   45.87    1.92
   5   1   5   47.72    1.88
  -5   6  -5   42.32    1.90
   5  -6  -5   41.01    1.97
  -6   1  -5   43.68    1.99
   1   5  -5   43.56    2.18
   6  -5   5   43.54    2.07
  -6   5   5   43.01    2.02
   5  -6  -5   44.76    2.04
   6   0   5   -0.33    0.53
   0   6  -5   -0.05    0.43
  -6   6  -5    0.19    0.35
  -6   0  -5    0.18    0.28
  -6   6  -5    0.33    0.31
  -6   6   5    0.31    0.43
  -6   6   5    0.38    0.34
   6   0  -5    0.07    0.29
   0   6   5    0.26    0.48
   0   6   5    0.49    0.37
   6  -6  -5    0.17    0.41
   6  -6  -5    0.19    0.36
  -6   0   5   -0.28    0.27
   6   0  -5    0.27    0.28
  -6   6   5    0.23    0.31
  -6   6  -5   -0.29    0.50
   6  -6   5    0.33    0.38
   0   6  -5   -0.19    0.37
   6  -6   5   -0.13    0.32
   0  -6   5    0.07    0.11
  -6   0  -5    0.32    0.30
   6   0   5    0.36    0.36
   3   4   5   42.42    2.24
  -3   7  -5   39.20    1.96
  -7   3   5   39.81    1.93
  -7   4  -5   39.02    1.98
   4   3  -5   41.85    1.82
  -4  -3  -5   39.50    1.65
   3   4   5   41.19    1.75
   7  -3   5   42.73    2.44
   7  -4  -5   38.88    1.93
   3  -7  -5   40.60    1.83
   4   3  -5   34.40    2.04
   4  -7   5   37.28    1.79
  -4   7   5   37.48    1.94
  -3  -4   5   43.31    1.60
   7  -4  -5   36.99    1.95
  -3   7  -5   39.99    2.24
   7  -3   5   37.07    1.96
  -7   3   5   38.36    1.95
   4  -7  -5   40.29    1.89
   7  -4   5   40.97    2.02
  -4   7  -5   40.98    1.69
   4  -7  -5   39.69    1.87
   3   4  -5   41.91    1.85
   4   3   5   40.67    2.24
  -3  -4  -5   39.64    1.59
   7  -3  -5   41.48    2.08
  -7   3  -5   41.46    1.92
  -7   3  -5   39.81    1.98
  -4   7  -5   43.80    1.98
  -3   7   5   42.66    2.02
   3   4  -5   43.15    2.15
  -7   4   5   39.46    1.98
  -4   7  -5   45.60    2.39
   3  -7   5   39.31    1.72
   7  -3  -5   41.53    1.99
  -4  -3   5   39.76    1.63
   7  -3  -5   42.53    2.05
  -2   7  -5    1.29    0.48
   7  -5  -5    1.15    0.44
   5  -7   5    0.89    0.40
   2  -7  -5    0.86    0.34
  -5  -2  -5    0.52    0.27
   5   2  -5    0.50    0.32
  -2  -5   5    0.69    0.08
  -5   7   5    0.99    0.39
   5  -7   5   -0.10    0.31
   2   5   5    0.62    0.54
  -2   7  -5    0.90    0.51
   2   5   5    0.68    0.39
  -5   7   5    0.76    0.44
  -7   2   5    0.76    0.41
  -7   2   5    0.92    0.43
   7  -2   5    2.14    0.84
   7  -2   5    1.01    0.48
  -7   5  -5    1.25    0.48
  -2  -5   5    0.92    0.11
   7  -5  -5    1.04    0.49
   7  -2  -5    0.41    0.45
  -5  -2   5    0.47    0.28
  -7   5   5    1.24    0.38
   2   5  -5    0.71    0.46
  -5   7  -5    0.53    0.40
  -7   5   5    2.42    0.56
   2   5  -5    0.51    0.39
   2   5  -5    0.46    0.49
   7  -2  -5    0.15    0.36
  -5   7  -5    1.13    0.71
  -5   7  -5    0.97    0.40
   2  -7   5    0.79    0.27
   7  -5   5    0.26    0.43
   5   2   5    0.80    0.66
  -2  -5  -5    0.52    0.21
  -7   2  -5    0.36    0.41
   5  -7  -5    0.95    0.44
  -7   2  -5    0.57    0.36
  -2   7   5    0.23    0.34
   5  -7  -5    1.69    0.52
  -2   7   5    1.59    0.64
   6  -7   5   27.55    1.52
  -6   7   5   27.90    1.51
  -7   6  -5   24.80    1.58
   7  -1   5   27.09    1.53
  -7   6  -5   26.89    1.83
  -7   1   5   30.94    1.59
  -1  -6   5   26.20    0.97
   6  -7   5   30.08    1.64
   1  -7  -5   25.98    1.34
  -6   7   5   25.91    1.50
  -7   1   5   28.02    1.51
  -6  -1  -5   25.46    1.38
  -1   7  -5   23.00    1.55
  -1  -6   5   29.08    0.98
   1   6   5   29.48    1.83
  -1   7  -5   30.44    1.77
   1   6   5   30.32    1.55
   7  -1   5   26.84    1.91
   7  -6  -5   28.29    1.65
  -7   6   5   26.30    1.41
   1   6  -5   26.34    1.68
  -6  -1   5   24.96    1.36
  -7   1  -5   27.85    1.50
  -6   7  -5   26.89    1.96
  -1  -6  -5   27.11    1.26
   6  -7  -5   26.50    1.56
  -6   7  -5   28.18    1.53
   7  -6   5   28.67    1.65
   1   6  -5   29.86    1.64
  -7   1  -5   29.66    1.57
  -6   7  -5   26.47    1.45
   1   6  -5   27.89    1.56
  -1   7   5   25.39    1.56
   6  -7  -5   27.94    1.60
  -1   7   5   29.87    1.87
   7  -1  -5   25.61    1.41
   1  -7   5   26.56    1.17
  -7   6   5   25.64    1.55
   6   1   5   27.08    1.91
   0   7  -5   19.33    1.50
   7  -7   5   19.09    1.39
   0  -7   5   21.93    0.88
   0  -7  -5   22.01    1.16
   0   7   5   18.98    1.58
   0   7  -5   18.51    1.41
  -7   7   5   20.66    1.31
   7   0   5   21.83    1.25
  -7   7  -5   18.52    1.35
  -7   7   5   20.24    1.33
  -7   0  -5   18.04    1.20
   7  -7   5   20.37    1.35
   0   7   5   20.31    1.40
  -7   7  -5   19.78    1.93
   7   0   5   17.40    1.80
  -7   0   5   19.96    1.23
   7  -7  -5   18.63    1.39
   7  -7  -5   19.90    1.37
   8  -4   5    0.24    0.46
   4   4  -5    0.61    0.40
   4  -8   5    0.60    0.36
   8  -4   5   -1.00    0.72
  -4  -4   5    0.25    0.22
   4  -8  -5    0.00    0.34
   8  -4  -5    0.23    0.44
  -8   4   5   -0.27    0.40
   4   4  -5    0.16    0.56
   4   4   5   -0.44    0.54
  -4   8  -5    0.61    0.47
  -4  -4  -5    0.07    0.23
   8  -4  -5    0.27    0.63
  -4   8   5   -0.31    0.38
  -8   4  -5    0.03    0.42
  -4   8  -5   -0.77    0.52
  -5   8   5   24.63    1.57
   5  -8   5   26.75    1.48
   3   5   5   24.63    1.79
  -3   8  -5   27.14    1.78
  -8   3   5   25.53    1.57
   8  -3   5   27.07    1.66
  -3  -5   5   27.72    1.13
  -5  -3  -5   24.77    1.27
   8  -3   5   27.71    2.11
  -8   5  -5   27.92    1.64
  -3   8  -5   25.20    1.59
   8  -5  -5   23.39    1.59
  -5   8   5   24.69    1.28
  -8   3   5   25.79    1.54
   3  -8  -5   22.71    1.35
   8  -3  -5   24.17    1.83
   3   5  -5   26.02    1.73
   5  -8  -5   26.90    1.52
  -5  -3   5   26.49    1.28
  -3   8   5   25.30    1.61
   5   3   5   25.14    1.83
  -5   8  -5   29.11    1.96
   3   5  -5   25.88    1.46
  -8   3  -5   26.05    1.60
   8  -3  -5   25.64    1.58
  -3  -5  -5   27.05    1.18
  -5   8  -5   25.10    1.53
  -8   5   5   24.86    1.60
   8  -5   5   24.91    1.63
  -8   3  -5   27.27    1.56
   3  -8   5   27.30    1.34
   8  -2   5   23.76    1.93
  -6  -2  -5   23.27    1.28
   2  -8  -5   21.49    1.24
   6  -8   5   23.15    1.43
  -2   8  -5   23.49    1.63
   2   6   5   25.04    1.45
   6  -8   5   23.39    1.49
   2   6   5   23.44    1.73
  -6   8   5   21.67    1.31
  -8   6  -5   25.79    1.92
  -8   2   5   21.04    1.40
  -6   8   5   24.66    1.52
  -2   8  -5   22.80    1.55
   8  -2   5   23.21    1.51
   8  -6  -5   20.03    1.51
  -8   2   5   21.90    1.48
  -2  -6   5   24.73    0.90
  -8   6  -5   24.36    1.55
  -2   8   5   21.78    1.74
  -6  -2   5   21.39    1.23
  -8   2  -5   22.21    1.43
  -6   8  -5   22.08    1.39
   2   6  -5   23.26    1.49
  -2  -6  -5   23.23    1.10
   8  -6   5   23.31    1.59
   6  -8  -5   23.07    1.49
   8  -2  -5   22.11    1.40
  -8   2  -5   22.57    1.51
  -6   8  -5   24.64    1.40
  -2   8   5   24.73    1.58
   6   2   5   23.18    1.82
   2   6  -5   23.56    1.54
   6  -8  -5   23.37    1.49
  -6   8  -5   24.74    1.90
   2   6  -5   25.66    1.68
   2  -8   5   22.54    1.15
  -8   6   5   21.07    1.49
   7  -8   5   -0.50    0.49
  -7  -1  -5    0.07    0.35
   7  -8   5    0.50    0.47
   1  -8  -5    0.10    0.30
  -1   8  -5    0.00    0.52
  -1  -7   5    0.05    0.11
  -1   8  -5    0.21    0.57
   8  -7  -5    0.63    0.55
  -7   8   5   -0.06    0.44
   1   7   5   -0.03    0.63
  -8   7  -5    1.41    0.60
  -8   1   5   -0.44    0.43
   1   7   5    0.01    0.44
  -8   7  -5   -0.10    0.68
   8  -1   5   -0.58    0.45
   8  -1   5   -0.63    0.69
  -7   8  -5   -0.17    0.68
  -7   8  -5   -0.30    0.44
   1   7  -5   -0.51    0.49
  -7  -1   5    0.64    0.41
   1  -8   5    0.04    0.23
   1   7  -5    0.56    0.60
   8  -1  -5   -0.07    0.40
  -7   8  -5    0.09    0.36
   8  -7   5   -0.01    0.47
   7   1   5    0.88    0.73
   7  -8  -5    1.32    0.59
  -1   8   5    0.12    0.49
  -8   7   5    0.08    0.45
   7  -8  -5   -0.04    0.47
  -1   8   5   -0.42    0.60
  -8   1  -5    0.71    0.45
   8  -8  -5   11.97    1.37
   0   8  -5   14.64    1.46
  -8   8  -5   16.14    1.33
   0   8   5   14.62    1.39
   8   0   5   16.50    1.79
  -8   0   5   14.47    1.18
   8  -8   5   15.25    1.47
  -8   0  -5   15.07    1.17
   0   8   5   13.93    1.65
  -8   8   5   14.66    1.16
   0  -8   5   14.55    0.75
   0   8  -5   14.72    1.44
  -8   8  -5   13.57    1.77
   0  -8  -5   15.41    0.95
  -9   4   5   14.55    1.47
   9  -4   5   18.18    2.06
   4   5   5   18.38    1.79
  -5  -4  -5   18.60    1.05
  -9   5  -5   17.79    1.42
   9  -5  -5   19.40    2.18
   9  -5  -5   18.56    1.44
  -4  -5   5   18.32    0.89
  -4   9  -5   16.41    1.64
   5  -9   5   17.71    1.22
   9  -4   5   18.35    1.44
  -4   9  -5   16.62    1.37
   4  -9  -5   16.18    1.19
  -5   9   5   17.77    1.43
   5   4   5   20.05    1.89
   9  -5   5   19.76    1.56
   9  -4  -5   18.58    1.39
   9  -5   5   16.06    2.00
  -9   5   5   16.49    1.40
  -5   9  -5   19.36    1.64
  -4  -5  -5   17.48    0.97
  -5   9  -5   18.55    1.38
  -5  -4   5   15.60    0.96
  -9   4  -5   16.34    1.38
   4   5  -5   17.28    1.66
   4  -9   5   17.02    1.15
  -4   9   5   17.40    1.41
   5  -9  -5   17.83    1.28
  -3   9  -5    0.06    0.52
  -9   6  -5   -0.07    0.49
  -6  -3  -5   -0.38    0.27
  -6   9   5   -0.68    0.48
   9  -6  -5    0.60    0.57
  -9   6  -5    0.67    0.77
  -9   3   5   -0.87    0.55
   3   6   5   -0.82    0.57
   9  -3   5    0.09    0.50
   9  -3   5   -1.14    0.77
   6  -9   5    0.13    0.48
   3  -9  -5   -0.18    0.32
  -3  -6   5    0.21    0.18
  -9   3   5   -0.64    0.45
  -3   9  -5   -0.34    0.54
   6   3   5    0.46    0.69
  -3   9   5    0.04    0.50
  -6  -3   5    0.21    0.31
   6  -9  -5    0.23    0.47
  -3  -6  -5    0.13    0.25
   3   6  -5    0.22    0.61
  -6   9  -5    0.26    0.46
   3  -9   5    0.07    0.30
   9  -3  -5   -0.88    0.48
  -6   9  -5   -0.03    0.73
   9  -6   5    0.60    0.59
  -9   6   5    0.23    0.53
  -9   3  -5   -0.56    0.43
   2  -9  -5   18.80    1.18
   2   7   5   20.77    1.74
   9  -7  -5   17.04    1.65
   9  -2   5   18.54    2.03
  -7   9   5   18.96    1.46
  -7   9   5   20.92    1.33
  -2  -7   5   20.30    0.87
  -9   7  -5   18.82    2.06
  -2   9  -5   20.09    1.54
  -9   7  -5   20.02    1.54
  -9   2   5   19.62    1.44
  -2   9  -5   19.43    1.58
   7  -9   5   21.93    1.50
  -7  -2  -5   20.51    1.31
  -7   9  -5   20.49    1.42
   9  -2  -5   19.39    1.39
  -2   9   5   19.47    1.56
   2  -9   5   21.35    1.13
  -7  -2   5   21.45    1.30
  -2  -7  -5   19.20    1.14
  -7   9  -5   22.48    2.15
   9  -7   5   19.76    1.58
  -9   7   5   22.03    1.63
  -9   2  -5   18.52    1.42
   7  -9  -5   21.22    1.54
   7   2   5   18.59    1.91
  -9   2  -5   21.06    1.53
   2   7  -5   20.40    1.61
   7  -9  -5   18.15    1.45
   9  -1   5   16.41    1.93
  -1   9  -5   16.72    1.59
  -8  -1  -5   16.16    1.26
  -8   9   5   17.57    1.40
   8  -9   5   16.83    1.62
   1   8   5   18.13    1.45
  -1   9  -5   17.34    1.47
  -8   9   5   18.01    1.36
   1  -9  -5   16.86    1.06
   9  -8  -5   17.03    1.68
  -1  -8   5   17.36    0.77
  -9   8  -5   16.97    1.58
  -9   8  -5   15.12    1.97
   1   8   5   18.28    1.91
  -9   1   5   16.08    1.33
  -8   9  -5   21.46    2.14
  -9   1  -5   16.56    1.34
   9  -8   5   18.29    1.73
   1   8  -5   18.61    1.72
  -1  -8  -5   17.13    1.01
  -9   8   5   15.83    1.56
   1  -9   5   18.04    0.97
  -8  -1   5   16.39    1.27
   1   8  -5   18.64    1.68
   8  -9  -5   19.44    1.54
  -8   9  -5   17.93    1.38
  -1   9   5   14.93    1.49
   8   1   5   16.15    1.83
  -1   9   5   19.55    1.95
   9  -9   5    0.04    0.80
  -9   0  -5    0.61    0.53
  -9   9  -5   -1.05    0.57
   0   9  -5    0.22    0.72
  -9   9  -5   -0.69    0.87
  -9   0   5    0.59    0.54
   9  -9  -5    0.23    0.72
   0  -9   5    0.22    0.30
  -9   9   5   -0.59    0.59
   0   9   5   -0.32    0.82
   9   0   5    0.27    0.92
   0   9  -5    0.10    0.68
   0   9   5   -0.10    0.61
   0  -9  -5    0.28    0.38
   5 -10  -5    0.06    0.47
 -10   5   5   -0.34    0.57
 -10   5  -5    0.09    0.60
   5 -10   5   -0.20    0.42
  -5  10  -5   -1.56    0.51
  10  -5  -5   -0.23    0.64
  -5  -5  -5    0.35    0.33
  10  -5   5   -0.38    0.58
   5   5   5    0.49    0.72
  -5  -5   5    0.33    0.28
  -5  10   5    0.05    0.60
  10  -5   5    0.84    1.06
  10  -6  -5   13.08    1.46
 -10   4   5   12.59    1.43
  -4  -6   5   13.36    0.72
  -6  -4  -5   14.30    1.01
  -6  10   5   14.15    1.47
  10  -4   5   12.48    1.41
  10  -4   5   13.14    1.88
 -10   6  -5   13.06    1.46
   4   6   5   12.78    1.59
   6 -10   5   13.22    1.31
  -4  10  -5   13.05    1.46
   4 -10  -5   12.35    1.16
  -4  -6  -5   12.91    0.87
  -4  10   5   13.36    1.47
  10  -6   5   12.58    1.92
  10  -6   5   13.15    1.52
  -6  10  -5   10.25    1.28
  -6  -4   5   12.98    0.92
   4 -10   5   14.16    1.08
   6 -10  -5   12.42    1.28
 -10   6   5    9.64    1.29
   6   4   5   10.93    1.54
  10  -4  -5   15.15    1.43
 -10   4  -5   11.91    1.41
 -10   3   5   16.22    1.63
  -3  -7   5   15.89    0.68
 -10   7  -5   15.00    1.90
 -10   7  -5   14.93    1.58
  10  -3   5   14.60    1.48
  -7  10   5   14.26    1.49
  -7  -3  -5   15.33    1.14
   3 -10  -5   12.43    1.08
  -3  10  -5   12.57    1.52
   3   7   5   15.70    1.74
  10  -7  -5   14.43    1.62
  10  -3   5   18.10    1.99
   7 -10   5   14.95    1.44
   3   7  -5   13.66    1.59
  -7  -3   5   17.22    1.17
  10  -7   5   13.44    2.01
  -7  10  -5   12.76    1.35
  -7  10  -5   14.66    2.76
  10  -7   5   16.90    1.75
  -3  -7  -5   15.05    1.02
 -10   3  -5   15.36    1.61
   3 -10   5   12.74    1.05
  -3  10   5   14.74    1.58
   7 -10  -5   12.88    1.37
   7   3   5   16.58    1.80
  -8  -2  -5    0.25    0.52
 -10   8  -5    0.00    0.79
  -2  10  -5   -0.05    0.78
   2 -10  -5    0.09    0.48
 -10   8  -5   -1.09    0.85
  10  -8  -5   -0.54    0.86
 -10   2   5   -0.23    0.56
  -8  10   5    0.62    0.83
   8 -10   5    0.48    0.61
   2   8   5   -1.93    0.78
  10  -2   5   -0.08    1.02
 -10   2  -5    0.94    0.61
  10  -8   5    0.44    0.95
   2 -10   5    0.19    0.46
  -8  -2   5   -0.06    0.52
  -2  10   5    1.36    0.80
   8   2   5   -1.04    0.65
  -2  -8  -5    0.07    0.44
 -10   8   5    0.66    0.74
   2   8  -5   -0.54    0.65
  -9  -1  -5   15.32    1.40
 -10   1   5   11.37    1.32
   1 -10  -5   12.71    1.07
 -10   9  -5   11.56    1.49
  -9  10   5   14.56    1.35
   1   9   5   12.83    1.77
 -10   9  -5   15.27    2.03
  10  -1   5   11.56    1.64
  10  -9  -5   13.17    1.76
  -1  10  -5   14.08    1.70
 -10   1  -5   13.31    1.38
   9 -10  -5   15.77    1.83
   9   1   5   13.27    1.73
  -9  -1   5   12.24    1.31
  -1  10   5   15.62    1.61
  10  -9   5   14.57    1.85
  -1  -9  -5   12.71    0.92
 -10   9   5   13.70    1.49
   1 -10   5   13.20    0.97
  -5  11  -5    9.74    1.57
  -6  11   5   12.50    1.69
   6 -11   5   10.15    1.19
  11  -6  -5   12.13    1.61
 -11   5   5   16.40    1.87
 -11   6  -5   12.20    1.86
 -11   6  -5   10.25    1.67
   5 -11  -5   11.93    1.27
  -6  -5  -5   12.22    1.12
  11  -5   5   11.94    2.10
  -5  -6   5   11.56    0.85
   5   6   5   13.44    1.67
  11  -5   5   12.63    1.52
  -5  -6  -5   14.04    1.09
   6 -11  -5   13.09    1.37
   6   5   5   11.71    1.68
   5 -11   5   13.31    1.29
  -6  11  -5   11.75    1.58
  -6  -5   5   11.53    1.01
  11  -5  -5   12.60    1.47
  11  -6   5   11.94    2.00
  -5  11   5   11.52    1.60
  11  -6   5    9.88    1.53
 -11   5  -5   11.22    1.64
 -11   6   5   13.03    1.73
   4 -11  -5    0.35    0.63
 -11   7  -5    1.61    1.19
  -4  11  -5    0.12    0.97
  11  -7  -5    0.19    1.09
 -11   4   5   -0.30    0.99
  -7  -4  -5   -0.01    0.59
 -11   7  -5    0.22    1.01
  -7  11   5    0.06    1.00
  -4  -7   5   -0.37    0.27
  11  -4   5    1.99    0.90
   7 -11   5    0.07    0.63
  11  -4   5    0.99    1.04
   4   7   5   -0.40    0.91
 -11   7   5    0.02    0.97
  -7  11  -5   -1.24    1.03
   7 -11  -5   -0.15    0.60
   7   4   5    1.63    1.02
 -11   4  -5   -1.52    0.97
  -7  -4   5   -0.49    0.51
  -4  11   5   -0.57    0.94
   4 -11   5    0.43    0.60
  11  -7   5    0.07    1.40
  11  -7   5   -1.50    0.88
  11  -4  -5   -0.27    0.75
  -4  -7  -5   -0.10    0.56
   0   0  -6   89.45    3.21
   0   0   6   91.32    3.10
   0   0   6   89.04    3.23
   0   0  -6   91.76    3.28
   0   0   6   87.70    3.17
   0   0  -6   89.92    3.18
  -1   1   6   56.40    2.09
  -1   1  -6   58.16    2.10
  -1   1   6   55.07    1.98
  -1   1  -6   55.15    2.16
   0  -1   6   54.39    2.10
   1  -1   6   58.08    2.06
   1   0   6   55.31    2.14
   1   0   6   57.17    2.09
   1  -1  -6   55.33    1.94
   0   1  -6   56.89    2.22
   0  -1  -6   55.87    2.14
   0  -1  -6   63.35    2.03
  -1   0  -6   52.53    2.05
   0   1   6   60.62    2.13
   1   0   6   59.11    2.17
   0  -1  -6   55.66    2.20
   0   1   6   57.13    2.11
  -1   1  -6   56.44    2.11
  -1   1   6   55.77    2.04
  -1   0  -6   54.50    2.11
   1   0  -6   56.27    2.07
   0   1  -6   56.61    2.07
   1   0  -6   57.70    2.08
   1  -1   6   56.30    2.10
   0  -1   6   56.54    2.04
  -1   0   6   54.95    2.08
   1   0  -6   55.14    2.13
   1  -1  -6   57.74    2.12
   0   1  -6   56.99    2.15
  -1   0   6   57.75    2.11
   1  -1  -6   56.38    2.11
  -1  -1  -6  276.15    9.20
   1  -2  -6  290.36    9.32
   2  -1   6  271.03    9.24
   1  -2   6  297.80    9.25
   2  -1  -6  272.78    9.21
   1  -2  -6  241.91    9.30
  -1   2   6  289.21    9.29
  -2   1   6  288.79    9.24
  -1   2  -6  286.29    9.14
  -2   1  -6  280.87    9.28
  -2   1  -6  278.04    9.24
   1   1   6  257.86    9.37
  -1  -1   6  273.16    9.27
  -1  -1   6  273.96    9.22
   1   1  -6  279.91    9.16
   1  -2   6  283.30    9.19
  -1   2  -6  276.61    9.29
  -1   2  -6  290.75    9.24
   1   1   6  258.33    9.29
   2  -1  -6  275.48    9.25
   2  -1  -6  267.30    9.36
  -1   2   6  291.10    9.24
   1   1   6  282.60    9.16
   2  -1  -6  292.61    9.20
   2  -1   6  282.26    9.30
   1   1  -6  284.94    9.31
  -1   2  -6  251.24    9.44
  -1   2   6  284.66    9.26
  -2   1   6  293.25    9.28
  -1  -1  -6  268.45    9.28
   1   1  -6  282.91    9.36
   0   2  -6   73.97    2.77
  -2   2  -6   79.39    2.71
  -2   2   6   71.93    2.72
  -2   2   6   75.70    2.79
   0   2   6   75.49    2.71
  -2   0   6   81.28    2.77
   0   2   6   78.55    2.75
   0  -2   6   80.70    2.75
   0   2  -6   77.00    2.99
   2  -2   6   74.73    2.75
  -2   2   6   78.26    2.73
   2   0  -6   76.38    2.72
   0  -2  -6   79.95    2.89
   2   0   6   74.75    2.82
  -2   2   6   77.18    2.78
   0   2  -6   76.27    2.74
  -2   0  -6   77.90    2.74
  -2   2  -6   74.95    2.92
  -2   0   6   80.27    2.78
   0   2  -6   80.52    2.71
   2  -2   6   79.91    2.81
  -2   2  -6   77.53    2.79
   2  -2  -6   76.66    2.80
   2   0  -6   79.89    2.82
   2   0  -6   73.13    2.86
   0   2   6   77.37    2.88
   0  -2  -6   78.80    2.79
  -2   0  -6   77.90    2.79
   0  -2   6   77.25    2.66
   2  -2  -6   76.75    2.80
   2   0   6   78.47    2.97
  -3   2  -6   53.20    2.01
  -2   3   6   56.86    1.95
   3  -1   6   53.40    2.22
  -1   3  -6   51.09    2.29
  -1  -2   6   51.19    1.99
   3  -2  -6   51.22    2.00
   3  -2  -6   49.13    2.02
  -2  -1  -6   53.77    2.01
   1  -3  -6   53.52    2.04
  -1  -2   6   53.05    1.84
   3  -1   6   51.48    2.01
   2   1  -6   51.13    2.11
   1   2   6   50.63    2.17
  -1  -2   6   54.29    1.87
  -2  -1  -6   52.79    1.94
   1  -3  -6   53.85    2.12
  -3   1   6   54.54    2.01
  -3   2  -6   53.24    2.05
   3  -2  -6   52.97    2.15
  -3   1   6   53.45    2.03
  -1   3  -6   51.18    2.00
   2   1  -6   53.38    1.87
  -2   3   6   52.04    2.04
   3  -1   6   54.58    2.08
   1   2   6   54.13    1.93
   1   2   6   52.56    1.94
  -2   3   6   56.69    2.11
   2  -3   6   53.39    2.01
   2   1  -6   54.17    1.84
   2   1  -6   52.06    2.11
  -1   3  -6   52.47    2.03
  -2   3   6   50.87    1.98
   2  -3   6   53.39    1.97
  -1   3   6   51.81    2.02
  -2   3  -6   55.52    2.31
   3  -2   6   52.85    2.06
   2   1   6   53.34    2.26
   1  -3   6   55.36    1.97
   2   1   6   51.63    2.06
   1   2  -6   52.12    2.06
   2  -3  -6   55.28    2.05
   3  -1  -6   49.09    1.99
  -1   3   6   53.30    2.13
  -2   3  -6   51.01    2.00
   1  -3   6   53.71    1.91
   1   2  -6   51.83    2.18
  -1   3   6   52.20    1.93
  -3   2   6   53.31    2.00
   3  -2   6   55.81    2.03
  -3   2   6   50.70    2.03
  -1  -2  -6   54.39    2.06
  -2   3  -6   50.91    1.98
  -1  -2  -6   54.35    1.92
   2   1   6   52.80    1.86
  -3   1  -6   53.51    2.01
  -3   1  -6   53.41    2.05
   2  -3  -6   54.43    2.08
  -2  -1   6   51.52    1.99
   1   2  -6   53.33    1.77
  -2  -1   6   54.15    1.97
   1   2  -6   53.31    1.90
   3  -1  -6   50.92    2.13
   3   0  -6  208.46    7.35
   0   3   6  212.59    7.19
   3   0  -6  213.20    7.13
  -3   0   6  221.14    7.20
   3   0  -6  219.69    7.05
   0  -3   6  218.18    7.01
  -3   0  -6  209.58    7.21
  -3   3   6  213.67    7.23
  -3   3  -6  206.94    7.23
   3   0  -6  216.43    7.31
  -3   3  -6  207.85    7.43
  -3   3   6  214.11    7.15
   0   3  -6  212.63    7.25
   3   0   6  193.04    7.45
   3  -3   6  219.76    7.26
   3  -3  -6  216.57    7.25
   0   3  -6  209.99    7.49
   0  -3   6  212.66    7.04
  -3   0   6  210.72    7.18
   3  -3  -6  220.50    7.27
  -3   3  -6  212.18    7.13
   0  -3  -6  201.69    7.16
   0  -3  -6  200.88    7.25
   0   3   6  216.88    7.05
   0  -3   6  221.31    7.12
   0   3   6  212.23    7.40
  -3   3   6  216.19    7.24
  -3   0  -6  224.93    7.19
   3  -3   6  221.04    7.22
   3   0   6  202.20    7.24
   4  -2   6   96.07    3.51
   4  -2   6   95.68    3.59
  -4   2  -6   95.29    3.57
   2   2  -6   97.12    3.39
   2   2   6   99.31    3.80
  -4   2  -6   98.47    3.52
   2   2  -6   93.56    3.62
   2  -4   6   98.24    3.47
   2   2   6  100.74    3.38
  -2   4   6   99.56    3.69
   2   2  -6   92.21    3.67
  -2   4   6   94.32    3.42
  -2   4  -6   96.67    3.47
  -2   4   6   98.52    3.56
  -2  -2  -6   94.65    3.47
  -2   4   6  101.95    3.26
  -2   4  -6   98.82    3.91
  -2  -2  -6   96.97    3.38
   2   2   6   99.18    3.39
   4  -2  -6   95.74    3.55
   2  -4   6   95.42    3.42
  -2   4  -6   97.56    3.53
  -4   2   6   96.80    3.56
  -2  -2  -6  102.79    3.50
   2  -4  -6   99.97    3.58
   2  -4  -6   97.29    3.52
   4  -2  -6   98.81    3.66
   4  -2  -6   96.52    3.48
  -4   2   6   98.33    3.52
  -2  -2   6   98.73    3.41
  -2  -2   6   98.24    3.40
  -2  -2   6   96.53    3.30
  -1   4  -6   39.87    1.34
  -1   4  -6   39.56    1.33
  -1  -3   6   39.25    1.38
  -1  -3   6   39.25    1.37
   4  -1   6   38.37    1.69
  -3   4   6   40.42    1.63
   3  -4   6   39.17    1.65
   3  -4   6   40.35    1.63
  -4   1   6   39.15    1.64
  -1   4  -6   39.51    1.69
  -3  -1  -6   40.90    1.63
  -3   4   6   40.59    1.69
   1   3   6   39.90    1.59
   3   1  -6   38.56    1.77
  -1   4  -6   38.80    1.97
   1  -4  -6   40.76    1.63
   1   3   6   39.25    1.86
   1  -4  -6   37.76    1.70
  -3   4   6   41.14    1.57
  -4   1   6   36.03    1.63
   3   1  -6   40.88    1.46
  -4   3  -6   38.56    1.49
  -4   3  -6   39.40    1.70
  -4   3  -6   38.15    1.63
   4  -3  -6   42.27    1.68
   4  -1   6   39.05    1.93
   4  -3  -6   40.42    1.78
   3   1  -6   40.81    1.50
   4  -3  -6   39.06    1.70
  -3  -1  -6   38.22    1.55
   3   1  -6   37.62    1.77
   1   3   6   38.71    1.37
  -1  -3  -6   38.78    1.48
  -3  -1   6   40.41    1.57
   4  -1  -6   38.16    1.62
  -4   3   6   38.80    1.61
  -4   3   6   41.31    1.65
  -1   4   6   39.34    1.39
  -1  -3  -6   37.42    1.67
   1  -4   6   40.02    1.48
  -1   4   6   39.93    1.48
   1  -4   6   41.09    1.54
  -3   4  -6   38.90    1.61
   4  -1  -6   38.49    1.78
  -4   1  -6   38.72    1.67
   1   3  -6   38.97    1.69
   1   3  -6   40.08    1.87
   1  -4   6   39.72    1.60
  -3  -1   6   40.14    1.67
   4  -3   6   39.34    1.71
  -3   4  -6   38.70    1.64
   3   1   6   39.04    1.67
  -4   1  -6   40.81    1.65
  -1  -3  -6   39.62    1.49
  -4   3   6   37.40    1.67
   1   3  -6   40.96    1.58
   4  -1  -6   43.35    1.63
   3  -4  -6   42.51    1.70
   3  -4  -6   41.69    1.71
  -3  -1   6   39.15    1.58
   3   1   6   40.03    1.41
  -1   4   6   36.75    1.66
   4  -3   6   40.62    1.67
   3   1   6   38.85    1.95
  -3   4  -6   40.96    1.99
  -1   4   6   40.09    1.83
  -4   0  -6   35.69    1.52
  -4   4  -6   35.26    1.59
   0  -4  -6   35.84    1.53
   0   4   6   35.75    1.19
   0   4   6   33.69    1.72
   0   4  -6   37.61    1.85
  -4   0  -6   35.49    1.56
   4   0  -6   36.86    1.45
   0   4   6   35.05    1.55
  -4   0   6   35.36    1.52
  -4   4   6   35.91    1.57
  -4   0   6   34.89    1.51
   4  -4  -6   38.52    1.64
   4  -4  -6   37.17    1.60
   4   0   6   36.02    1.58
   0   4  -6   36.68    1.63
   4   0  -6   35.05    1.70
   4  -4   6   37.77    1.64
   4  -4   6   36.45    1.57
  -4   4  -6   37.72    1.85
  -4   4   6   34.41    1.57
   0  -4  -6   35.01    1.36
   4   0   6   35.08    1.88
  -4   4  -6   34.86    1.47
   0  -4   6   36.22    1.33
   0  -4   6   36.08    1.29
   0  -4  -6   38.90    1.52
   4   0  -6   35.18    1.46
  -3  -2  -6   22.92    1.01
   5  -2   6   20.72    1.46
  -2   5  -6   19.89    1.45
   2  -5  -6   24.65    1.13
   3   2  -6   21.20    1.29
   3   2  -6   21.71    1.02
  -2  -3   6   22.42    0.86
   3  -5   6   21.13    1.06
  -3   5   6   23.02    1.18
   2   3   6   21.75    1.39
  -5   2   6   20.14    1.11
  -5   2   6   24.59    1.11
  -3  -2  -6   22.22    1.09
   5  -3  -6   21.76    1.23
  -5   2   6   23.39    1.21
  -2  -3   6   22.96    0.92
  -2   5  -6   23.00    1.20
  -5   3  -6   22.90    1.15
   3  -5   6   22.14    1.11
   5  -3  -6   20.86    1.11
  -5   3  -6   24.68    1.22
  -3   5   6   21.51    1.06
   2  -5  -6   23.03    1.17
   5  -2   6   21.03    1.20
  -3   5   6   22.47    0.97
  -2   5  -6   24.37    1.01
   2   3   6   22.73    1.04
   5  -3  -6   20.01    1.17
   5  -3   6   22.82    1.15
  -3  -2   6   22.08    1.05
  -3   5  -6   23.71    1.11
  -2   5   6   24.00    1.00
  -2  -3  -6   24.41    0.98
  -5   3   6   22.20    1.14
   3   2   6   23.32    0.94
   3   2   6   23.04    0.96
  -5   3   6   23.31    1.22
   2  -5   6   22.84    1.02
   3  -5  -6   23.10    1.17
  -2   5   6   21.33    1.19
  -3   5  -6   23.35    1.54
   3  -5  -6   21.73    1.13
  -3   5  -6   21.57    1.15
   5  -2  -6   21.10    1.17
  -5   2  -6   24.51    1.23
   2   3  -6   24.39    1.08
  -2   5   6   20.05    1.31
   5  -2  -6   23.96    1.30
   2  -5   6   23.18    1.06
  -5   3   6   23.13    1.11
   3   2   6   23.81    1.48
  -5   2  -6   23.39    1.16
   5  -3   6   22.64    1.23
   2   3  -6   23.82    1.35
  -5   4  -6  123.99    4.49
   5  -1   6  119.53    4.45
   5  -4  -6  121.22    4.50
  -4   5   6  122.75    4.44
   1   4   6  121.07    4.70
   1   4   6  123.42    4.36
   4   1  -6  126.94    4.26
  -5   1   6  122.02    4.42
   4  -5   6  126.29    4.46
   4  -5   6  125.23    4.41
  -1  -4   6  121.96    4.01
   5  -1   6  117.86    4.82
  -4  -1  -6  123.06    4.31
   5  -4  -6  122.31    4.44
  -4  -1  -6  123.20    4.37
  -1  -4   6  126.19    4.02
   5  -4  -6  124.22    4.51
  -5   4  -6  121.35    4.21
  -5   1   6  123.03    4.41
  -4   5   6  123.52    4.39
   4   1  -6  118.64    4.59
  -4   5   6  129.53    4.39
  -1   5  -6  117.28    4.74
   1  -5  -6  116.44    4.41
  -1   5  -6  117.45    4.45
   4   1  -6  125.47    4.12
   4  -5  -6  122.16    4.45
   5  -4   6  124.20    4.44
   5  -1  -6  125.80    4.37
   1   4  -6  120.79    4.36
  -4  -1   6  116.12    4.29
   5  -1  -6  119.68    4.61
   1   4  -6  123.58    4.47
  -4  -1   6  126.36    4.32
  -5   4   6  120.25    4.37
   5  -1  -6  127.23    4.37
   1  -5   6  120.73    4.16
  -4   5  -6  126.10    4.42
  -5   1  -6  121.39    4.39
  -1  -4  -6  123.40    4.19
   4   1   6  112.80    4.77
  -4   5  -6  122.97    4.36
  -1   5   6  121.07    4.45
  -5   1  -6  126.04    4.46
  -5   4   6  120.47    4.47
  -5   4   6  113.57    4.49
  -1   5   6  116.62    4.63
   4  -5  -6  124.49    4.47
   4   1   6  116.26    4.36
   1   4  -6  118.40    4.65
  -4   5  -6  112.93    4.77
   5  -4   6  126.45    4.53
   0   5  -6   33.20    1.65
   0   5  -6   26.15    1.39
   5   0   6   23.78    1.64
  -5   5   6   24.20    1.28
   5  -5   6   25.67    1.32
   0  -5   6   25.20    0.98
   5   0   6   24.61    1.32
   5   0  -6   26.24    1.17
  -5   5  -6   24.42    1.32
   5  -5  -6   25.71    1.39
   5  -5  -6   25.57    1.35
   5  -5   6   27.14    1.40
   5   0  -6   23.90    1.47
  -5   0   6   24.09    1.27
   5  -5  -6   25.10    1.37
   5   0  -6   26.94    1.21
  -5   0  -6   25.92    1.32
  -5   0   6   26.35    1.27
  -5   5  -6   25.95    1.63
  -5   5   6   23.52    1.32
   0   5   6   24.09    1.30
  -5   5  -6   25.52    1.20
   0  -5  -6   26.40    1.26
  -5   0  -6   25.32    1.25
   0   5   6   25.48    1.50
   3   3  -6   83.28    3.65
   3  -6  -6   93.77    3.44
  -6   3  -6   89.40    3.55
  -3   6   6   91.35    3.54
   3   3   6   91.29    3.26
  -3   6  -6   90.46    3.92
  -3  -3   6   90.07    3.26
   3  -6  -6   88.14    3.44
  -3   6  -6   88.35    3.49
  -3  -3  -6   92.01    3.24
  -3   6   6   95.05    3.27
   6  -3  -6   95.14    3.63
  -3   6  -6   89.95    3.27
   6  -3   6   87.62    3.56
   3  -6   6   90.70    3.35
   3   3   6   86.72    3.78
   6  -3   6   88.33    3.85
  -6   3  -6   94.57    3.49
   6  -3  -6   86.27    3.51
   3   3  -6   91.55    3.35
  -6   3   6   95.97    3.50
  -6   3   6   93.17    3.55
  -6   3   6   90.62    3.34
  -2  -4   6   23.24    0.87
   6  -2   6   21.23    1.26
   6  -2   6   20.96    1.61
  -2   6  -6   22.19    1.55
   4  -6   6   22.33    1.17
  -6   2   6   19.92    1.22
  -4   6   6   22.29    1.13
  -2   6  -6   20.86    1.26
   2   4   6   21.80    1.48
   4   2  -6   20.41    1.32
  -4   6   6   18.36    1.19
   2   4   6   19.11    1.09
   2  -6  -6   22.44    1.17
  -6   4  -6   21.18    1.27
   6  -4  -6   23.93    1.30
  -6   2   6   24.85    1.24
   4   2  -6   22.06    1.08
  -6   2   6   21.85    1.08
  -2  -4   6   20.97    0.81
  -4  -2  -6   20.76    1.04
   4  -6   6   22.48    1.21
   6  -4  -6   19.30    1.24
  -2  -4  -6   20.99    0.95
  -6   2  -6   23.61    1.24
   6  -2  -6   20.55    1.32
  -6   4   6   22.75    1.15
   2   4  -6   21.77    1.25
   4  -6  -6   23.55    1.25
   2   4  -6   22.06    1.14
  -6   4   6   21.51    1.23
  -4   6  -6   22.03    1.14
   4   2   6   18.04    1.48
   6  -2  -6   18.80    1.16
  -4   6  -6   20.77    1.18
   6  -2  -6   21.09    1.22
  -2   6   6   21.21    1.44
  -4   6  -6   23.71    1.56
  -6   4   6   20.03    1.24
   6  -4   6   20.49    1.27
   4  -6  -6   21.47    1.20
  -4  -2   6   19.44    1.03
  -2   6   6   22.46    1.28
   2   4  -6   23.21    1.43
  -6   2  -6   23.39    1.28
   2  -6   6   20.61    1.01
  -6   1   6   24.95    1.33
  -6   5  -6   25.59    1.44
   6  -1   6   26.38    1.44
   5   1  -6   26.73    1.25
  -6   5  -6   24.68    1.61
   6  -5  -6   24.97    1.37
  -5   6   6   23.37    1.36
  -1   6  -6   27.88    1.49
  -1   6  -6   24.92    1.62
   6  -5  -6   26.64    1.41
   1   5   6   26.74    1.67
   1  -6  -6   25.01    1.31
  -1  -5   6   27.30    0.95
  -5   6   6   25.93    1.34
   5  -6   6   26.23    1.43
   6  -5  -6   22.53    1.42
  -5  -1  -6   24.87    1.26
   6  -1   6   28.99    1.87
  -1  -5   6   27.12    0.95
  -6   1   6   25.62    1.38
   1   5   6   25.93    1.34
   5  -6   6   26.86    1.38
   5   1   6   25.63    1.76
   5   1   6   26.00    1.30
   5  -6  -6   26.61    1.47
  -1   6   6   25.28    1.42
   5  -6  -6   26.14    1.41
  -6   5   6   24.28    1.39
   1  -6   6   25.95    1.10
   1   5  -6   25.90    1.62
   1   5  -6   25.50    1.44
  -6   1  -6   26.35    1.37
   6  -5   6   27.43    1.41
  -5   6  -6   23.90    1.34
  -6   5   6   24.69    1.30
  -1   6   6   26.94    1.65
  -5   6  -6   23.64    1.71
  -5   6  -6   26.49    1.32
   6  -1  -6   27.90    1.33
   5  -6  -6   24.42    1.41
   6  -1  -6   25.24    1.51
  -6   1  -6   24.78    1.38
  -5  -1   6   25.18    1.26
   1   5  -6   26.98    1.38
   6  -1  -6   27.36    1.33
  -1  -5  -6   26.75    1.17
   6  -5   6   24.87    1.46
  -6   6   6   58.89    2.56
   6  -6  -6   60.79    2.69
  -6   6  -6   57.75    2.40
   0   6  -6   62.35    2.87
  -6   6   6   66.81    2.71
   6  -6   6   60.73    2.68
   6  -6   6   65.51    2.66
  -6   0  -6   58.48    2.50
   0   6  -6   61.84    2.69
  -6   6   6   54.16    2.55
   6   0   6   58.57    3.02
   0  -6   6   63.51    2.17
  -6   6  -6   57.01    2.59
  -6   0   6   58.90    2.50
  -6   6  -6   60.58    3.02
  -6   0  -6   61.11    2.58
   6  -6  -6   61.95    2.59
   0   6   6   62.73    2.92
   6  -6  -6   63.65    2.67
   0   6   6   60.79    2.61
   6   0   6   61.65    2.57
  -7   4  -6   20.10    1.31
   4   3  -6   18.06    1.33
  -4   7   6   20.79    1.31
   4   3  -6   20.66    1.12
   7  -4  -6   19.41    1.28
  -7   3   6   20.63    1.29
  -7   3   6   19.78    1.22
  -3  -4   6   19.55    0.97
   7  -4  -6   19.54    1.29
  -4  -3  -6   18.75    1.00
   3  -7  -6   18.28    1.14
   7  -3   6   19.26    1.29
   3   4   6   21.94    1.56
   4  -7   6   18.56    1.12
  -3   7  -6   18.10    1.24
   3   4   6   21.70    1.20
  -3   7  -6   22.16    1.62
  -4   7   6   19.60    1.03
   7  -3   6   18.32    1.77
  -4   7  -6   20.27    1.05
  -7   4   6   19.19    1.07
  -4   7  -6   21.26    1.63
  -4  -3   6   19.21    0.99
  -4   7  -6   19.73    1.25
  -7   4   6   19.98    1.30
  -3   7   6   18.66    1.28
   4  -7  -6   21.05    1.23
   7  -3  -6   18.39    1.24
   7  -4   6   17.90    1.28
   3   4  -6   19.32    1.42
   7  -3  -6   20.13    1.37
  -3  -4  -6   19.47    0.95
  -7   3  -6   19.02    1.18
   4   3   6   18.92    1.53
  -7   3  -6   21.10    1.31
   3  -7   6   19.35    1.07
   7  -3  -6   20.28    1.33
   4  -7  -6   19.16    1.19
   3   4  -6   18.93    1.10
  -7   5  -6   71.58    3.14
  -2   7  -6   77.97    3.43
  -2   7  -6   72.50    3.14
  -5   7   6   75.30    2.94
  -2  -5   6   77.99    2.59
   7  -5  -6   79.35    3.13
   7  -2   6   75.36    3.14
  -7   2   6   74.88    3.11
  -5  -2  -6   70.65    2.86
   2   5   6   77.04    2.97
  -5   7   6   71.27    3.09
   2   5   6   73.13    3.35
   5  -7   6   77.51    3.10
   7  -5  -6   72.64    3.18
  -7   2   6   71.68    3.05
   2  -7  -6   73.47    2.95
   5  -7   6   72.91    3.03
   7  -2   6   69.64    3.54
  -2  -5  -6   75.44    2.74
   7  -5   6   73.96    3.19
   2   5  -6   69.73    3.28
   2   5  -6   76.72    3.02
  -2   7   6   72.94    3.13
  -7   2  -6   72.21    3.11
   5  -7  -6   77.04    3.10
  -5   7  -6   76.15    3.04
  -5  -2   6   71.52    2.85
   5  -7  -6   75.08    3.10
  -2   7   6   68.39    3.34
   2   5  -6   74.66    3.13
   5   2   6   76.18    3.53
   2  -7   6   72.73    2.79
  -7   2  -6   72.87    3.05
  -7   5   6   78.58    3.19
  -7   5   6   77.74    2.95
   7  -2  -6   69.70    3.00
  -5   7  -6   77.31    3.58
  -5   7  -6   77.78    2.98
   6  -7   6   15.42    1.14
  -6   7   6   13.10    1.02
   7  -6  -6   15.81    1.20
   7  -1   6   14.95    1.14
   1  -7  -6   15.41    0.97
  -1  -6   6   15.42    0.63
  -1   7  -6   11.61    1.20
   1   6   6   12.61    1.35
  -7   1   6   15.69    1.09
  -1   7  -6   12.63    1.33
   7  -1   6   12.22    1.48
   1   6   6   13.19    1.04
  -7   6  -6   14.09    1.55
  -6   7   6   16.49    1.13
  -7   6  -6   13.11    1.11
  -7   1   6   12.50    1.02
   6  -7   6   12.14    1.20
  -6  -1  -6   13.53    0.95
   1   6  -6   15.04    1.19
  -7   6   6   13.61    1.10
  -6   7  -6   14.98    1.10
  -7   1  -6   13.06    1.00
   1   6  -6   11.45    1.24
  -1   7   6   18.48    1.48
   6   1   6   13.43    1.54
   6  -7  -6   14.60    1.13
   7  -6   6   14.51    1.18
  -1   7   6   13.40    1.22
  -6  -1   6   14.17    0.97
  -6   7  -6   15.12    1.00
  -1  -6  -6   14.99    0.93
  -7   6   6   14.27    1.00
   6  -7  -6   16.88    1.19
   7  -1  -6   17.26    1.04
  -7   1  -6   14.49    1.09
   1  -7   6   14.23    0.77
  -6   7  -6   13.91    1.57
  -7   7   6    8.78    0.99
   0   7  -6    7.33    1.07
   0   7   6    8.68    1.23
   7  -7  -6    9.19    1.07
  -7   7   6    7.61    0.89
   0   7  -6    9.34    1.04
   7   0   6    8.18    1.30
   7  -7   6    7.67    1.00
   0  -7   6    9.15    0.53
  -7   7  -6    9.29    1.04
   0  -7  -6    8.23    0.80
  -7   0  -6    7.52    0.85
   0   7   6    9.23    1.04
   7  -7   6    9.20    1.02
  -7   0   6    8.53    0.89
   7   0   6    9.02    0.89
   7  -7  -6    9.01    1.02
  -7   7  -6    7.68    1.31
  -4   8   6   46.71    2.35
  -4   8  -6   46.96    2.33
   8  -4   6   52.78    2.94
  -8   4   6   46.71    2.36
   8  -4  -6   45.71    2.34
  -4   8  -6   47.74    2.67
   4   4   6   48.86    2.65
  -4  -4   6   50.51    1.94
   4  -8  -6   47.22    2.22
   8  -4   6   48.40    2.41
   8  -4  -6   50.42    2.40
   4  -8   6   46.69    2.13
  -4  -4  -6   46.85    1.97
   8  -4  -6   45.76    2.49
   4   4  -6   51.39    2.62
  -8   4  -6   46.67    2.37
   8  -5  -6   15.63    1.29
  -8   3   6   16.40    1.25
   8  -3   6   19.00    1.94
   8  -3   6   15.71    1.27
   5  -8   6   15.74    1.15
  -5   8   6   15.91    1.41
  -8   3   6   17.59    1.24
  -3  -5   6   17.10    0.87
  -5  -3  -6   16.91    1.01
  -8   5  -6   15.57    1.27
   3   5   6   16.05    1.60
  -3   8  -6   17.96    1.33
   3  -8  -6   16.28    1.11
  -3   8  -6   17.48    1.64
  -5   8   6   17.47    1.02
   8  -5  -6   15.42    1.28
  -3   8   6   18.50    1.34
  -5   8  -6   19.57    1.64
  -8   3  -6   17.35    1.30
   5  -8  -6   15.80    1.19
  -5   8  -6   15.35    1.24
  -8   5   6   16.63    1.29
   3  -8   6   16.08    1.01
   8  -3  -6   14.54    1.23
   3   5  -6   18.24    1.49
  -8   3  -6   15.97    1.19
  -3  -5  -6   18.66    0.94
   8  -5   6   16.35    1.32
  -5  -3   6   16.79    0.99
   5   3   6   15.19    1.63
  -8   2   6   10.45    1.11
   6  -8   6    9.61    1.07
  -2   8  -6   10.59    1.26
  -6   8   6   10.31    1.10
   2  -8  -6   10.68    0.85
   8  -2   6    8.19    1.34
   6  -8   6    9.55    1.03
  -2   8  -6    9.24    1.10
   2   6   6    8.66    1.28
   8  -2   6    9.71    1.08
  -8   2   6    9.84    1.05
   8  -6  -6   11.70    1.23
  -8   6  -6   10.32    1.41
   2   6   6    8.97    0.97
  -6  -2  -6    8.88    0.86
  -2  -6   6   10.25    0.55
  -8   6  -6    9.15    1.09
  -8   6   6   10.79    1.18
   6  -8  -6   12.43    1.24
  -8   2  -6    9.65    1.03
  -6  -2   6    8.57    0.82
  -2   8   6    7.75    1.22
  -2  -6  -6   11.26    0.75
   8  -6   6    9.21    1.14
  -6   8  -6    8.37    1.31
   6  -8  -6   10.00    1.07
  -6   8  -6   10.25    1.01
   8  -2  -6    9.72    1.00
   2   6  -6    9.56    1.21
  -8   2  -6   11.84    1.20
   2   6  -6   10.49    1.13
   2   6  -6    9.78    1.02
  -6   8  -6    9.68    0.96
  -2   8   6    9.53    1.11
   6   2   6    8.22    1.29
   2  -8   6    9.85    0.73
  -7   8   6   39.73    2.10
  -8   7  -6   44.28    2.69
  -8   7  -6   40.62    2.17
  -1   8  -6   38.22    2.31
   7  -8   6   42.28    2.21
  -1   8  -6   38.54    2.20
   7  -8   6   43.02    2.15
   1   7   6   41.50    2.11
   8  -1   6   41.98    2.62
   8  -1   6   40.99    2.10
  -7  -1  -6   37.39    1.95
  -1  -7   6   41.25    1.53
   1   7   6   39.74    2.45
  -8   1   6   42.33    2.11
   8  -7  -6   37.92    2.21
   1  -8  -6   39.06    1.84
   7   1   6   40.68    2.57
  -1   8   6   38.19    2.46
  -7   8  -6   43.39    2.03
  -8   7   6   36.45    1.96
   8  -7   6   41.49    2.25
   7  -8  -6   39.82    2.20
  -7  -1   6   39.99    1.97
  -7   8  -6   37.86    2.57
  -1   8   6   38.57    2.16
  -8   1  -6   41.91    2.09
   7  -8  -6   41.77    2.20
   1   7  -6   40.23    2.20
  -8   7   6   40.05    2.16
   1   7  -6   37.50    2.27
   1  -8   6   40.57    1.69
  -7   8  -6   46.73    2.15
   0   8  -6    8.19    1.17
  -8   0   6    6.90    0.93
  -8   8   6   10.01    1.07
   8  -8   6    7.86    1.15
   0   8   6    9.01    1.39
   0  -8  -6    6.88    0.74
  -8   0  -6    6.87    0.89
  -8   8  -6    7.30    1.01
   8  -8  -6    7.14    1.09
   0  -8   6    9.08    0.57
   0   8   6    7.64    1.03
   0   8  -6    6.61    1.09
   8   0   6    6.74    1.27
  -8   8  -6    5.93    1.30
  -9   5  -6    8.51    1.12
  -4  -5   6    8.22    0.58
  -4   9  -6    5.44    0.96
   9  -5  -6    7.42    1.06
   9  -4   6    8.05    1.12
   9  -4   6   11.12    1.65
  -5  -4  -6    7.32    0.73
  -9   4   6    8.05    1.08
  -4   9  -6    8.91    1.23
   4  -9  -6    7.30    0.86
   5  -9   6    6.03    0.82
  -5   9   6    7.75    1.06
   4   5   6    8.72    1.30
  -9   4  -6    6.49    1.00
  -5   9  -6    9.17    1.35
  -5  -4   6    6.90    0.68
   5  -9  -6    5.50    0.82
  -5   9  -6    9.10    1.09
   4  -9   6   10.00    0.95
   5   4   6    7.67    1.29
  -4   9   6    5.85    0.93
  -4  -5  -6    7.08    0.69
   9  -5   6    9.31    1.19
   9  -4  -6    6.06    0.97
   4   5  -6    6.45    1.11
   9  -5   6    5.09    1.34
  -9   5   6    6.92    1.02
  -9   3   6   44.00    2.22
   6  -9   6   40.48    2.10
  -6  -3  -6   39.30    1.88
  -9   3   6   38.78    2.24
  -3   9  -6   40.40    2.35
   3  -9  -6   39.42    1.95
   9  -3   6   39.00    2.22
  -6   9   6   39.95    2.20
  -3   9  -6   37.25    2.20
  -9   6  -6   42.89    2.65
  -3  -6   6   41.61    1.59
   3   6   6   42.31    2.50
   9  -3   6   36.35    2.65
   9  -6  -6   43.20    2.33
  -9   6  -6   32.83    2.17
  -3  -6  -6   39.02    1.74
   3   6  -6   39.23    2.36
  -9   3  -6   42.12    2.26
   3  -9   6   39.53    1.86
  -6  -3   6   38.33    1.82
  -6   9  -6   39.08    2.58
   6   3   6   39.71    2.56
   6  -9  -6   41.64    2.16
  -3   9   6   33.88    2.16
   9  -3  -6   40.65    2.11
  -9   6   6   37.45    2.21
  -6   9  -6   38.77    2.10
   9  -6   6   40.75    2.76
   9  -6   6   41.17    2.32
  -9   7  -6   11.18    1.63
   9  -2   6    6.56    1.35
  -9   2   6   11.13    1.22
  -7   9   6    8.17    0.94
   2  -9  -6    9.41    0.90
  -2  -7   6    9.43    0.59
  -2   9  -6    9.99    1.27
  -7  -2  -6    8.85    0.94
  -2   9  -6   10.14    1.32
  -7   9   6   10.36    1.17
   2   7   6    9.52    1.40
   7  -9   6    8.70    1.10
   9  -2   6    9.48    1.17
  -9   7  -6   10.63    1.30
   9  -7  -6    8.91    1.27
   9  -2  -6    8.07    0.98
   7  -9  -6    9.28    1.18
   2  -9   6    8.76    0.80
   7  -9  -6    8.34    1.10
  -2   9   6    8.92    1.18
  -7   9  -6    7.76    1.04
  -9   2  -6   11.77    1.32
   2   7  -6    8.83    1.25
  -2  -7  -6    9.00    0.88
   9  -7   6    8.60    1.23
  -7   9  -6    7.56    1.35
   7   2   6   11.35    1.50
  -7  -2   6    8.52    0.91
  -7   9  -6    9.29    1.08
  -9   7   6   10.61    1.23
  -9   2  -6   10.46    1.17
  -9   8  -6   10.70    1.25
  -1   9  -6   11.26    1.34
   1  -9  -6   10.92    0.86
  -9   8  -6    9.84    1.66
   1   8   6    9.58    1.14
   1   8   6    8.38    1.44
  -1  -8   6   10.40    0.60
   9  -1   6    9.24    1.51
  -8   9   6    9.97    1.09
  -1   9  -6   11.79    1.40
  -8  -1  -6    8.35    1.02
  -9   1   6    8.66    1.12
   8  -9   6   10.68    1.31
   9  -8  -6    8.41    1.24
  -8   9   6   11.03    1.18
  -9   1  -6   11.10    1.21
  -8  -1   6    9.83    1.07
  -1   9   6    9.52    1.25
   1   8  -6    7.16    1.16
  -8   9  -6   11.70    1.76
   8  -9  -6   11.45    1.41
   1  -9   6    9.45    0.72
  -1   9   6    9.51    1.46
   8   1   6    9.88    1.53
  -8   9  -6    9.62    1.07
  -1  -8  -6   10.89    0.83
   1   8  -6   10.17    1.32
   9  -8   6    8.40    1.25
  -9   0  -6   32.69    1.89
   0   9   6   28.86    2.35
  -9   9  -6   34.65    2.70
  -9   9   6   35.28    1.99
   9  -9  -6   32.52    2.24
   0  -9  -6   32.11    1.58
   9   0   6   27.80    2.33
   0  -9   6   32.03    1.41
   9  -9   6   31.41    2.19
  -9   0   6   26.80    1.84
  -9   9  -6   33.78    2.02
   0   9   6   30.68    1.99
   0   9  -6   31.16    2.11
  10  -5  -6   24.96    1.79
  -5  10  -6   22.98    1.76
   5 -10  -6   24.68    1.63
   5   5   6   26.30    2.05
  10  -5   6   28.61    1.98
  -5  10   6   25.91    1.92
  -5  10  -6   29.67    2.04
  -5  -5   6   26.51    1.29
   5 -10   6   28.27    1.64
  -5  -5  -6   26.68    1.41
 -10   5  -6   24.81    1.85
  10  -5   6   29.39    2.77
 -10   5   6   23.73    1.80
   6 -10   6    4.52    0.84
   4 -10  -6    5.11    0.80
 -10   6  -6    5.07    1.01
 -10   4   6    6.18    1.07
  10  -4   6    5.23    1.02
  -4  10  -6    6.67    1.16
  10  -6  -6    4.02    0.94
 -10   6  -6    4.92    1.24
  -6  -4  -6    5.85    0.75
  -4  -6   6    6.85    0.53
  -4  10  -6    5.46    1.06
  -6  10   6    5.94    1.07
   4   6   6    5.08    1.21
  10  -4   6    6.77    1.58
 -10   6   6    5.95    1.13
   6 -10  -6    5.05    0.90
  -4  10   6    5.24    1.04
  10  -6   6   10.15    1.71
 -10   4  -6    3.42    0.87
  -6  10  -6    6.31    1.04
   4 -10   6    5.30    0.78
  -4  -6  -6    7.34    0.73
  -6  -4   6    6.10    0.70
   6   4   6    6.05    1.26
  -6  10  -6    4.87    1.11
  10  -4  -6    5.12    1.00
  10  -6   6    7.65    1.22
  10  -3   6   10.58    1.32
  -3  10  -6   11.92    1.46
 -10   7  -6    9.74    1.58
   7 -10   6   12.05    1.29
   3 -10  -6    9.98    1.04
  10  -3   6   12.50    1.70
 -10   3   6   11.66    1.38
 -10   7  -6    9.34    1.36
  -3  -7   6   10.38    0.57
  10  -7  -6   13.60    1.58
  -7  10   6   11.74    1.44
  -7  -3  -6   10.27    1.06
   3   7   6    9.58    1.43
  -7  10  -6   10.87    1.27
  10  -7   6    8.27    1.76
 -10   3  -6   12.22    1.51
  10  -3  -6   10.45    1.23
  10  -7   6   10.41    1.42
   3 -10   6   11.00    1.01
   7   3   6   12.05    1.58
   7 -10  -6   10.65    1.32
  -3  10   6    9.43    1.37
  -7  -3   6    9.31    0.97
  -3  -7  -6    8.98    0.93
   3   7  -6   11.43    1.46
  -7  10  -6   10.74    1.60
  10  -8  -6   27.62    2.16
  -2  10  -6   28.14    2.07
 -10   8  -6   25.67    2.69
  -8  -2  -6   29.13    1.76
  10  -2   6   27.39    2.65
   2 -10  -6   27.29    1.59
   2   8   6   22.72    2.25
   8 -10   6   30.62    1.93
  -2  -8   6   27.62    1.10
  -8  10   6   32.17    2.21
 -10   8  -6   26.68    1.97
 -10   2   6   26.61    1.84
  -8  10  -6   28.93    2.30
   2   8  -6   30.33    2.11
  -8  -2   6   26.94    1.71
   8   2   6   25.96    2.22
 -10   8   6   28.31    2.02
  -2  -8  -6   26.33    1.50
  10  -8   6   26.41    2.17
  -2  10   6   30.11    2.06
   2 -10   6   30.30    1.55
   1   9   6    9.41    1.61
  -1  10  -6    4.53    1.19
  -1  -9   6    8.12    0.64
 -10   9  -6    8.12    1.21
  10  -1   6    9.47    1.59
  10  -9  -6    7.64    1.59
  -9  10   6    8.75    1.09
 -10   1   6    6.93    1.11
 -10   9  -6    8.85    1.73
  -9  -1  -6    6.67    1.02
   1 -10  -6    8.28    0.90
   1 -10   6    6.78    0.78
 -10   1  -6    6.71    1.01
   9 -10  -6    7.95    1.44
  -9  -1   6    6.16    0.99
  -9  10  -6    6.18    1.54
   9   1   6    6.16    1.31
  -1  -9  -6    6.82    0.76
  10  -9   6    7.91    1.48
 -10   9   6    4.95    1.13
  -1  10   6    6.46    1.22
  11  -5   6    5.33    1.63
 -11   6  -6    6.96    1.42
  -6  11   6    5.60    1.32
 -11   6  -6    5.14    1.47
   5 -11  -6    5.46    0.97
  -5  11  -6    6.57    1.37
   5   6   6    5.48    1.34
  -6  -5  -6    6.84    0.91
   6 -11   6    5.17    0.95
  -5  -6   6    7.04    0.70
  11  -6  -6    6.06    1.26
  11  -5   6    6.39    1.26
  -6  -5   6    7.02    0.81
  11  -6   6    5.26    1.33
 -11   5  -6    6.23    1.40
   5 -11   6    6.65    1.00
  11  -5  -6    6.68    1.24
  -5  -6  -6    7.46    0.90
  -5  11   6    7.14    1.41
  11  -6   6    6.64    1.72
   6   5   6    6.53    1.36
   6 -11  -6    7.17    1.12
  -6  11  -6    6.39    1.41
 -11   7  -6   25.19    2.52
  -7  -4  -6   24.01    1.60
   7 -11   6   24.28    1.73
   4   7   6   23.83    2.28
   4 -11  -6   23.64    1.64
  11  -4   6   22.25    1.91
  11  -7  -6   22.24    2.11
  -4  11  -6   25.11    2.21
  11  -4   6   22.76    2.40
  -7  11   6   25.73    2.22
  -4  -7   6   25.35    1.10
 -11   7  -6   24.20    2.23
   7   4   6   25.40    2.15
  -7  -4   6   24.58    1.50
  -7  11  -6   25.10    2.04
  -4  -7  -6   24.29    1.53
  11  -7   6   23.38    2.71
  11  -4  -6   24.13    1.86
 -11   7   6   25.60    2.13
   4 -11   6   20.10    1.53
  -4  11   6   26.41    2.29
   7 -11  -6   21.64    1.75
 -11   4  -6   26.37    2.18
  11  -7   6   22.34    2.19
   0   0   7    0.09    0.19
   0   0  -7   -0.10    0.23
   0   0   7   -0.39    0.23
   0   0   7    0.08    0.21
   0   0  -7    0.48    0.31
   0   0  -7   -0.23    0.23
   0  -1  -7  115.01    4.14
   1  -1  -7  120.60    4.14
  -1   1   7  119.85    4.03
   0  -1  -7  117.05    4.20
   1   0   7  118.28    4.07
   1   0  -7  118.13    4.05
   0  -1   7  113.97    4.03
   1  -1   7  119.77    4.11
   1   0   7  112.54    4.13
  -1   0   7  119.06    4.11
   0   1  -7  115.78    4.06
   1   0   7  115.97    4.12
   1   0  -7  118.38    4.08
  -1   1   7  119.67    4.09
   1  -1  -7  118.87    3.91
  -1   1  -7  114.72    4.08
  -1   0   7  119.79    4.08
  -1   0  -7  117.39    4.06
   0   1  -7  118.19    4.21
   1  -1  -7  115.77    4.10
   0  -1   7  113.64    4.10
   1  -1   7  118.49    4.05
   0   1  -7  115.40    4.13
  -1   1  -7  114.39    4.11
   0   1   7  119.32    4.08
  -1   1   7  118.30    3.95
  -1   1  -7  112.10    4.14
   0   1   7  117.06    4.11
  -1   0  -7  120.84    4.03
  -1   0  -7  117.09    4.11
   0  -1  -7  113.19    3.93
   2  -1  -7   -0.02    0.15
  -1   2  -7   -0.06    0.15
   2  -1   7    0.29    0.20
  -2   1  -7   -0.03    0.16
  -1   2  -7    0.04    0.20
   2  -1  -7   -0.15    0.14
   1   1   7    0.15    0.29
  -1  -1   7   -0.01    0.18
   1  -2   7   -0.12    0.19
   1  -2  -7   -0.06    0.24
   2  -1   7    0.13    0.18
  -1   2   7   -0.19    0.16
  -1   2  -7    0.51    0.25
   2  -1  -7    0.40    0.21
  -1  -1   7   -0.01    0.22
  -2   1   7   -0.18    0.14
  -2   1   7    0.10    0.17
   2  -1   7    0.00    0.28
   1  -2  -7   -0.06    0.23
   1  -2   7    0.41    0.18
   1   1   7    0.06    0.16
  -1   2   7    0.43    0.23
   1   1   7    0.07    0.27
  -1   2  -7   -0.28    0.30
  -2   1  -7    0.27    0.22
  -1  -1  -7   -0.20    0.14
   1   1  -7    0.39    0.20
   1   1  -7    0.36    0.28
  -1   2   7    0.07    0.17
  -1  -1  -7   -0.31    0.20
   1   1  -7    0.11    0.16
   2  -2   7  264.86    8.50
   2   0  -7  246.06    8.56
   0   2   7  256.09    8.42
   0   2  -7  244.74    8.40
  -2   2   7  250.95    8.40
   2   0  -7  259.17    8.49
   0  -2   7  262.81    8.36
   0  -2  -7  241.95    8.48
   0   2  -7  233.20    8.67
  -2   0  -7  257.31    8.43
   0  -2  -7  249.81    8.58
   0   2  -7  264.23    8.44
  -2   0   7  258.25    8.47
  -2   2   7  260.21    8.47
   2   0   7  239.56    8.51
   0   2   7  260.23    8.42
   2   0  -7  261.52    8.41
   0   2   7  255.76    8.57
   0  -2   7  258.17    8.45
  -2   2   7  235.73    8.38
   2   0   7  235.83    8.60
   2  -2   7  257.49    8.44
  -2   0   7  263.83    8.47
  -2   2  -7  249.77    8.48
  -2   2  -7  252.60    8.55
  -2   2  -7  243.24    8.61
   2  -2  -7  248.87    8.49
   2  -2  -7  261.15    8.51
  -2   0  -7  250.19    8.48
   2   1  -7  130.32    4.67
  -1   3  -7  125.43    4.87
   3  -2  -7  124.61    4.72
  -3   2  -7  132.05    4.61
  -1   3  -7  131.69    4.42
   3  -1   7  126.19    4.77
   2  -3   7  128.48    4.51
  -1  -2   7  134.24    4.58
  -2   3   7  132.44    4.54
  -3   2  -7  130.00    4.55
   1  -3  -7  128.39    4.68
   2   1  -7  134.54    4.70
   2   1  -7  133.28    4.41
   1   2   7  135.67    4.51
   2  -3   7  133.55    4.56
  -1   3  -7  135.23    4.58
   3  -1   7  125.43    4.61
  -2  -1  -7  131.78    4.49
   3  -1   7  123.61    4.54
  -2   3   7  136.73    4.64
  -2  -1  -7  135.46    4.58
   1   2   7  132.91    4.48
   2   1  -7  132.48    4.31
   1  -3  -7  134.77    4.63
   1   2   7  131.90    4.77
   3  -2  -7  128.68    4.55
  -3   1   7  135.74    4.59
  -1   3  -7  122.93    4.55
  -2   3   7  124.54    4.57
  -3   1   7  136.04    4.57
  -1  -2   7  127.90    4.44
  -1  -2   7  131.10    4.40
   3  -2  -7  125.36    4.58
   2   1   7  129.95    4.63
   1   2  -7  130.95    4.61
  -1   3   7  129.83    4.57
  -3   2   7  134.38    4.60
  -2  -1   7  132.98    4.53
   1   2  -7  131.00    4.77
   3  -1  -7  124.86    4.69
   1  -3   7  133.58    4.52
   2  -3  -7  136.43    4.62
   1  -3   7  126.80    4.45
  -2   3  -7  126.89    4.85
  -3   1  -7  139.40    4.57
  -2  -1   7  127.99    4.55
   3  -1  -7  130.38    4.57
  -2   3  -7  127.58    4.56
  -3   1  -7  130.77    4.60
  -1  -2  -7  128.29    4.62
  -3   2   7  129.93    4.54
   3  -2   7  132.44    4.62
   3  -2   7  133.89    4.57
   3  -1  -7  128.39    4.55
  -1   3   7  130.42    4.49
   2  -3  -7  134.41    4.65
  -1  -2  -7  126.88    4.48
   1   2  -7  133.05    4.34
   2   1   7  131.93    4.39
  -2   3  -7  131.90    4.53
   2   1   7  131.32    4.81
  -1   3   7  132.67    4.68
   3   0   7    0.14    0.25
   3   0  -7    0.33    0.19
   0   3   7    0.17    0.16
   0   3  -7    0.42    0.09
   0   3   7    0.57    0.25
  -3   3   7    0.51    0.26
  -3   0   7    0.09    0.19
   3   0  -7    0.18    0.29
   0  -3   7    0.14    0.16
   0  -3  -7    0.02    0.20
   0  -3   7    0.12    0.20
   3  -3   7    0.13    0.19
   0  -3   7    0.35    0.13
   3  -3  -7    0.28    0.23
   0  -3  -7    0.56    0.30
  -3   3   7    0.09    0.15
   0   3  -7   -0.06    0.24
   0   3   7   -0.37    0.27
   3   0   7    0.01    0.36
  -3   3  -7    0.25    0.35
   3   0  -7    0.04    0.11
   0   3  -7    0.21    0.20
   0   3  -7   -0.27    0.31
  -3   3  -7    0.33    0.24
  -3   3   7    0.70    0.27
   3  -3  -7    0.01    0.22
  -3   0  -7   -0.05    0.21
  -3   0   7   -0.18    0.18
   3   0   7    0.28    0.08
   3  -3   7    0.43    0.22
  -3   3  -7    0.18    0.18
   3   0  -7   -0.09    0.24
  -3   0  -7    0.17    0.17
  -4   2   7    0.04    0.19
   4  -2   7    0.30    0.22
  -2   4  -7    0.29    0.42
  -4   2   7    0.09    0.22
  -4   2  -7   -0.21    0.16
   2   2   7   -0.29    0.36
   4  -2  -7    0.93    0.36
  -2   4   7   -0.17    0.30
  -2  -2   7    0.08    0.20
   2   2   7    0.27    0.21
  -2   4   7    0.13    0.20
  -4   2  -7    0.07    0.21
  -2  -2   7    0.17    0.12
   2  -4   7    0.19    0.20
   2  -4  -7    0.15    0.27
   2   2   7    0.20    0.18
  -2   4  -7    0.01    0.22
  -2  -2  -7    0.03    0.15
  -2   4   7    0.06    0.26
   2   2  -7    0.02    0.13
  -2  -2   7    0.20    0.21
  -2   4  -7   -0.03    0.23
   4  -2  -7    0.03    0.16
  -2  -2  -7    0.15    0.20
   2  -4  -7    0.25    0.23
   2  -4   7   -0.01    0.16
   4  -2  -7   -0.06    0.22
   2   2  -7    0.14    0.31
   4  -2   7    0.26    0.27
   2   2  -7   -0.11    0.26
  -1  -3   7   72.29    2.50
   3   1  -7   75.43    2.92
  -3   4   7   73.54    2.74
  -4   1   7   72.48    2.74
   4  -3  -7   76.35    2.78
  -3   4   7   68.55    2.76
   3  -4   7   74.20    2.77
   4  -1   7   75.45    3.11
   1   3   7   74.86    2.51
  -1   4  -7   67.30    2.76
   1   3   7   70.95    2.67
   3  -4   7   72.42    2.72
  -3   4   7   75.27    2.58
   4  -3  -7   74.51    2.82
   1  -4  -7   70.76    2.84
   1  -4  -7   73.12    2.75
   1   3   7   77.15    3.02
   3   1  -7   70.39    2.90
  -1   4  -7   66.55    3.06
  -1   4  -7   73.77    2.50
   4  -3  -7   73.86    2.93
  -3  -1  -7   71.71    2.66
   3   1  -7   71.77    2.55
  -4   1   7   74.99    2.77
  -3  -1  -7   71.14    2.73
  -4   3  -7   73.05    2.59
  -4   3  -7   68.98    2.78
  -4   3  -7   76.35    2.75
  -1  -3   7   73.29    2.53
   4  -1   7   70.71    2.81
   3   1  -7   75.61    2.54
  -1   4   7   73.15    2.58
  -4   1  -7   70.89    2.73
   3  -4  -7   78.28    2.84
  -4   3   7   70.44    2.79
  -3  -1   7   71.47    2.67
  -1  -3  -7   73.63    2.83
   4  -3   7   69.43    2.81
   4  -1  -7   77.97    2.64
  -4   1  -7   74.98    2.80
   3   1   7   71.90    2.79
   4  -1  -7   71.38    2.91
   1  -4   7   70.76    2.64
   1   3  -7   73.25    2.64
  -4   3   7   72.41    2.72
  -1  -3  -7   72.94    2.63
   1  -4   7   76.15    2.74
  -1  -3  -7   71.99    2.60
  -4   3   7   72.21    2.75
   4  -1  -7   72.57    2.73
  -1   4   7   74.60    2.96
  -3  -1   7   68.50    2.69
  -3   4  -7   69.56    3.06
  -3   4  -7   70.14    2.70
   3  -4  -7   71.32    2.78
   4  -3   7   76.45    2.78
  -1   4   7   73.32    2.78
   1  -4   7   72.08    2.58
   1   3  -7   73.72    2.81
   3   1   7   73.60    2.49
   1   3  -7   71.07    3.00
  -3   4  -7   72.89    2.75
   3   1   7   73.66    3.07
  -4   0  -7  131.29    4.53
   0   4  -7  122.92    4.60
   0  -4  -7  126.83    4.54
   4   0  -7  126.34    4.76
  -4   0   7  122.14    4.51
   0   4  -7  130.29    4.91
   4   0  -7  131.20    4.45
  -4   4   7  124.50    4.58
   0   4   7  133.61    4.57
   4  -4  -7  123.02    4.61
   0  -4  -7  128.44    4.56
  -4   4  -7  130.45    4.46
  -4   4  -7  128.97    4.87
   4   0   7  115.04    4.56
  -4   4  -7  127.12    4.60
  -4   0  -7  136.85    4.60
   4   0  -7  128.55    4.72
   0  -4   7  129.82    4.30
   4  -4   7  129.43    4.63
   0   4   7  124.79    4.80
   4   0  -7  130.92    4.35
  -4   0   7  129.90    4.53
   0   4   7  133.06    4.25
   4  -4   7  128.67    4.57
   4  -4  -7  132.11    4.63
   4   0   7  115.00    4.86
  -4   4   7  122.57    4.56
  -3   5   7   45.66    1.87
  -2   5  -7   50.23    1.82
  -2   5  -7   46.86    2.38
   2  -5  -7   46.75    1.93
   3  -5   7   47.43    1.94
  -5   2   7   49.00    2.03
   3  -5   7   45.35    1.89
  -5   3  -7   43.49    2.02
   2   3   7   46.71    1.84
  -3   5   7   44.02    1.99
  -5   2   7   46.78    1.97
   3   2  -7   47.06    2.17
   3   2  -7   47.76    1.78
   5  -2   7   44.89    2.03
   2   3   7   42.03    2.17
   2  -5  -7   46.53    2.03
  -2  -3   7   45.91    1.68
  -2   5  -7   45.21    2.00
   5  -2   7   47.02    2.29
  -3  -2  -7   43.60    1.81
   5  -3  -7   47.10    2.03
  -3  -2  -7   51.61    1.96
  -5   3  -7   48.91    1.98
   5  -3  -7   45.60    2.10
  -2  -3   7   46.97    1.78
  -5   3   7   48.63    2.05
   3   2   7   47.76    1.79
   5  -2  -7   50.78    1.97
  -3   5  -7   45.55    1.96
  -5   2  -7   48.46    2.05
  -3  -2   7   46.12    1.88
   2  -5   7   44.23    1.82
   3   2   7   49.70    1.75
  -5   3   7   45.08    1.95
  -5   3   7   46.29    1.93
  -5   2  -7   47.60    1.97
  -2   5   7   47.53    1.80
   5  -3   7   42.98    2.01
   3   2   7   46.52    2.31
   5  -2  -7   42.03    1.96
  -2   5   7   47.91    2.21
  -3   5  -7   47.48    1.92
   3  -5  -7   45.96    2.00
   2   3  -7   46.94    2.21
  -3   5  -7   50.35    2.43
   2   3  -7   47.25    1.83
  -2  -3  -7   45.16    1.79
  -2   5   7   47.74    2.03
   2  -5   7   46.93    1.88
   3  -5  -7   46.19    1.97
   5  -3   7   50.42    2.01
   5  -2  -7   45.69    2.12
  -4  -1  -7   -0.01    0.19
  -4   5   7    0.00    0.29
   4   1  -7   -0.09    0.15
   1   4   7    0.18    0.43
  -5   1   7    0.33    0.27
   4  -5   7   -0.06    0.24
   5  -4  -7   -0.14    0.23
  -1   5  -7    0.27    0.45
   5  -1   7   -0.03    0.30
   1  -5  -7    0.47    0.32
  -1  -4   7    0.08    0.11
   4  -5   7   -0.24    0.25
   5  -1   7    0.33    0.55
  -5   4  -7    0.17    0.31
   1   4   7    0.21    0.30
   5  -4  -7   -0.31    0.27
   4   1  -7    0.12    0.16
  -1  -4   7    0.22    0.12
   4   1  -7   -0.27    0.22
  -5   4  -7    0.26    0.22
  -5   4  -7   -0.06    0.28
  -4   5   7   -0.08    0.28
  -1   5  -7    0.46    0.34
  -4  -1  -7    0.42    0.31
   5  -4  -7    0.31    0.30
  -5   1   7   -0.22    0.26
   4   1  -7    0.14    0.35
   1   4  -7    0.02    0.25
   5  -1  -7    0.00    0.27
  -4   5  -7   -0.07    0.43
   5  -4   7    0.05    0.28
   4  -5  -7    0.00    0.26
  -4   5  -7    0.26    0.31
  -5   4   7   -0.31    0.27
  -1   5   7   -0.04    0.39
  -1   5   7    0.15    0.13
  -5   4   7    0.74    0.31
   1  -5   7   -0.05    0.15
  -4  -1   7    0.19    0.25
  -1   5   7    0.13    0.30
   1   4  -7    0.44    0.34
  -5   1  -7    0.06    0.25
  -4  -1   7   -0.02    0.23
   5  -4   7   -0.25    0.30
   4   1   7   -0.30    0.47
   4  -5  -7    0.34    0.30
  -1  -4  -7   -0.01    0.19
   1   4  -7   -0.37    0.30
  -4   5  -7    0.07    0.27
   5  -1  -7   -0.16    0.33
   4   1   7    0.03    0.32
   5  -1  -7    0.21    0.23
  -5   1  -7   -0.09    0.27
  -5   5   7   73.08    3.01
  -5   0  -7   73.21    2.98
  -5   5   7   72.09    2.97
   0  -5   7   76.92    2.66
   0   5   7   75.90    3.28
   5   0  -7   79.30    2.84
   5   0   7   81.08    3.45
  -5   0   7   82.02    2.98
   5  -5  -7   75.14    3.14
   0  -5  -7   78.47    2.98
  -5   5  -7   76.85    2.86
  -5   0  -7   76.82    2.95
   5  -5  -7   75.18    3.07
   5  -5  -7   81.64    3.09
   5  -5   7   76.38    3.01
  -5   0   7   73.58    2.93
  -5   5  -7   72.15    3.31
   5   0   7   77.04    3.02
   0   5  -7   78.03    3.34
   5  -5   7   72.52    3.05
   5   0  -7   74.84    3.22
   0   5   7   75.29    2.99
  -5   5  -7   76.55    3.04
   0   5  -7   74.61    3.06
  -6   3   7    0.24    0.30
   6  -3  -7    0.38    0.37
   3  -6   7    0.28    0.25
   3   3  -7    0.13    0.40
   6  -3   7    0.00    0.55
   6  -3  -7   -0.17    0.29
  -3   6  -7    0.06    0.27
  -6   3   7   -0.15    0.32
  -6   3  -7   -0.09    0.24
  -3   6   7    0.09    0.24
   3   3  -7    0.05    0.20
   3   3   7   -0.11    0.20
   3  -6  -7    0.07    0.30
  -3  -3  -7   -0.14    0.17
   3   3   7    0.52    0.53
   3  -6  -7    0.14    0.29
  -3   6  -7   -0.42    0.34
  -6   3   7    0.96    0.33
  -3   6  -7    0.24    0.34
  -6   3  -7    0.33    0.36
  -3  -3   7    0.18    0.27
   6  -3   7    0.02    0.34
  -3   6   7    0.39    0.36
  -2  -4   7   78.68    2.70
   6  -4  -7   72.73    3.10
  -4   6   7   76.71    2.90
  -6   2   7   78.75    3.03
  -6   4  -7   71.43    3.08
   4   2  -7   68.77    3.19
  -2   6  -7   71.71    3.04
   4  -6   7   78.86    2.98
   2   4   7   77.43    2.90
   6  -2   7   75.14    3.09
   6  -2   7   72.86    3.46
   2   4   7   73.97    3.33
  -6   2   7   76.28    2.89
  -4  -2  -7   71.75    2.83
   2  -6  -7   71.40    2.98
  -2   6  -7   72.95    3.41
   6  -4  -7   70.84    3.07
  -4   6   7   78.85    3.09
  -6   2   7   76.67    3.07
   4  -6   7   76.99    3.01
  -4   6  -7   79.66    3.02
   6  -2  -7   73.45    3.00
  -4   6  -7   74.92    3.47
   6  -2  -7   79.05    3.25
  -6   4   7   73.35    3.08
  -6   4   7   77.14    2.94
  -6   2  -7   80.51    3.12
   6  -4   7   78.02    3.13
  -2   6   7   76.19    2.63
  -2   6   7   80.35    3.36
   4  -6  -7   73.64    3.04
  -6   2  -7   79.94    3.05
   6  -2  -7   77.94    2.99
   2  -6   7   73.45    2.80
  -2   6   7   76.78    3.09
   4   2   7   75.50    3.44
  -2  -4  -7   74.88    2.77
   4  -6  -7   75.40    3.04
   2   4  -7   71.15    3.24
  -4  -2   7   76.65    2.87
  -4   6  -7   78.52    2.95
   6  -5  -7   50.21    2.28
  -6   5  -7   47.68    2.24
   6  -5  -7   50.75    2.31
   1  -6  -7   49.94    2.17
   6  -1   7   47.68    2.23
  -5   6   7   51.24    2.17
  -5  -1  -7   45.99    2.07
   1   5   7   47.49    2.48
  -6   1   7   47.89    2.16
   1   5   7   47.66    2.12
   5  -6   7   52.68    2.21
  -6   5  -7   50.65    2.58
  -1   6  -7   49.94    2.54
   6  -1   7   51.00    2.61
  -1   6  -7   50.06    2.29
  -5   6   7   50.02    2.23
   6  -5  -7   53.19    2.26
  -1  -5   7   52.90    1.80
  -6   1   7   50.35    2.21
   5  -6   7   51.49    2.27
  -6   5   7   49.74    2.15
   6  -5   7   48.27    2.26
   5  -6  -7   50.89    2.27
  -5   6  -7   51.71    2.15
  -5   6  -7   45.51    2.57
  -1   6   7   46.73    2.46
   6  -5   7   49.51    2.21
   1   5  -7   49.99    2.50
  -6   1  -7   47.44    2.15
   6  -1  -7   49.11    2.41
  -5   6  -7   48.85    2.17
  -1  -5  -7   49.66    2.02
   1   5  -7   47.74    2.23
   5   1   7   45.94    2.53
   1  -6   7   49.61    1.91
  -5  -1   7   49.62    2.08
   5   1   7   53.73    2.14
   5  -6  -7   53.82    2.38
  -6   5   7   46.66    2.23
   6  -1  -7   53.53    2.14
  -6   1  -7   54.03    2.28
   5  -6  -7   50.32    2.24
  -1   6   7   49.11    2.25
  -6   6   7   -0.01    0.35
  -6   6  -7    0.19    0.30
   6   0  -7    0.04    0.26
   6   0   7    0.20    0.40
  -6   0   7   -0.19    0.29
   0  -6  -7    0.03    0.33
   6  -6   7    0.33    0.37
   0   6   7   -0.62    0.44
   6  -6   7    0.08    0.39
   6  -6  -7   -0.02    0.39
   6  -6  -7    0.08    0.39
  -6   0  -7    0.33    0.33
   0  -6   7    0.25    0.17
   0   6   7   -0.31    0.33
   6  -6  -7   -0.38    0.34
   0   6  -7    0.44    0.44
  -6   6  -7   -0.12    0.53
  -6   6   7    0.04    0.35
  -6   6  -7    0.28    0.44
  -6   0  -7    0.16    0.38
   6   0   7    0.78    0.68
   0   6  -7   -0.08    0.36
  -7   3   7   49.52    2.32
   3   4   7   46.98    2.57
  -4   7   7   45.76    2.27
   7  -4  -7   52.20    2.38
   7  -4  -7   47.53    2.31
  -3  -4   7   48.28    1.99
  -3   7  -7   51.94    2.69
  -4   7   7   50.62    2.03
   4   3  -7   46.71    2.48
  -7   3   7   50.86    2.27
   4  -7   7   48.86    2.14
  -4  -3  -7   46.22    1.99
  -7   4  -7   47.44    2.32
   7  -3   7   46.74    2.31
   3  -7  -7   51.37    2.22
   7  -3   7   50.01    2.75
  -3   7  -7   44.83    2.26
   4  -7  -7   50.18    2.22
   4  -7  -7   50.02    2.25
  -4   7  -7   50.03    2.27
   3   4  -7   52.84    2.57
  -3   7   7   45.34    2.28
   3   4  -7   56.98    2.53
  -3  -4  -7   45.79    1.95
  -4  -3   7   48.68    2.02
   7  -3  -7   49.75    2.40
   7  -4   7   46.77    2.33
  -7   3  -7   52.70    2.37
  -4   7  -7   50.40    2.04
   4   3   7   50.76    2.66
  -7   3  -7   50.80    2.25
  -7   4   7   51.38    2.11
   7  -3  -7   47.72    2.26
   3  -7   7   47.73    2.06
  -4   7  -7   51.12    2.73
   7  -4   7   50.30    2.72
  -7   4   7   52.30    2.36
  -7   5  -7   -0.28    0.37
   2   5   7    0.59    0.39
   7  -5  -7    0.10    0.30
   2  -7  -7    0.28    0.33
  -2   7  -7   -0.14    0.41
  -5   7   7   -0.13    0.37
   7  -2   7    0.17    0.46
  -5  -2  -7    0.17    0.28
  -5   7   7    0.12    0.33
   5  -7   7   -0.07    0.34
   2   5   7   -0.14    0.51
   5  -7   7   -0.38    0.32
  -7   5  -7    0.46    0.60
  -7   2   7   -0.32    0.35
   7  -2   7   -0.17    0.69
   7  -5  -7   -0.33    0.32
  -2  -5   7    0.16    0.19
  -7   2   7   -0.20    0.37
  -2   7  -7   -0.24    0.49
  -7   5   7    0.28    0.34
   7  -2  -7    0.36    0.47
  -7   2  -7    0.30    0.38
  -5   7  -7   -0.04    0.33
   5  -7  -7    0.59    0.41
  -7   2  -7    0.26    0.38
   2   5  -7    0.08    0.32
  -2   7   7   -0.14    0.55
  -7   5   7   -0.15    0.36
   5  -7  -7   -0.08    0.36
   2   5  -7    0.85    0.56
  -5   7  -7   -0.19    0.37
   2  -7   7    0.01    0.23
  -5   7  -7    0.73    0.67
  -2  -5  -7    0.18    0.24
  -2   7   7   -0.39    0.36
  -5  -2   7   -0.05    0.26
   7  -5   7    0.27    0.43
   7  -2  -7    0.18    0.36
   5   2   7   -0.15    0.58
  -7   6  -7   25.81    1.58
   1  -7  -7   26.84    1.43
  -1   7  -7   23.15    1.51
   7  -1   7   33.31    2.11
  -7   6  -7   27.95    1.97
   6  -7   7   26.93    1.59
  -6   7   7   24.20    1.50
  -1  -6   7   26.73    1.08
  -7   1   7   25.29    1.51
  -7   1   7   28.41    1.53
   1   6   7   28.78    1.55
   7  -6  -7   28.29    1.67
  -6  -1  -7   25.69    1.41
  -1   7  -7   26.28    1.79
   1   6   7   24.35    1.82
   6  -7   7   26.87    1.52
  -6   7   7   25.14    1.46
   7  -1   7   25.58    1.56
   1  -7   7   27.26    1.21
  -6   7  -7   24.97    1.40
  -7   6   7   21.74    1.49
  -7   1  -7   27.17    1.59
   6  -7  -7   26.61    1.63
  -1  -6  -7   28.17    1.41
   7  -6   7   28.28    1.67
  -7   1  -7   25.64    1.46
   1   6  -7   26.55    1.62
  -7   6   7   27.84    1.50
  -1   7   7   28.53    1.61
  -1   7   7   23.28    1.71
  -6   7  -7   27.18    2.00
   7  -1  -7   27.10    1.40
   6   1   7   25.32    1.94
   1   6  -7   24.59    1.68
   6  -7  -7   27.81    1.58
  -6  -1   7   27.45    1.43
  -6   7  -7   25.33    1.47
   0  -7  -7   19.77    1.23
   7  -7   7   23.07    1.51
  -7   7  -7   22.30    1.89
   7   0   7   21.39    2.03
   0   7   7   21.32    1.41
   7   0   7   21.59    1.35
   0  -7   7   21.64    0.97
  -7   7  -7   19.03    1.36
   7  -7  -7   19.32    1.44
   0   7  -7   17.94    1.55
   0   7  -7   20.61    1.48
  -7   0  -7   19.36    1.28
   7  -7   7   23.18    1.43
  -7   0   7   20.34    1.28
   0   7   7   23.25    1.77
  -7   7   7   20.69    1.34
  -7   7   7   19.72    1.37
   8  -4  -7   -0.10    0.44
   4  -8  -7   -0.23    0.36
   4  -8   7   -0.14    0.34
  -4   8  -7   -0.54    0.44
   8  -4  -7    0.11    0.51
  -4  -4  -7   -0.22    0.24
  -8   4  -7    0.31    0.48
   4   4   7   -0.55    0.60
  -4   8   7   -0.45    0.44
  -4   8  -7   -1.20    0.56
  -4  -4   7    0.22    0.27
   4   4  -7    0.31    0.59
   8  -4   7    0.49    0.80
   8  -4   7    0.25    0.51
  -8   4   7    0.10    0.43
  -3   8  -7   26.34    1.90
  -8   3   7   26.38    1.60
   8  -3   7   25.73    1.67
  -8   5  -7   27.13    1.69
   8  -3   7   28.13    2.18
   3   5   7   26.83    1.95
  -8   3   7   29.77    1.72
  -5   8   7   28.68    1.37
  -5  -3  -7   25.75    1.36
  -3   8  -7   24.55    1.63
   8  -5  -7   28.72    1.69
   8  -5  -7   26.09    1.68
   3  -8  -7   25.28    1.49
   5  -8   7   26.45    1.53
  -5   8   7   26.75    1.67
  -3  -5   7   29.34    1.30
  -8   3  -7   26.64    1.57
   5  -8  -7   27.57    1.61
   3   5  -7   29.18    1.92
  -5   8  -7   26.97    2.00
  -5   8  -7   28.17    1.63
   8  -5   7   32.01    2.22
  -5  -3   7   27.08    1.36
  -3   8   7   28.00    1.71
  -3  -5  -7   25.88    1.30
   8  -3  -7   27.28    1.64
  -8   5   7   28.00    1.71
   5   3   7   28.09    2.03
   8  -5   7   26.09    1.71
   3  -8   7   25.19    1.37
  -8   3  -7   28.41    1.71
  -2   8  -7   40.41    2.33
  -8   6  -7   37.01    2.07
   6  -8   7   39.85    2.01
   2  -8  -7   38.43    1.86
   2   6   7   35.24    2.30
   2   6   7   40.12    1.95
  -8   2   7   37.73    1.99
  -8   6  -7   37.12    2.44
  -8   2   7   38.62    2.05
  -2  -6   7   37.93    1.54
  -6  -2  -7   36.83    1.82
   8  -2   7   36.93    2.48
   8  -2   7   40.89    2.11
   6  -8   7   37.20    2.25
  -6   8   7   37.61    1.86
  -6   8   7   43.22    2.12
  -2   8  -7   36.79    2.04
   8  -6  -7   36.11    2.10
   2   6  -7   41.37    2.32
  -6   8  -7   39.94    1.92
  -6  -2   7   38.38    1.82
   8  -6   7   36.62    2.12
  -8   2  -7   39.16    2.11
   2  -8   7   37.94    1.70
  -6   8  -7   41.50    2.54
   6   2   7   39.08    2.48
  -6   8  -7   38.00    1.97
  -2   8   7   35.48    2.33
  -2  -6  -7   38.38    1.74
   6  -8  -7   32.94    1.97
   8  -2  -7   38.42    1.93
   6  -8  -7   37.46    2.04
  -2   8   7   39.58    2.13
  -8   6   7   33.91    2.02
  -8   2  -7   38.37    1.97
   8  -1   7   -0.43    0.79
  -7   8   7    0.24    0.49
  -8   7  -7    0.15    0.55
   1  -8  -7   -0.08    0.34
  -7   8   7    0.38    0.51
   7  -8   7   -0.06    0.44
   8  -7  -7    0.00    0.53
  -1   8  -7    0.38    0.58
   7  -8   7    0.46    0.52
  -1  -7   7    0.06    0.20
  -8   7  -7   -0.63    0.68
  -1   8  -7    0.25    0.58
  -8   1   7    0.41    0.44
   8  -1   7    1.08    0.58
   1   7   7    0.14    0.49
   1   7   7    0.67    0.71
  -7  -1  -7   -0.40    0.38
  -7  -1   7    0.36    0.40
   7  -8  -7    0.12    0.48
   1  -8   7    0.01    0.25
   1   7  -7    0.35    0.59
   8  -7   7    0.24    0.53
  -8   7   7    0.18    0.43
   7  -8  -7   -0.27    0.45
  -7   8  -7   -0.59    0.43
  -1  -7  -7   -0.26    0.36
   7   1   7    0.38    0.77
  -1   8   7   -0.02    0.68
  -8   1  -7    0.25    0.45
   1   7  -7    0.30    0.57
  -8   7   7   -0.13    0.48
  -1   8   7   -0.63    0.45
  -7   8  -7   -0.63    0.65
   0   8  -7   26.67    1.93
  -8   8   7   24.09    1.60
   0   8   7   26.44    1.68
  -8   8  -7   24.43    1.62
  -8   0  -7   24.65    1.52
   8  -8  -7   23.76    1.72
  -8   8  -7   21.51    2.23
  -8   8   7   22.73    1.57
   8  -8   7   23.36    1.71
   8   0   7   25.89    2.17
  -8   0   7   24.75    1.56
   0   8   7   24.48    2.02
   0   8  -7   23.12    1.72
   0  -8   7   24.93    1.14
   0  -8  -7   23.26    1.35
  -5  -4  -7   16.56    1.07
  -4   9  -7   16.14    1.71
  -5   9   7   18.40    1.43
   9  -5  -7   14.62    1.47
   5  -9   7   18.67    1.27
   9  -4   7   18.56    2.09
   4  -9  -7   18.15    1.28
  -4  -5   7   17.22    0.93
  -4   9  -7   16.27    1.53
  -9   4   7   17.48    1.41
   4   5   7   18.61    1.84
  -9   5  -7   17.53    1.61
   9  -4   7   16.87    1.56
   9  -5   7   18.04    2.04
  -5   9  -7   15.90    1.77
  -5   9  -7   16.74    1.36
   4   5  -7   16.13    1.69
  -5  -4   7   16.08    1.00
  -9   4  -7   18.72    1.47
   9  -4  -7   14.69    1.47
   4  -9   7   14.63    1.13
   5  -9  -7   14.32    1.23
  -4   9   7   16.87    1.57
   9  -5   7   18.17    1.68
  -9   5   7   15.32    1.51
   5   4   7   18.73    1.89
  -4  -5  -7   16.21    1.02
  -9   6  -7    0.36    0.57
  -3  -6   7    0.35    0.26
  -6   9   7    0.14    0.53
  -9   6  -7    1.13    0.83
  -3   9  -7    0.68    0.75
   3  -9  -7   -0.44    0.35
   9  -3   7    0.41    0.63
   6  -9   7    0.00    0.42
   9  -3   7   -0.14    0.84
  -9   3   7    0.28    0.54
   9  -6  -7    0.20    0.56
   3   6   7    1.13    0.75
  -6  -3  -7    0.43    0.37
  -3   9  -7   -0.62    0.54
  -9   3   7   -0.90    0.52
  -9   6   7    0.21    0.62
  -9   3  -7   -0.27    0.53
   6   3   7    0.12    0.70
  -6  -3   7   -0.03    0.32
   9  -6   7   -0.43    0.87
  -6   9  -7   -0.45    0.75
   3  -9   7   -0.43    0.31
  -3  -6  -7   -0.10    0.32
   3   6  -7    0.85    0.69
   9  -3  -7    0.04    0.52
  -3   9   7   -0.15    0.54
   6  -9  -7    0.18    0.49
  -6   9  -7   -0.31    0.48
   9  -6   7   -0.36    0.52
   2  -9  -7   23.31    1.42
   7  -9   7   24.22    1.64
  -2  -7   7   26.10    1.17
  -7  -2  -7   23.14    1.46
  -9   2   7   25.73    1.70
   9  -2   7   24.25    2.34
  -7   9   7   24.42    1.48
  -9   7  -7   26.16    1.76
  -9   7  -7   24.47    2.38
   9  -2   7   23.49    1.69
  -2   9  -7   24.59    1.76
   9  -7  -7   23.26    1.76
  -7   9   7   25.08    1.69
  -2   9  -7   24.33    1.87
   2   7   7   25.64    2.00
  -9   7   7   25.70    1.75
  -7   9  -7   26.56    2.14
  -2   9   7   26.46    1.79
   7  -9  -7   25.84    1.80
  -7   9  -7   22.88    1.57
  -7  -2   7   23.73    1.44
   7   2   7   27.73    2.13
   7  -9  -7   23.19    1.67
   2  -9   7   25.44    1.33
   2   7  -7   25.51    1.91
  -9   2  -7   24.67    1.78
   9  -7   7   26.89    1.91
  -9   2  -7   24.26    1.63
   1   8   7   17.32    1.57
   1  -9  -7   17.27    1.16
  -8  -1  -7   18.75    1.37
  -8   9   7   20.79    1.45
  -9   1   7   19.18    1.46
   1   8   7   18.36    1.98
  -1  -8   7   18.93    0.94
  -9   8  -7   22.53    2.35
  -1   9  -7   19.74    1.80
  -1   9  -7   21.59    1.70
  -8   9   7   18.16    1.46
   9  -1   7   17.24    2.01
   8  -9   7   18.84    1.74
  -9   8  -7   18.34    1.69
   9  -8  -7   19.10    1.80
  -8  -1   7   18.13    1.33
  -9   1  -7   17.57    1.41
   1  -9   7   20.17    1.08
   8   1   7   15.40    1.88
   9  -8   7   16.86    1.72
  -1   9   7   17.97    1.65
  -8   9  -7   17.29    1.52
  -1   9   7   18.65    2.02
   8  -9  -7   19.60    1.58
  -8   9  -7   20.15    2.16
  -1  -8  -7   17.56    1.15
   1   8  -7   21.90    1.73
   0   9  -7    0.41    0.74
  -9   9  -7    1.19    0.75
   9   0   7   -0.22    0.85
  -9   0  -7    0.57    0.52
   9  -9   7    0.21    0.94
  -9   0   7   -0.19    0.59
  -9   9  -7    0.66    0.97
   0  -9   7    0.17    0.36
   0   9   7    1.06    1.05
   0   9  -7    0.79    0.73
   0  -9  -7   -0.08    0.46
   9  -9  -7    0.34    0.91
   0   9   7   -0.77    0.64
  -9   9   7    0.78    0.65
 -10   5  -7   -1.20    0.62
   5 -10   7    0.83    0.52
  10  -5   7    1.16    1.08
  -5  10   7    0.55    0.71
  -5  -5  -7    0.53    0.41
  -5  10  -7    0.04    0.66
 -10   5   7   -0.65    0.65
  -5  -5   7   -0.59    0.27
  10  -5   7    0.47    0.67
  -5  10  -7    0.29    0.69
   5 -10  -7    0.01    0.47
   5   5   7    0.40    0.86
  10  -5  -7    0.50    0.68
   4 -10  -7   19.67    1.39
  -6  -4  -7   21.76    1.33
 -10   6  -7   16.93    1.74
  -6  10   7   21.45    1.71
  10  -4   7   22.79    1.70
 -10   6  -7   21.64    2.20
  10  -6  -7   16.98    1.76
  -4  10  -7   21.75    1.89
 -10   4   7   20.90    1.68
   6 -10   7   17.78    1.41
  -4  -6   7   19.05    1.00
  10  -4   7   20.81    2.33
  -4  10  -7   19.41    1.89
   4   6   7   15.69    1.85
  10  -6   7   22.44    2.43
  10  -4  -7   19.42    1.59
  -4  -6  -7   19.85    1.23
   6 -10  -7   17.94    1.46
  10  -6   7   19.38    1.88
  -6  10  -7   18.61    1.71
   6   4   7   19.70    2.08
   4 -10   7   19.40    1.31
  -4  10   7   19.19    1.83
 -10   6   7   18.87    1.80
  -6  10  -7   19.37    1.96
 -10   4  -7   19.51    1.82
  -6  -4   7   20.71    1.22
  10  -3   7   20.66    2.24
 -10   3   7   14.96    1.76
 -10   7  -7   11.86    1.86
   3 -10  -7   16.99    1.27
  -3  -7   7   14.43    0.78
  -3  10  -7   14.34    1.64
  -7  10   7   19.37    1.78
   7 -10   7   15.48    1.48
   3   7   7   19.33    2.01
 -10   7  -7   18.51    1.78
  10  -3   7   18.23    1.68
  -3  10  -7   16.77    1.73
  10  -7  -7   16.68    1.79
  -7  -3  -7   14.24    1.19
   7 -10  -7   13.51    1.43
  10  -7   7   14.40    1.76
   3 -10   7   14.11    1.15
  -7  10  -7   14.01    1.78
  -3  -7  -7   16.50    1.23
   7   3   7   17.40    1.93
 -10   7   7   13.24    1.57
  10  -3  -7   14.33    1.35
   3   7  -7   13.12    1.66
  -3  10   7   15.22    1.65
  -7  10  -7   15.31    1.55
 -10   3  -7   17.60    1.76
  -7  -3   7   17.79    1.23
  10  -7   7   17.11    2.19
 -10   8  -7    0.36    0.85
  10  -8  -7   -0.18    0.94
  10  -2   7    1.16    1.19
  -8  10   7    0.31    0.99
   2 -10  -7   -0.56    0.51
  -2  -8   7    0.13    0.28
 -10   2   7    0.68    0.69
  -2  10  -7   -0.50    0.79
  -8  -2  -7    0.32    0.60
   2   8   7    0.82    0.96
 -10   8  -7   -1.42    1.06
  -8  10  -7   -0.75    0.79
  10  -8   7    0.57    1.00
  -2  -8  -7    0.26    0.57
   2 -10   7    0.70    0.53
   8   2   7    0.01    0.90
  -2  10   7    1.18    0.88
  -8  -2   7   -0.19    0.55
   2   8  -7   -0.15    0.79
   1   9   7   10.54    1.70
  -9  10   7   13.43    1.28
 -10   9  -7    9.82    1.40
  -1  10  -7   11.25    1.62
  10  -1   7   12.42    1.83
  -9  -1  -7    9.74    1.23
  -1  -9   7   11.77    0.80
  10  -9  -7   11.19    1.69
 -10   9  -7   11.66    1.96
   1 -10  -7    9.24    0.99
 -10   1   7   12.04    1.41
  -9  10  -7   14.09    1.89
 -10   1  -7    9.73    1.29
   9   1   7   10.44    1.68
 -10   9   7   13.18    1.54
  10  -9   7   11.34    1.60
   9 -10  -7   11.71    1.68
  -9  -1   7   10.31    1.25
  -1  10   7    9.20    1.34
   1   9  -7    7.57    1.33
  -1  -9  -7   11.02    0.98
   1 -10   7   12.44    1.00
   6 -11   7   12.37    1.32
   5 -11  -7   13.24    1.34
 -11   6  -7   14.87    2.12
  11  -6  -7   11.41    1.63
  -5  11  -7   12.75    1.64
  -6  -5  -7   14.52    1.27
  -6  11   7   12.82    1.73
   5   6   7   14.39    1.96
  -5  -6   7   12.71    0.93
  11  -5   7   15.79    2.28
  11  -5   7   14.58    1.66
 -11   6  -7   14.67    1.79
  11  -6   7   16.05    1.89
  -5  11   7   12.02    1.74
  -5  -6  -7   14.22    1.25
  11  -6   7   15.70    2.23
  -6  11  -7   12.69    1.71
  -6  -5   7   14.44    1.09
   5 -11   7   14.09    1.36
 -11   5  -7   11.05    1.74
   6 -11  -7   15.66    1.50
   0   0   8  496.47   15.38
   0   0   8  490.10   15.50
   0   0  -8  446.18   15.51
   0   0  -8  443.68   15.58
   0   0   8  475.49   15.57
   0   0  -8  467.09   15.48
   1   0   8  244.01    8.26
  -1   0  -8  238.49    8.30
  -1   1  -8  230.07    8.28
   1   0  -8  256.20    8.23
   1   0   8  245.49    8.23
   0   1  -8  237.33    8.30
   1   0   8  222.91    8.28
  -1   0   8  251.29    8.25
  -1   1  -8  233.69    8.24
   0  -1  -8  247.96    8.09
  -1   1   8  256.82    8.28
  -1   1   8  266.28    8.22
  -1   0  -8  246.94    8.24
  -1   1   8  247.96    8.10
   1  -1  -8  260.09    8.07
   1  -1   8  242.81    8.21
   0   1   8  250.98    8.24
   1  -1  -8  230.90    8.26
  -1   0  -8  250.87    8.19
  -1   0   8  252.92    8.30
   0  -1   8  247.79    8.21
   0  -1  -8  248.90    8.32
   0  -1  -8  241.46    8.36
   0   1  -8  248.51    8.37
   0   1   8  232.65    8.27
   1  -1  -8  249.52    8.32
  -1   1  -8  231.74    8.30
   0  -1   8  236.29    8.28
   1   0  -8  242.34    8.26
   1  -1   8  241.62    8.27
   1   1  -8  177.28    6.18
  -2   1   8  187.27    6.14
   2  -1   8  177.11    6.22
   1  -2   8  184.81    6.09
   1   1   8  174.17    6.20
  -1   2  -8  186.28    6.05
   2  -1   8  180.34    6.20
   2  -1   8  178.43    6.13
   2  -1  -8  179.79    6.10
   2  -1  -8  186.41    6.05
   1   1   8  174.07    6.03
  -2   1  -8  179.48    6.18
   1   1  -8  175.48    6.25
  -1   2   8  181.51    6.13
   2  -1  -8  176.20    6.15
  -2   1  -8  183.38    6.20
  -1  -1   8  182.61    6.20
  -2   1   8  180.23    6.16
   1  -2   8  190.12    6.16
   1   1  -8  188.49    6.09
   1   1   8  180.45    6.27
  -1   2   8  180.40    6.14
  -1   2   8  179.85    6.14
   1  -2  -8  182.27    6.25
  -1   2  -8  177.12    6.35
  -1  -1  -8  180.83    6.12
  -2   1  -8  177.01    6.12
  -1  -1  -8  171.45    6.21
  -1  -1   8  175.80    6.12
   1  -2  -8  171.38    6.23
  -1   2  -8  167.75    6.18
   2   0  -8  247.47    8.05
   0  -2  -8  235.38    8.15
  -2   0   8  244.97    8.04
  -2   0  -8  242.34    8.06
   2  -2   8  241.93    8.05
   0   2   8  239.38    8.11
   0   2   8  251.01    8.01
   0  -2   8  232.01    8.02
   2   0   8  219.59    8.07
  -2   2   8  238.09    8.02
  -2   0  -8  242.64    7.99
  -2   2   8  234.61    7.95
   0  -2  -8  223.75    8.06
   2   0   8  233.08    8.17
   0  -2   8  246.88    7.94
   0   2  -8  225.25    8.24
   2   0  -8  239.84    7.97
   2   0  -8  235.48    8.13
   0   2  -8  222.18    7.97
   2  -2   8  236.80    7.99
  -2   2  -8  236.48    8.05
  -2   2  -8  226.29    7.99
   2  -2  -8  241.89    8.07
   0   2  -8  244.50    7.99
  -2   2  -8  230.59    8.17
   0   2   8  245.09    7.98
  -2   0   8  245.54    8.04
   2  -2  -8  244.07    8.08
  -1   3  -8  206.36    7.07
  -2  -1  -8  206.64    7.01
   2   1  -8  210.78    7.22
  -2   3   8  206.92    7.05
  -1   3  -8  211.36    7.09
   2  -3   8  206.60    7.07
   3  -2  -8  202.24    7.10
  -3   2  -8  204.49    7.06
  -3   1   8  214.38    7.11
  -3   2  -8  206.30    7.12
  -1   3  -8  193.85    7.36
  -1   3  -8  209.84    6.93
   2   1  -8  213.09    6.93
  -1  -2   8  209.80    6.93
   3  -1   8  199.82    7.06
   2   1  -8  205.10    7.18
  -1  -2   8  208.65    6.98
  -2   3   8  204.98    7.10
   3  -2  -8  205.95    7.07
   3  -2  -8  198.96    7.27
   1   2   8  214.23    7.04
  -3   1   8  217.09    7.08
  -1  -2   8  204.60    7.09
   1  -3  -8  207.41    7.16
   1   2   8  212.17    6.98
  -2   3   8  214.02    7.14
  -2  -1  -8  208.39    7.11
   1  -3  -8  196.66    7.19
   3  -1   8  204.36    7.15
   1   2   8  195.08    7.25
   3  -1   8  200.58    7.28
   2  -3   8  204.63    7.02
   1   2  -8  208.45    7.31
  -1  -2  -8  206.44    7.02
   3  -1  -8  203.71    7.24
  -1   3   8  209.79    7.01
  -3   1  -8  206.06    7.06
  -1  -2  -8  198.37    7.16
   2  -3  -8  212.16    7.14
   1  -3   8  209.71    6.97
  -2   3  -8  199.74    7.36
  -2   3  -8  201.01    7.09
  -1   3   8  210.12    7.19
   3  -1  -8  215.32    7.08
   2   1   8  211.25    6.90
  -1   3   8  205.61    7.07
   1   2  -8  213.32    6.86
   3  -1  -8  202.88    7.05
   1  -3   8  218.11    7.06
   2   1   8  195.27    7.12
  -3   2   8  209.66    7.11
   2  -3  -8  209.60    7.19
   3  -2   8  207.16    7.08
  -2   3  -8  210.34    6.82
  -2  -1   8  224.51    7.09
  -3   2   8  210.03    7.05
  -2   3  -8  207.90    7.03
  -3   1  -8  209.10    7.12
   3  -1  -8  219.79    6.84
   3  -2   8  209.56    7.14
   2   1   8  201.13    7.31
  -2  -1   8  204.74    7.07
   1   2  -8  210.57    7.13
  -3   3  -8  129.92    4.63
   0   3   8  126.40    4.76
   0   3  -8  132.01    4.55
  -3   0  -8  133.14    4.62
  -3   0   8  131.98    4.58
   3  -3  -8  136.50    4.66
   0   3   8  129.56    4.56
   3   0   8  125.32    4.84
   3  -3  -8  133.53    4.65
   3   0  -8  126.57    4.74
   0   3  -8  123.84    4.61
   0   3   8  129.23    4.45
  -3   3   8  131.10    4.52
   0  -3   8  135.15    4.55
  -3   0   8  135.66    4.61
   3   0  -8  134.64    4.68
  -3   3   8  124.72    4.59
   0   3  -8  121.59    4.87
  -3   3  -8  130.42    4.49
  -3   3   8  133.15    4.62
   3   0   8  128.23    4.30
  -3   3  -8  127.49    4.83
   0  -3  -8  128.57    4.63
   3   0  -8  127.31    4.49
   3   0   8  122.39    4.64
   0   3  -8  136.79    4.35
   3  -3   8  134.60    4.64
  -3   0  -8  128.45    4.54
   0  -3  -8  129.87    4.69
   0  -3   8  126.32    4.42
   3  -3   8  131.18    4.58
  -2   4  -8  219.47    7.98
  -4   2  -8  226.52    7.58
   2   2   8  222.72    7.50
  -2  -2   8  231.12    7.52
  -2   4  -8  227.03    7.59
   2  -4  -8  214.63    7.69
  -2   4   8  221.86    7.62
   2  -4  -8  225.79    7.62
   2   2   8  206.12    7.84
   4  -2   8  218.70    7.66
   2  -4   8  223.64    7.49
  -4   2   8  242.36    7.66
   4  -2   8  211.61    7.82
  -2   4   8  228.66    7.76
  -2  -2  -8  221.40    7.47
  -2   4  -8  211.63    7.55
   4  -2  -8  215.50    7.75
   4  -2  -8  216.99    7.52
   2   2  -8  225.06    7.23
   2   2  -8  228.11    7.33
  -4   2   8  226.75    7.58
  -4   2  -8  220.23    7.64
   2   2   8  226.24    7.41
  -2  -2   8  213.80    7.50
  -2   4   8  220.28    7.49
   2  -4   8  224.14    7.54
   4  -2  -8  221.82    7.61
   2   2  -8  218.57    7.80
   4  -2   8  210.35    7.56
  -2  -2   8  231.26    7.40
  -2  -2  -8  214.34    7.59
   2   2  -8  220.23    7.69
  -3   4   8  161.26    5.70
   1   3   8  159.48    5.96
  -1  -3   8  162.57    5.53
   1  -4  -8  160.34    5.83
   3   1  -8  167.09    5.41
  -1   4  -8  164.64    5.50
  -4   1   8  162.85    5.74
   4  -1   8  154.90    6.03
   3  -4   8  170.08    5.75
  -1  -3   8  167.20    5.50
  -3   4   8  158.64    5.75
   4  -3  -8  157.84    5.77
   3  -4   8  160.81    5.68
   1   3   8  165.83    5.50
  -3  -1  -8  167.01    5.74
   1  -4  -8  170.27    5.77
  -1   4  -8  157.84    6.10
   4  -3  -8  164.41    5.94
  -4   3  -8  164.84    5.71
  -3  -1  -8  159.14    5.63
   3   1  -8  164.80    5.90
   4  -1   8  157.91    5.79
  -4   3  -8  156.22    5.76
   3   1  -8  163.48    5.90
   1   3   8  169.76    5.65
  -1   4  -8  160.59    5.75
  -4   1   8  168.56    5.73
   4  -3  -8  166.83    5.74
   3   1  -8  166.31    5.51
  -4   3  -8  158.98    5.95
   4  -3   8  169.38    5.82
   4  -3   8  161.19    5.73
  -4   3   8  167.63    5.69
  -3   4  -8  164.33    5.67
  -3   4  -8  159.89    6.09
  -3   4  -8  166.05    5.74
  -1   4   8  170.92    5.96
   3   1   8  167.23    5.44
  -3  -1   8  162.07    5.65
   1   3  -8  167.81    5.78
  -4   1  -8  167.62    5.78
  -4   1  -8  168.27    5.72
   3   1   8  149.28    5.73
   1   3  -8  171.99    6.07
   4  -1  -8  170.96    5.51
  -4   3   8  166.79    5.75
  -4   3   8  164.45    5.77
   1  -4   8  171.41    5.65
  -1   4   8  167.96    5.56
   3   1   8  157.08    6.05
  -1  -3  -8  159.34    5.63
   1  -4   8  157.70    5.55
   3  -4  -8  171.09    5.83
  -1   4   8  160.62    5.73
   4  -1  -8  163.37    5.91
  -1  -3  -8  155.81    5.79
   3  -4  -8  161.98    5.76
   4  -1  -8  164.82    5.69
  -3  -1   8  155.38    5.68
   4   0   8  133.89    5.33
   4  -4   8  142.74    5.08
  -4   4  -8  136.34    5.32
  -4   0   8  145.33    5.00
   4  -4   8  142.52    5.02
   0   4  -8  141.60    5.08
   0   4   8  137.39    5.27
  -4   4  -8  141.76    5.06
   4  -4  -8  146.56    5.10
   0   4   8  144.30    4.73
  -4   4  -8  136.94    4.88
  -4   4   8  146.24    5.06
   4  -4  -8  142.28    5.09
   4   0  -8  135.24    5.20
   4   0   8  130.21    5.04
  -4   0  -8  140.83    5.04
  -4   0   8  137.91    4.98
   0  -4  -8  141.09    5.05
   0   4  -8  141.41    5.38
  -4   0  -8  140.82    4.97
   0   4   8  145.45    5.01
   0  -4  -8  138.55    5.03
   0  -4   8  139.65    4.78
   4   0  -8  145.95    4.90
   4   0  -8  146.17    5.18
  -4   4   8  139.17    5.03
  -2  -3   8  117.24    4.13
   5  -3  -8  117.24    4.36
   3   2  -8  117.47    4.03
   3  -5   8  118.05    4.27
  -3   5   8  114.98    4.33
   3  -5   8  115.15    4.21
  -3   5   8  124.27    4.55
  -5   2   8  119.88    4.31
   3   2  -8  115.77    4.53
  -2   5  -8  116.79    4.72
   2   3   8  119.68    4.15
   2   3   8  109.20    4.58
   5  -2   8  119.13    4.68
  -2   5  -8  119.20    4.34
   2  -5  -8  112.21    4.36
  -2   5  -8  124.30    4.13
   2   3   8  116.66    3.92
  -5   3  -8  121.25    4.39
   5  -2   8  113.92    4.37
  -3   5   8  118.92    4.20
  -5   3  -8  119.11    4.29
  -3  -2  -8  115.79    4.15
   5  -3  -8  119.72    4.50
   3   2  -8  114.83    4.47
  -5   2   8  125.82    4.38
  -3  -2  -8  116.98    4.27
   2  -5  -8  113.86    4.26
   2   3  -8  117.50    4.60
   2  -5   8  119.04    4.21
  -5   3   8  116.82    4.27
   2   3  -8  118.44    4.09
  -2   5   8  122.39    4.57
   5  -2  -8  119.42    4.19
  -2  -3  -8  114.04    4.12
  -5   2  -8  118.26    4.37
   2  -5   8  114.15    4.14
   3   2   8  117.05    4.03
   5  -2  -8  114.74    4.30
  -2   5   8  115.85    4.34
  -3   5  -8  120.98    4.26
   3   2   8  115.81    4.66
  -5   2  -8  118.71    4.30
   5  -3   8  114.67    4.29
   5  -3   8  116.43    4.39
  -5   3   8  118.32    4.28
  -3   5  -8  116.24    4.28
   3  -5  -8  120.78    4.39
   3   2   8  120.99    4.14
  -3   5  -8  116.76    4.74
  -3  -2   8  110.20    4.20
  -5   3   8  115.19    4.35
   5  -2  -8  120.19    4.50
   3  -5  -8  113.01    4.29
   5  -1   8   86.77    3.80
   5  -4  -8   86.31    3.48
   4   1  -8   88.28    3.63
  -5   4  -8   87.15    3.20
   4  -5   8   89.42    3.45
  -1   5  -8   89.30    3.46
   1   4   8   92.20    3.36
   1  -5  -8   92.66    3.44
   5  -4  -8   94.71    3.46
  -1  -4   8   92.17    3.13
   4   1  -8   91.89    3.12
  -5   1   8   91.24    3.42
   1  -5  -8   88.82    3.48
  -4   5   8   86.56    3.38
   5  -4  -8   91.65    3.61
   5  -1   8   89.51    3.48
  -5   4  -8   87.98    3.69
  -4  -1  -8   91.72    3.41
   1   4   8   86.63    3.71
  -4  -1  -8   90.36    3.33
  -1   5  -8   85.49    3.77
  -4   5   8   88.42    3.44
   4   1  -8   87.24    3.61
  -5   4  -8   87.81    3.47
  -5   1   8   89.42    3.43
   4  -5   8   93.51    3.41
  -4  -1   8   93.68    3.33
  -1   5   8   88.97    3.44
   1   4  -8   88.51    3.75
  -5   1  -8   89.96    3.46
  -5   4   8   86.82    3.46
   1  -5   8   87.95    3.18
  -4   5  -8   88.36    3.34
  -4   5  -8   88.09    3.41
  -5   1  -8   92.15    3.41
  -1  -4  -8   89.57    3.29
   4   1   8   93.19    3.43
  -4  -1   8   87.38    3.34
   5  -1  -8   89.83    3.63
   4  -5  -8   92.57    3.50
  -4   5  -8   82.59    3.76
  -1   5   8   91.30    3.09
   4   1   8   86.45    3.80
  -1   5   8   91.71    3.69
  -5   4   8   89.55    3.40
   4  -5  -8   90.55    3.47
   5  -4   8   88.49    3.51
   1   4  -8   86.30    3.46
   5  -4   8   90.43    3.43
   5  -1  -8   90.72    3.36
   5  -5  -8  109.55    4.25
   5   0   8   99.87    4.39
   5   0   8  105.42    4.04
  -5   5  -8  106.19    4.42
  -5   0   8  105.51    3.97
  -5   0   8  106.67    3.97
   0   5  -8  101.57    4.05
   5  -5   8  107.49    4.10
   5   0  -8  109.21    3.85
  -5   5   8  108.08    4.06
  -5   5  -8  109.13    3.87
   5  -5  -8  112.04    4.11
  -5   0  -8  106.90    3.97
   0   5  -8  110.49    4.42
   5  -5  -8  101.75    4.08
   0   5   8  104.29    4.32
   0  -5   8  104.58    3.70
  -5   0  -8  110.86    4.05
   5   0  -8  108.95    4.28
   0   5   8  107.15    4.01
   5  -5   8  109.09    4.04
  -5   5   8  107.14    4.03
  -5   5  -8  106.89    4.06
  -3   6  -8   81.25    3.61
   3  -6  -8   78.09    3.14
  -3   6  -8   76.84    2.92
   6  -3  -8   81.84    3.31
  -3   6   8   77.19    2.89
   6  -3   8   78.41    3.21
  -3   6   8   78.65    3.40
   3   3   8   76.33    3.48
  -6   3   8   79.98    3.02
  -3  -3  -8   78.01    2.91
  -6   3   8   80.88    3.12
   3   3   8   74.89    2.93
  -3   6  -8   76.55    3.12
   3  -6   8   76.31    2.98
   6  -3   8   71.56    3.46
   3  -6  -8   75.22    3.05
   6  -3  -8   76.34    3.14
  -3   6   8   78.32    3.17
   3   3  -8   79.21    3.40
  -6   3   8   83.66    3.20
  -3  -3   8   72.38    2.94
  -6   3  -8   82.83    3.12
  -6   3  -8   79.14    3.21
  -4   6   8   92.83    3.43
   2   4   8   96.42    3.94
  -2   6  -8   90.17    3.99
   6  -4  -8   88.87    3.59
   4  -6   8   99.10    3.58
   6  -2   8   90.60    3.62
   6  -2   8   86.01    3.96
  -6   4  -8   90.12    3.62
   4   2  -8   89.08    3.78
  -6   2   8   92.02    3.58
   2   4   8   97.99    3.41
   6  -4  -8   91.48    3.68
  -2  -4   8   93.62    3.26
  -6   2   8   90.03    3.52
  -4   6   8   87.13    3.57
   4  -6   8   88.57    3.45
   2  -6  -8   89.06    3.55
  -6   2   8   91.12    3.44
  -2   6  -8   89.21    3.58
  -4  -2  -8   86.50    3.36
   2   4  -8   91.53    3.35
  -4  -2   8   88.62    3.40
   4  -6  -8   90.18    3.55
  -4   6  -8   93.46    4.03
  -2   6   8   93.09    3.86
  -6   2  -8   94.70    3.63
   2  -6   8   86.49    3.31
  -2  -4  -8   88.72    3.31
   4  -6  -8   94.15    3.60
   2   4  -8   89.84    3.83
   6  -2  -8   90.25    3.51
  -4   6  -8   90.99    3.45
  -6   2  -8   91.85    3.53
   4   2   8   79.30    3.83
  -2   6   8   96.17    3.17
   6  -2  -8   84.66    3.69
  -2   6   8   84.58    3.55
  -6   4   8   90.91    3.61
  -4   6  -8   89.14    3.49
   6  -4   8   87.15    3.62
   4   2   8   94.47    3.20
  -6   4   8   90.73    3.46
   5  -6   8  102.24    3.87
  -6   5  -8  102.69    4.29
   6  -1   8   94.49    4.29
   1   5   8   99.30    3.79
   6  -1   8  103.03    3.94
  -5  -1  -8   97.23    3.75
  -5  -1  -8  100.38    3.87
  -1   6  -8   99.99    4.27
  -6   1   8  101.13    3.85
  -5   6   8  102.83    3.91
  -6   5  -8   97.52    3.92
   5  -6   8   98.12    3.91
   6  -5  -8   99.95    3.97
  -5   6   8   97.01    3.81
  -6   1   8  102.14    3.88
   1  -6  -8   99.08    3.85
   6  -5  -8  102.79    4.01
   1   5   8  100.40    4.22
  -1  -5   8  105.35    3.49
  -1   6  -8   98.51    3.94
   5   1   8  106.83    4.41
  -5   6  -8  102.86    3.88
  -6   5   8   98.99    3.93
   6  -1  -8  101.63    3.76
  -5  -1   8   92.62    3.73
  -6   5   8   97.02    3.81
  -1   6   8  101.31    3.92
   5  -6  -8  100.59    3.93
   1   5  -8   94.99    4.19
   1  -6   8   97.43    3.56
  -6   1  -8  104.40    3.86
   6  -5   8   99.34    3.98
  -6   1  -8  102.97    3.93
   5   1   8  104.75    3.79
   5  -6  -8  102.25    3.94
  -5   6  -8  100.64    3.77
   6  -1  -8   92.84    4.06
  -1   6   8   99.92    4.18
   6  -5   8  103.98    3.90
  -5   6  -8   92.77    4.26
  -1  -5  -8   99.41    3.72
   1   5  -8   99.50    3.95
   0   6  -8   69.69    3.19
   0   6  -8   75.41    3.51
  -6   0   8   75.19    3.09
  -6   6  -8   72.95    3.60
   0   6   8   78.10    3.16
   6   0  -8   83.72    2.92
   6  -6  -8   72.68    3.22
  -6   0  -8   78.47    3.17
   6  -6  -8   77.52    3.22
   6  -6   8   82.10    3.21
   6   0   8   74.54    3.13
   0   6   8   76.52    3.48
   0  -6   8   75.71    2.76
   0  -6  -8   76.94    3.10
  -6   6  -8   72.50    3.16
  -6   6   8   77.17    3.15
  -6   6   8   72.56    3.14
  -6   0  -8   78.00    3.10
   6  -6  -8   82.80    3.31
   6   0   8   76.18    3.64
   6  -6   8   79.22    3.28
   3  -7  -8   78.56    3.21
   7  -3   8   77.62    3.32
  -7   3   8   80.99    3.24
  -3  -4   8   80.08    3.00
   4  -7   8   77.43    3.11
  -3   7  -8   82.86    3.31
   7  -4  -8   81.51    3.38
   7  -4  -8   72.32    3.25
   7  -3   8   74.72    3.71
  -4   7   8   79.17    2.99
  -4  -3  -8   72.40    2.97
   3   4   8   77.83    3.62
  -3   7  -8   82.97    3.74
   4   3  -8   81.84    3.57
  -7   3   8   77.66    3.29
  -4   7   8   74.87    3.26
  -7   4  -8   75.61    3.31
  -3  -4  -8   75.37    2.95
   7  -3  -8   77.02    3.39
   7  -4   8   77.95    3.34
   3  -7   8   74.92    3.03
  -4   7  -8   80.46    3.24
   7  -4   8   79.75    3.67
   7  -3  -8   76.23    3.23
  -7   3  -8   81.75    3.35
  -7   4   8   78.74    3.07
   4  -7  -8   78.99    3.24
   4  -7  -8   78.86    3.20
  -4   7  -8   78.18    2.99
  -7   3  -8   83.20    3.24
  -3   7   8   77.42    3.30
   4   3   8   72.21    3.60
  -4  -3   8   76.63    3.02
   3   4  -8   78.48    3.55
  -4   7  -8   79.40    3.72
  -7   4   8   78.68    3.31
   2   5   8   48.93    2.61
  -5   7   8   43.90    2.07
  -2   7  -8   47.63    2.31
   2  -7  -8   46.64    2.17
   2   5   8   50.66    2.14
   5  -7   8   45.73    2.17
  -2  -5   8   48.86    1.89
  -7   2   8   47.82    2.27
   7  -2   8   46.95    2.72
   7  -2   8   48.98    2.32
  -7   5  -8   47.49    2.31
   5  -7   8   47.88    2.26
  -5  -2  -8   45.58    2.05
  -7   5  -8   46.52    2.54
  -7   2   8   47.12    2.22
  -2   7  -8   46.15    2.58
   7  -5  -8   49.86    2.35
  -5   7   8   45.57    2.25
   7  -5  -8   44.61    2.30
  -5  -2   8   47.59    2.05
   5  -7  -8   49.23    2.27
  -2   7   8   50.60    2.61
   2  -7   8   45.36    1.96
  -7   5   8   47.17    2.30
  -7   2  -8   46.59    2.20
   5  -7  -8   52.19    2.33
  -2  -5  -8   48.22    2.01
  -7   5   8   44.54    2.09
   2   5  -8   50.52    2.59
   7  -2  -8   45.68    2.42
  -7   2  -8   45.78    2.27
  -5   7  -8   51.25    2.21
   7  -2  -8   46.48    2.18
   5   2   8   45.46    2.65
   7  -5   8   40.93    2.27
  -2   7   8   46.12    2.28
  -5   7  -8   53.12    2.19
  -5   7  -8   50.96    2.76
  -6  -1  -8   60.34    2.65
  -6   7   8   59.09    2.69
   7  -1   8   61.82    2.79
  -1   7  -8   65.17    2.90
   7  -1   8   67.53    3.32
   7  -6  -8   61.45    2.89
  -6   7   8   65.39    2.82
  -7   6  -8   62.38    2.85
   6  -7   8   61.05    2.84
  -7   1   8   61.44    2.74
  -1  -6   8   63.86    2.34
   1   6   8   63.07    3.17
   1  -7  -8   62.27    2.70
  -7   6  -8   65.15    3.29
   1   6   8   64.80    2.76
  -7   1   8   62.49    2.78
  -1   7  -8   63.98    3.15
   7  -6  -8   60.15    2.81
   6  -7   8   63.03    2.79
   7  -6   8   63.31    2.92
   6   1   8   66.74    3.34
  -6  -1   8   58.75    2.64
  -6   7  -8   63.26    2.77
  -6   7  -8   58.59    3.23
  -6   7  -8   63.36    2.66
  -1  -6  -8   64.01    2.67
   7  -1  -8   65.12    2.62
   1   6  -8   66.09    3.16
   6  -7  -8   62.73    2.84
   6  -7  -8   64.61    2.87
  -7   1  -8   68.88    2.81
  -7   6   8   61.52    2.84
  -7   1  -8   66.10    2.85
  -1   7   8   63.09    3.17
   1   6  -8   68.07    2.94
   1  -7   8   62.77    2.43
  -7   6   8   64.54    2.73
  -1   7   8   63.28    2.83
  -7   0   8   46.04    2.17
   7  -7   8   45.01    2.24
   0  -7   8   44.91    1.79
  -7   7  -8   40.42    2.68
   0   7   8   43.45    2.59
   0   7  -8   46.62    2.32
  -7   7   8   46.73    2.25
   7   0   8   44.50    2.16
  -7   7  -8   45.17    2.25
   0  -7  -8   44.91    2.11
   7  -7   8   42.66    2.31
   0   7   8   44.06    2.23
   0   7  -8   47.59    2.60
  -7   0  -8   44.68    2.16
  -7   7   8   44.82    2.19
   7  -7  -8   43.60    2.33
   7   0   8   48.73    2.81
   8  -4  -8   49.26    2.46
  -8   4  -8   53.64    2.56
  -4   8  -8   54.03    2.90
   4   4   8   52.06    2.86
   8  -4   8   55.46    3.04
   8  -4  -8   50.89    2.57
   4  -8   8   49.97    2.26
   4   4  -8   49.63    2.74
  -4  -4   8   49.78    2.11
   4  -8  -8   47.62    2.34
  -8   4   8   52.57    2.52
  -4  -4  -8   46.15    2.10
  -4   8   8   48.68    2.47
  -4   8  -8   49.41    2.44
   8  -4   8   49.73    2.52
   3  -8  -8   63.57    2.73
  -3   8  -8   57.34    2.82
   8  -5  -8   56.15    2.85
  -8   3   8   62.25    2.86
  -5   8   8   58.29    2.82
  -5  -3  -8   54.57    2.50
   5  -8   8   60.65    2.68
   8  -3   8   61.78    2.92
   8  -5  -8   63.90    2.90
  -3  -5   8   62.22    2.45
  -8   5  -8   58.94    2.87
  -8   3   8   63.85    2.82
   8  -3   8   61.38    3.37
  -3   8  -8   62.34    3.18
   3   5   8   68.78    3.30
   5   3   8   65.33    3.30
   8  -5   8   63.65    2.94
  -5   8  -8   62.57    3.26
   5  -8  -8   59.81    2.78
  -3  -5  -8   58.93    2.47
   8  -3  -8   63.73    3.00
  -5  -3   8   60.54    2.51
   3   5  -8   63.76    3.16
  -3   8   8   64.67    2.90
   3  -8   8   58.25    2.53
   8  -3  -8   60.62    2.78
  -5   8  -8   63.72    2.79
  -8   5   8   64.26    2.91
  -8   3  -8   59.16    2.85
   8  -5   8   58.34    3.26
  -2  -6   8   42.91    1.79
  -6   8   8   42.67    2.05
  -6   8   8   42.09    2.24
   8  -2   8   46.24    2.34
   2   6   8   45.79    2.62
  -2   8  -8   39.98    2.26
  -8   6  -8   46.34    2.73
   2  -8  -8   43.18    2.08
   6  -8   8   44.54    2.18
  -2   8  -8   45.37    2.57
   8  -6  -8   40.88    2.30
  -8   6  -8   46.76    2.34
   8  -2   8   43.29    2.73
  -8   2   8   44.82    2.26
  -6  -2  -8   42.89    2.04
   2   6   8   41.40    2.08
  -8   2   8   43.72    2.20
   2  -8   8   41.77    1.89
   6  -8  -8   47.02    2.32
  -8   6   8   42.78    2.29
  -6   8  -8   42.53    2.66
  -2   8   8   42.91    2.61
   2   6  -8   38.11    2.43
   8  -6   8   44.15    2.37
   6  -8  -8   42.31    2.23
  -6  -2   8   43.68    2.04
   8  -2  -8   46.42    2.15
  -8   2  -8   41.18    2.15
  -2  -6  -8   43.42    1.99
  -6   8  -8   42.03    2.12
  -2   8   8   43.35    2.29
  -6   8  -8   49.69    2.17
  -8   2  -8   43.78    2.28
   6   2   8   43.17    2.69
  -7   8   8   34.56    1.91
  -1   8  -8   28.27    1.90
  -7  -1  -8   30.44    1.73
  -1   8  -8   30.47    2.11
  -1  -7   8   34.46    1.41
  -7   8   8   30.87    1.77
   7  -8   8   27.74    1.86
   1   7   8   32.35    1.82
   1  -8  -8   33.66    1.72
   8  -1   8   36.93    2.47
   7  -8   8   30.55    1.83
  -8   7  -8   30.08    1.93
  -8   1   8   31.91    1.83
   8  -7  -8   30.49    1.96
   1   7   8   35.40    2.28
  -8   7  -8   28.71    2.29
  -8   1  -8   34.71    2.18
  -7   8  -8   32.51    2.38
  -7  -1   8   29.45    1.71
   1  -8   8   33.28    1.49
  -1   8   8   32.61    1.97
   7  -8  -8   32.04    1.94
  -8   7   8   34.53    1.81
   8  -7   8   34.60    2.05
   7  -8  -8   34.01    1.99
  -1  -7  -8   34.78    1.72
  -8   1  -8   33.45    1.85
  -8   7   8   34.14    1.95
   1   7  -8   29.04    2.09
   7   1   8   30.55    2.30
  -1   8   8   31.35    2.16
  -7   8  -8   35.68    1.89
   0   8  -8   34.30    2.25
   0   8   8   32.33    1.95
   0  -8   8   33.09    1.48
  -8   8   8   36.33    1.98
  -8   0  -8   33.98    1.89
   0   8   8   31.63    2.34
  -8   8  -8   38.39    2.62
   0  -8  -8   33.31    1.72
  -8   0   8   33.43    1.89
   8  -8   8   29.43    2.00
  -8   8  -8   33.83    1.97
   0   8  -8   33.31    2.10
  -8   8   8   33.82    1.96
   8   0   8   36.61    2.58
   8  -8  -8   31.53    2.08
  -9   4   8   34.61    2.06
  -5   9   8   33.11    2.05
  -9   5  -8   34.40    2.09
  -4   9  -8   36.18    2.33
  -4  -5   8   35.23    1.57
   5  -9   8   33.33    1.85
   4   5   8   38.06    2.44
   9  -4   8   36.58    2.18
  -4   9  -8   39.22    2.14
  -5  -4  -8   35.04    1.72
   9  -5  -8   34.84    2.12
   4  -9  -8   33.05    1.88
   9  -4   8   29.30    2.44
  -4  -5  -8   34.64    1.68
   5  -9  -8   35.53    1.97
   9  -4  -8   32.21    1.97
  -9   5   8   33.93    2.06
  -5  -4   8   33.92    1.63
  -5   9  -8   36.78    2.10
   5   4   8   33.22    2.39
   4  -9   8   32.46    1.77
  -5   9  -8   34.16    2.35
   9  -5   8   35.23    2.13
  -4   9   8   36.32    2.10
   4   5  -8   34.37    2.33
  -9   4  -8   36.02    2.10
   9  -5   8   34.75    2.58
  -6   9   8   27.46    1.81
   6  -9   8   25.34    1.61
   9  -3   8   25.12    1.72
  -3   9  -8   25.55    1.92
  -6  -3  -8   24.50    1.44
  -3  -6   8   24.68    1.21
  -9   3   8   23.28    2.28
  -9   6  -8   25.14    1.73
  -3   9  -8   22.69    1.69
  -9   3   8   22.44    1.64
   9  -6  -8   22.82    1.72
   3  -9  -8   23.95    1.49
   9  -3   8   24.26    2.35
   3   6   8   26.43    2.04
  -9   6  -8   24.51    2.07
  -6  -3   8   22.79    1.36
   3   6  -8   23.69    1.90
   9  -6   8   25.90    1.81
  -3  -6  -8   25.82    1.39
   6  -9  -8   23.40    1.66
  -6   9  -8   27.81    2.12
  -9   3  -8   21.82    1.66
   3  -9   8   23.63    1.37
  -3   9   8   20.64    1.67
   6   3   8   29.69    2.17
   9  -6   8   25.97    2.45
  -6   9  -8   22.51    1.59
  -9   6   8   25.02    1.75
   9  -3  -8   26.05    1.65
   7  -9   8   32.60    1.99
   9  -2   8   37.75    2.15
  -9   7  -8   33.66    2.54
  -7   9   8   35.71    2.09
  -9   2   8   31.58    1.99
  -2  -7   8   36.07    1.56
   9  -7  -8   38.36    2.25
  -2   9  -8   33.74    2.13
   2  -9  -8   40.26    1.91
  -2   9  -8   35.31    2.38
   9  -2   8   37.95    2.64
   2   7   8   37.25    2.45
  -7  -2  -8   33.77    1.87
  -9   7  -8   32.21    2.07
  -7   9   8   36.01    1.85
   2   7  -8   30.03    2.22
  -7   9  -8   35.27    1.95
  -7   9  -8   36.94    2.56
  -9   7   8   33.56    2.10
  -2   9   8   35.79    2.16
   9  -7   8   41.03    2.30
   7  -9  -8   33.07    2.06
  -7  -2   8   33.27    1.83
   2  -9   8   36.49    1.71
  -9   2  -8   37.97    2.16
   9  -2  -8   39.54    2.41
   7   2   8   37.14    2.58
   7  -9  -8   33.19    2.05
  -9   2  -8   35.93    2.05
  -1   9  -8   35.65    2.30
   1  -9  -8   37.43    1.82
  -9   8  -8   34.87    2.10
   9  -1   8   30.77    2.58
  -1   9  -8   35.55    2.21
  -9   1   8   35.83    2.06
   1   8   8   32.53    2.01
  -8   9   8   31.71    2.05
  -1  -8   8   37.73    1.55
  -8  -1  -8   35.67    1.97
   9  -8  -8   37.04    2.28
   8  -9   8   35.37    2.18
   1   8   8   36.69    2.61
  -9   8  -8   38.00    2.72
  -1   9   8   33.98    2.51
  -9   1  -8   30.57    1.96
  -8   9  -8   31.78    2.53
   1   8  -8   39.54    2.39
   8  -9  -8   38.14    2.25
   9  -8   8   32.92    2.19
  -8   9  -8   37.37    2.08
  -1   9   8   34.67    2.13
  -9   8   8   34.21    2.09
   1  -9   8   36.44    1.65
  -1  -8  -8   31.86    1.74
  -8  -1   8   36.53    1.98
   8   1   8   32.45    2.48
  -9   9  -8   18.23    2.22
   0  -9   8   14.62    0.97
  -9   9   8   12.96    1.43
   9  -9  -8   12.66    1.68
   0  -9  -8   11.62    1.11
   0   9  -8   11.69    1.56
   0   9   8   15.35    1.57
   9   0   8   13.74    1.85
  -9   0  -8   14.32    1.39
   9  -9   8   17.52    1.87
   0   9   8   17.60    2.04
  -9   0   8   13.52    1.41
  -5  10  -8   22.41    1.87
  -5  10   8   19.75    1.87
   5   5   8   22.48    2.17
 -10   5  -8   21.74    1.77
  -5  -5   8   21.76    1.21
  10  -5  -8   24.19    1.74
  10  -5   8   21.00    1.75
  -5  -5  -8   22.19    1.37
  -5  10  -8   21.97    1.73
   5 -10  -8   20.83    1.51
   5 -10   8   17.94    1.39
  10  -5   8   25.18    2.54
 -10   5   8   21.24    1.94
  -4  -6   8   24.15    1.20
   4   6   8   24.20    2.06
  10  -4   8   31.56    2.64
  -4  10  -8   26.92    1.94
   4 -10  -8   24.47    1.61
  10  -6  -8   27.27    2.00
 -10   6  -8   23.72    2.38
  -6  -4  -8   24.41    1.50
  -6  10   8   26.18    1.99
  -4  10  -8   26.98    2.06
 -10   4   8   24.24    2.15
   6 -10   8   23.83    1.63
 -10   6  -8   24.40    1.92
  10  -4   8   27.74    1.96
   4 -10   8   25.91    1.55
   6 -10  -8   24.73    1.72
  -6  -4   8   23.94    1.40
  10  -4  -8   25.32    1.81
  10  -6   8   22.23    2.48
  -4  -6  -8   24.57    1.49
  -4  10   8   26.40    1.95
   6   4   8   27.17    2.19
 -10   6   8   24.17    1.92
  -6  10  -8   22.86    1.76
  -6  10  -8   24.33    2.06
 -10   4  -8   28.19    1.97
  10  -6   8   24.08    1.92
  -3  10  -8   32.69    2.34
  -7  10   8   35.01    2.30
   7 -10   8   31.81    2.01
   3 -10  -8   32.73    1.88
 -10   7  -8   29.81    2.54
 -10   7  -8   33.05    2.21
  -3  -7   8   34.43    1.46
  10  -7  -8   34.73    2.33
  10  -3   8   32.32    2.17
  10  -3   8   34.45    2.63
  -7  -3  -8   32.24    1.88
   3   7   8   35.35    2.51
  10  -3  -8   37.05    2.24
  10  -7   8   34.55    2.38
  -7  -3   8   29.82    1.76
  -3  -7  -8   32.98    1.90
 -10   3  -8   38.16    2.44
   3   7  -8   31.91    2.41
   7 -10  -8   36.00    2.16
  -3  10   8   34.41    2.24
  10  -7   8   34.10    2.80
  -7  10  -8   35.74    2.49
   7   3   8   36.28    2.51
   3 -10   8   34.51    1.81
 -10   7   8   36.40    2.31
   2   8   8   19.80    2.19
 -10   2   8   17.28    1.62
  10  -8  -8   14.76    1.86
  -2  10  -8   12.87    1.62
  -2  10  -8   14.50    1.75
 -10   8  -8   16.39    2.21
   2 -10  -8   16.05    1.29
  -8  10   8   16.78    1.78
 -10   8  -8   17.08    1.77
  -2  -8   8   14.65    0.88
  -8  -2  -8   17.68    1.41
  10  -2   8   15.77    2.17
  -8  -2   8   14.45    1.36
   8   2   8   12.76    1.79
   2   8  -8   18.74    1.92
  -2  10   8   13.44    1.56
   2 -10   8   17.28    1.22
  10  -8   8   13.15    2.10
  -2  -8  -8   14.78    1.25
  -8  10  -8   14.82    1.97
  10  -8   8   16.50    1.98
   1   9   8   24.77    2.49
  -1  -9   8   22.45    1.16
  -9  -1  -8   20.60    1.60
  10  -1   8   18.98    2.28
 -10   1  -8   21.83    1.68
   9   1   8   19.13    2.21
   1 -10   8   23.30    1.36
  -6  -5  -8   21.99    1.56
  11  -5   8   22.63    2.59
   5 -11  -8   26.76    1.78
   6 -11   8   20.95    1.62
   6 -11  -8   23.43    1.75
  -5  -6  -8   22.62    1.57
  11  -6   8   25.44    2.71
   6   5   8   24.30    2.41
   5 -11   8   20.91    1.58
   0   0  -9   -0.05    0.31
   0   0   9    0.21    0.30
   0   0  -9   -0.10    0.24
   0   0   9    0.13    0.22
   0   0  -9    0.37    0.28
   0   0   9   -0.24    0.18
  -1   1  -9    1.61    0.38
   1   0   9    2.53    0.42
  -1   0   9    2.48    0.43
  -1   1   9    2.30    0.41
   0  -1  -9    2.67    0.30
   0   1  -9    2.30    0.43
  -1   0  -9    3.22    0.42
  -1   1   9    1.92    0.33
  -1   0  -9    2.11    0.39
   1  -1   9    2.83    0.44
   0   1   9    2.54    0.34
  -1   0  -9    1.97    0.34
  -1   1   9    2.73    0.31
   1  -1   9    2.72    0.37
  -1   1  -9    2.38    0.41
   1   0   9    2.73    0.43
   1  -1  -9    2.46    0.27
   1  -1  -9    1.83    0.41
   1  -1  -9    2.67    0.42
  -1   0   9    2.89    0.41
   1  -1   9    2.50    0.37
   1   0   9    2.58    0.39
   0  -1  -9    2.80    0.50
   0   1  -9    2.84    0.47
   0  -1   9    2.10    0.41
   1   0  -9    2.87    0.38
   0  -1   9    2.34    0.36
   1   0  -9    2.53    0.43
   0   1   9    2.44    0.37
   0   1   9    2.58    0.44
  -1   1  -9    1.98    0.42
  -2   1  -9    0.07    0.22
   1   1   9    0.01    0.31
  -1   2  -9   -0.05    0.20
  -2   1   9   -0.03    0.25
   1   1  -9    0.16    0.28
  -2   1  -9    0.47    0.29
  -1  -1   9   -0.18    0.25
  -1   2  -9   -0.20    0.29
   2  -1   9    2.13    0.41
  -1   2   9   -0.19    0.21
   1  -2   9    0.99    0.27
   2  -1  -9   -0.01    0.20
  -2   1  -9   -0.07    0.18
  -1  -1  -9   -0.18    0.18
  -1   2   9    0.18    0.25
  -1   2  -9   -0.12    0.31
  -1   2   9   -0.24    0.20
   1   1   9    0.11    0.27
   1   1  -9   -0.04    0.22
   1  -2   9    0.22    0.25
   2  -1  -9    0.88    0.23
  -2   1   9    0.23    0.22
  -1  -1  -9    0.26    0.29
   2  -1   9   -0.21    0.19
   2  -1  -9   -0.05    0.23
   1  -2  -9   -0.38    0.23
   1   1  -9   -0.05    0.19
   1  -2  -9    0.15    0.29
   2  -1   9    0.09    0.31
  -1  -1   9    0.13    0.23
   2  -2  -9    4.12    0.48
   0   2   9    1.75    0.34
   0  -2   9    1.45    0.34
  -2   0  -9    1.49    0.30
  -2   2   9    1.40    0.29
   2   0   9    1.38    0.38
   0   2  -9    1.35    0.32
  -2   2  -9    1.28    0.34
  -2   2  -9    1.89    0.45
   0  -2   9    1.44    0.29
   2   0  -9    0.99    0.36
   0   2  -9    1.98    0.35
   0   2  -9    1.64    0.42
   0  -2  -9    0.99    0.32
   2   0   9    1.95    0.41
  -2   2   9    1.19    0.26
   2  -2   9    1.71    0.37
   0   2   9    1.76    0.39
   2  -2  -9    1.60    0.37
  -2   0   9    1.59    0.33
   0   2   9    1.38    0.32
  -2   2   9    1.87    0.36
   0  -2  -9    2.10    0.44
  -2   0  -9    1.72    0.37
   2  -2   9    0.98    0.28
  -2   2  -9    1.57    0.31
   2   0  -9    1.76    0.32
   2   0  -9    1.01    0.30
  -2   0   9    1.44    0.34
   2  -3   9    0.46    0.22
   2  -3   9    0.16    0.23
  -3   1   9   -0.17    0.22
   2   1  -9    0.19    0.29
  -1   3  -9    0.55    0.28
   3  -2  -9    0.02    0.35
   1  -3  -9    0.39    0.30
   1   2   9    0.25    0.27
  -2   3   9    1.08    0.33
   1   2   9    0.13    0.19
   1  -3  -9    0.01    0.27
  -1   3  -9    0.70    0.44
   3  -1   9    0.14    0.21
  -2  -1  -9    0.29    0.27
   3  -2  -9    0.01    0.25
   1   2   9    0.09    0.36
  -1   3  -9    0.48    0.28
  -2   3   9    0.05    0.22
  -3   2  -9    0.03    0.30
   2   1  -9    0.24    0.30
   3  -1   9    0.21    0.38
   3  -2  -9   -0.20    0.19
   2   1  -9    0.08    0.19
   3  -1   9    0.76    0.33
  -3   2  -9    0.30    0.28
  -1  -2   9    0.20    0.27
  -3   1   9   -0.12    0.21
  -1   3  -9   -0.07    0.16
  -2  -1  -9   -0.05    0.18
  -1  -2   9    0.15    0.20
  -3   2  -9    0.28    0.22
  -2   3   9    0.57    0.32
   2   1   9    0.51    0.19
  -1   3   9    0.12    0.25
  -2   3  -9    0.01    0.13
   1   2  -9    0.24    0.26
   1   2  -9    0.21    0.27
   2   1   9    0.30    0.38
  -3   1  -9   -0.08    0.25
  -2   3  -9    0.42    0.31
  -3   2   9    0.24    0.22
  -2   3  -9    0.05    0.23
  -3   2   9    0.41    0.27
   2   1   9    0.63    0.33
   1   2  -9    0.39    0.17
   3  -2   9    0.17    0.27
  -3   1  -9    0.06    0.20
  -2  -1   9    0.08    0.23
   1  -3   9    0.02    0.27
   1  -3   9   -0.12    0.18
  -1   3   9    0.20    0.29
   2  -3  -9    0.01    0.28
   2  -3  -9   -0.13    0.24
   3  -1  -9    0.15    0.22
  -1  -2  -9    2.62    0.48
   3  -2   9   -0.21    0.21
  -2   3  -9    0.37    0.27
   3  -1  -9    0.32    0.34
  -1  -2  -9    0.14    0.21
   3  -1  -9   -0.13    0.20
  -1   3   9    0.42    0.23
  -2  -1   9    0.18    0.25
  -3   0   9    1.33    0.35
   0   3   9    0.99    0.32
   0   3   9    1.13    0.29
   0  -3  -9    2.02    0.44
  -3   3   9    2.03    0.40
  -3   3  -9    1.89    0.40
  -3   3   9    1.56    0.40
   0   3  -9    1.58    0.25
   0  -3   9    1.56    0.28
   3  -3   9    1.65    0.38
   3   0  -9    2.05    0.42
   3   0  -9    1.55    0.33
  -3   0  -9    1.83    0.39
   3   0  -9    1.05    0.41
   0   3   9    1.78    0.48
   0   3  -9    1.67    0.34
   0   3  -9    1.53    0.51
  -3   3   9    1.38    0.29
   3  -3  -9    2.16    0.42
   0  -3  -9    1.61    0.44
   3  -3  -9    1.56    0.40
  -3   0   9    2.15    0.39
   3   0   9    1.70    0.52
  -3   0  -9    1.28    0.32
   0  -3   9    2.69    0.42
   3   0   9    1.84    0.21
   3  -3   9    1.74    0.35
   3   0   9    1.16    0.39
  -3   3  -9    3.57    0.57
  -2   4  -9    0.18    0.23
   2   2  -9    0.19    0.33
  -4   2  -9    0.51    0.26
  -2  -2  -9   -0.24    0.27
   4  -2  -9   -0.06    0.36
  -4   2   9    0.09    0.26
   4  -2   9   -0.23    0.40
  -2  -2  -9    0.15    0.21
   2  -4   9    0.73    0.29
  -2  -2   9   -0.07    0.23
   2   2   9    0.12    0.44
   2   2  -9   -0.08    0.11
   2  -4   9    0.13    0.19
  -2   4   9   -0.13    0.27
  -4   2  -9    0.00    0.28
   2   2   9   -0.02    0.27
   4  -2  -9    0.06    0.28
  -2   4  -9    0.20    0.35
   4  -2   9    0.23    0.30
   2  -4  -9    0.72    0.34
  -4   2   9    0.10    0.30
   2   2   9    0.15    0.20
   2   2  -9    0.06    0.38
  -2   4  -9   -0.24    0.28
  -2   4   9    0.16    0.34
  -2   4   9   -0.04    0.20
   4  -2   9    0.03    0.25
  -2  -2   9    0.53    0.29
   2  -4  -9    0.68    0.40
  -4   3  -9    1.84    0.51
  -1  -3   9    1.58    0.29
  -1   4  -9    1.01    0.47
   4  -3  -9    1.64    0.52
   4  -3  -9    1.69    0.36
   1  -4  -9    1.62    0.40
   3   1  -9    1.66    0.28
  -1   4  -9    2.09    0.32
   3   1  -9    2.57    0.50
   3  -4   9    0.95    0.30
   1   3   9    1.40    0.48
   3   1  -9    1.54    0.45
   4  -3  -9    1.41    0.40
   3  -4   9    1.24    0.35
   1   3   9    1.70    0.28
   1  -4  -9    2.10    0.49
  -1   4  -9    1.33    0.38
   4  -1   9    1.76    0.44
  -3  -1  -9    1.96    0.35
  -3  -1  -9    1.64    0.38
  -4   1   9    2.06    0.40
   1   3   9    1.20    0.31
  -3   4   9    1.15    0.39
  -4   1   9    4.20    0.54
  -4   3  -9    1.82    0.44
  -4   3  -9    1.96    0.36
   4  -1   9    2.09    0.53
  -3   4   9    1.22    0.34
   1  -4   9    1.14    0.26
  -3  -1   9    1.96    0.37
   4  -3   9    1.80    0.45
   3  -4  -9    1.53    0.41
  -4   3   9    1.90    0.43
   1  -4   9    1.95    0.36
  -1   4   9    1.24    0.39
  -4   1  -9    1.38    0.34
  -4   3   9    1.51    0.34
  -4   1  -9    1.51    0.34
   4  -1  -9    1.34    0.33
  -3   4  -9    1.62    0.40
  -1   4   9    2.00    0.47
  -3  -1   9    0.92    0.34
  -4   3   9    1.62    0.37
   3   1   9    0.98    0.42
  -1  -3  -9    2.27    0.47
   1   3  -9    2.32    0.53
  -3   4  -9    1.70    0.36
   3   1   9    2.46    0.25
   4  -3   9    1.62    0.39
   3   1   9    2.23    0.63
   3  -4  -9    2.03    0.43
  -1  -3  -9    1.31    0.34
   4  -1  -9    1.25    0.47
  -1   4   9    1.80    0.31
  -3   4  -9    0.60    0.39
   1   3  -9    1.58    0.39
  -4   0  -9    0.81    0.34
   4  -4  -9    0.75    0.36
   0  -4   9    1.90    0.29
   4   0  -9    0.81    0.28
  -4   0  -9    0.44    0.28
   4  -4  -9    1.31    0.36
   0  -4  -9    0.12    0.32
   4  -4   9    0.96    0.33
   4   0  -9    0.37    0.37
  -4   4  -9    1.48    0.49
   0   4   9    0.87    0.36
  -4   0   9    0.48    0.30
  -4   4  -9    0.94    0.38
   0   4  -9    0.85    0.42
   4   0   9    1.13    0.41
   0   4  -9    0.56    0.37
   4   0   9    0.32    0.39
   4  -4   9    0.63    0.35
   0   4   9    0.85    0.23
  -4   4   9    0.49    0.33
  -4   4  -9    0.90    0.32
   0   4   9    1.25    0.44
  -4   0   9    1.00    0.36
   0  -4  -9    0.66    0.34
  -4   4   9    0.79    0.36
   4   0  -9    0.83    0.44
  -5   2   9    2.87    0.52
   3  -5   9    2.93    0.49
   3   2  -9    3.34    0.62
  -3   5   9    2.31    0.42
  -2   5  -9    1.67    0.65
   5  -3  -9    3.03    0.62
   3   2  -9    2.62    0.61
   3  -5   9    2.98    0.46
   5  -2   9    2.00    0.49
   2   3   9    2.00    0.62
   5  -2   9    2.62    0.68
  -3  -2  -9    3.61    0.54
   2  -5  -9    2.46    0.48
   2  -5  -9    3.36    0.60
  -2  -3   9    3.12    0.44
  -2   5  -9    3.45    0.44
   2   3   9    3.24    0.43
  -5   3  -9    2.71    0.44
   5  -3  -9    2.72    0.53
  -5   3  -9    3.04    0.51
  -2   5  -9    2.58    0.51
  -5   2   9    2.38    0.45
  -3   5   9    3.10    0.64
   2   3   9    2.58    0.29
  -3   5   9    2.12    0.43
  -3  -2  -9    2.89    0.43
   3   2   9    2.50    0.43
  -3   5  -9    3.40    0.52
  -2   5   9    2.60    0.63
   5  -3   9    2.86    0.48
  -2   5   9    2.74    0.39
   3  -5  -9    2.55    0.49
   5  -2  -9    3.12    0.58
  -2   5   9    2.73    0.53
   3  -5  -9    2.22    0.54
  -5   3   9    2.30    0.44
   5  -2  -9    3.39    0.53
  -2  -3  -9    2.81    0.41
   3   2   9    2.88    0.72
  -2  -3  -9    3.45    0.66
  -3  -2   9    3.23    0.49
   2  -5   9    3.08    0.47
  -5   3   9    3.24    0.52
  -5   2  -9    3.02    0.54
   5  -3   9    3.40    0.59
   2   3  -9    1.56    0.56
  -3   5  -9    3.25    0.51
  -3   5  -9    1.57    0.62
   2  -5   9    2.42    0.39
  -5   2  -9    1.90    0.42
  -5   3   9    2.13    0.49
   3   2   9    3.38    0.35
  -4   5   9    0.48    0.30
  -4   5   9    0.31    0.35
  -5   1   9    0.29    0.34
   4  -5   9   -0.10    0.26
   5  -4  -9    1.61    0.47
  -4  -1  -9    2.00    0.45
   4  -5   9    0.42    0.35
  -4  -1  -9    1.04    0.31
  -1  -4   9    0.63    0.24
   1   4   9    0.80    0.33
   5  -1   9    1.28    0.43
   5  -4  -9    1.01    0.49
   1  -5  -9    0.11    0.29
   1  -5  -9    0.57    0.39
  -1   5  -9    0.95    0.47
  -1   5  -9    0.73    0.39
   4   1  -9    0.64    0.22
   5  -4  -9    0.35    0.29
  -5   1   9    0.20    0.32
  -5   4  -9    0.60    0.37
   4   1  -9    0.42    0.43
   5  -1   9    0.60    0.60
   1   4   9    0.54    0.48
  -5   4  -9    0.96    0.53
   4   1  -9    0.82    0.46
  -1   5   9    0.23    0.45
   5  -1  -9    0.05    0.29
  -1   5   9    0.75    0.38
   1  -5   9    0.63    0.24
   4   1   9    0.46    0.39
  -4   5  -9    1.39    0.45
  -4   5  -9    1.03    0.34
   5  -4   9    0.77    0.40
  -4  -1   9    0.77    0.34
  -4  -1   9    0.59    0.31
   4  -5  -9    0.80    0.38
   1   4  -9    0.68    0.53
  -1  -4  -9    0.42    0.30
  -5   4   9    1.45    0.41
   4  -5  -9    0.50    0.37
   5  -4   9    0.56    0.33
  -5   4   9    0.95    0.39
  -5   1  -9    0.74    0.37
   4   1   9    0.85    0.50
  -5   1  -9    0.55    0.31
  -1   5   9    0.60    0.21
   5  -1  -9    0.84    0.47
  -4   5  -9    0.27    0.52
   0   5   9    0.39    0.34
   5  -5  -9    0.39    0.37
   5   0   9    0.01    0.53
  -5   5   9   -0.24    0.29
   0   5   9    0.41    0.50
  -5   0   9    0.22    0.35
   5  -5  -9    0.39    0.51
   5  -5   9   -0.08    0.36
   5   0  -9    0.18    0.27
  -5   5  -9   -0.23    0.22
  -5   0  -9   -0.41    0.30
   0  -5   9   -0.13    0.17
   5  -5   9    0.67    0.38
  -5   5  -9    0.81    0.41
  -5   5   9    1.60    0.46
   0   5  -9    0.06    0.51
  -5   0   9    0.43    0.32
  -5   0  -9   -0.12    0.25
   5  -5  -9    0.28    0.34
   0   5  -9    1.92    0.46
   5   0  -9    0.08    0.40
   5   0   9    0.39    0.42
  -5   5  -9    0.48    0.53
   6  -3  -9   -0.22    0.33
  -6   3  -9   -0.07    0.37
  -3   6  -9   -0.21    0.41
   3  -6  -9   -0.16    0.33
  -6   3   9    0.16    0.37
   3  -6  -9    0.01    0.30
  -3   6  -9    0.12    0.32
  -3   6  -9   -0.37    0.23
  -6   3   9   -0.30    0.27
  -3   6   9    0.30    0.40
  -3   6   9    0.07    0.26
  -3  -3  -9    0.22    0.24
   3  -6   9    0.39    0.29
   6  -3   9    0.13    0.58
   3   3  -9    0.01    0.45
   3   3   9   -0.06    0.53
  -6   3  -9    0.36    0.29
   6  -3   9    0.03    0.39
  -6   3   9    0.63    0.39
  -3   6   9   -0.15    0.47
  -3  -3   9    0.19    0.31
   6  -3  -9    0.30    0.42
   4  -6   9    0.57    0.36
  -4   6   9    0.65    0.41
   2   4   9    0.44    0.53
  -6   4  -9   -0.05    0.35
  -2  -4   9    1.45    0.34
  -2   6  -9    0.69    0.64
   4  -6   9    1.48    0.44
  -6   2   9    1.47    0.43
   4   2  -9    0.84    0.53
  -4   6   9    0.83    0.35
   2  -6  -9    0.31    0.40
   6  -2   9    1.63    0.71
   6  -4  -9    1.17    0.40
  -4  -2  -9    0.90    0.33
   6  -4  -9    0.49    0.46
   6  -2   9    0.99    0.48
  -6   2   9    0.82    0.42
  -2   6  -9    1.19    0.48
   2   4   9    0.75    0.33
  -6   4  -9    0.88    0.45
   4   2   9    0.43    0.61
  -2  -4  -9    0.98    0.32
  -6   2  -9    1.20    0.42
  -2   6   9    0.51    0.57
  -2   6   9    1.08    0.45
   6  -2  -9    1.12    0.45
   6  -4   9    0.86    0.44
  -6   2  -9    0.68    0.36
  -4  -2   9    0.50    0.34
   2  -6   9    0.95    0.30
   6  -2  -9    1.82    0.50
  -4   6  -9    0.74    0.39
  -4   6  -9    0.65    0.39
   2   4  -9    0.52    0.54
   4   2   9    0.53    0.28
  -2   6   9    1.10    0.25
  -6   4   9    0.11    0.36
  -6   4   9    0.28    0.38
  -4   6  -9    0.81    0.64
   4  -6  -9    0.88    0.45
   4  -6  -9    0.18    0.35
  -5  -1  -9    1.05    0.41
  -1  -5   9    0.26    0.22
  -6   1   9    0.98    0.43
   1   5   9    0.38    0.38
  -1   6  -9    0.49    0.45
  -5   6   9   -0.02    0.39
  -6   5  -9    0.14    0.54
  -6   5  -9    0.43    0.42
   6  -5  -9   -0.15    0.37
   5  -6   9    0.51    0.40
   6  -1   9    1.41    0.73
  -1   6  -9    0.08    0.55
  -6   1   9    0.79    0.43
   5  -6   9    0.33    0.40
   1   5   9    1.04    0.61
  -5  -1  -9    0.36    0.30
   6  -5  -9    0.72    0.47
   6  -1   9    0.66    0.46
   1  -6  -9    0.50    0.39
  -5   6   9    1.25    0.49
   6  -5   9    0.10    0.42
   6  -1  -9    0.32    0.35
   5   1   9    0.41    0.42
  -5   6  -9    0.19    0.32
   6  -5   9    0.22    0.36
  -1   6   9    0.67    0.44
   5  -6  -9    0.59    0.37
  -5  -1   9    0.87    0.37
   5  -6  -9    0.04    0.39
  -6   1  -9    0.57    0.36
  -6   5   9    0.88    0.43
   1   5  -9    0.52    0.54
  -5   6  -9    0.58    0.61
   1  -6   9    0.59    0.26
  -1   6   9    0.53    0.57
  -1  -5  -9    0.53    0.34
  -6   1  -9    0.51    0.40
   6  -1  -9   -0.36    0.39
  -5   6  -9    0.34    0.38
  -6   5   9    0.87    0.42
   5   1   9    0.41    0.65
   0   6   9    0.41    0.40
   6   0  -9    0.08    0.30
   0   6  -9    0.07    0.44
   0  -6  -9   -0.09    0.35
  -6   6  -9   -0.12    0.29
   6   0   9    0.09    0.62
  -6   6  -9   -0.28    0.58
   6  -6  -9   -0.49    0.34
  -6   0  -9    0.76    0.45
   6  -6   9   -0.08    0.37
   0   6   9   -0.15    0.54
  -6   0   9    0.46    0.39
   0   6  -9    0.76    0.57
  -6   0  -9   -0.06    0.34
   6  -6  -9    0.28    0.52
   6  -6  -9   -0.23    0.38
  -6   6  -9   -0.27    0.38
   6   0   9    0.38    0.46
  -6   6   9    0.05    0.37
   6  -6   9    0.30    0.37
   0  -6   9    0.41    0.24
  -6   6   9    0.04    0.37
  -3  -4   9    0.55    0.34
   7  -3   9   -0.05    0.70
  -7   4  -9    0.41    0.44
   7  -3   9    0.59    0.47
   7  -4  -9   -0.06    0.39
  -4   7   9   -0.26    0.38
   4   3  -9    0.16    0.51
  -7   3   9   -0.07    0.42
   7  -4  -9    0.17    0.46
  -3   7  -9   -0.14    0.43
  -4   7   9    0.12    0.31
  -4  -3  -9    0.40    0.30
   3   4   9    0.90    0.67
   4  -7   9    0.07    0.31
  -7   3   9    0.26    0.34
   3  -7  -9    0.19    0.40
  -7   3   9   -0.24    0.32
  -3   7  -9    0.03    0.64
  -3  -4  -9    0.35    0.29
   4   3   9   -0.33    0.62
  -4  -3   9    0.12    0.34
  -7   4   9    0.11    0.39
  -3   7   9   -0.03    0.43
  -7   3  -9   -0.18    0.41
  -4   7  -9   -0.07    0.34
   3  -7   9    0.39    0.33
   7  -4   9    0.61    0.48
  -7   4   9    0.06    0.33
   4  -7  -9    0.32    0.41
  -3   7   9    0.48    0.47
   7  -3  -9   -0.19    0.48
   7  -4   9    0.40    0.69
   4  -7  -9   -0.41    0.35
   3   4  -9   -0.41    0.52
  -4   7  -9    0.30    0.44
   7  -3  -9   -0.32    0.36
  -4   7  -9   -0.35    0.58
  -7   3  -9    0.17    0.36
   7  -5  -9    0.16    0.46
   5  -7   9    0.53    0.42
  -2   7  -9    0.08    0.60
  -5   7   9    0.58    0.47
  -7   5  -9    0.66    0.62
   5  -7   9    1.04    0.48
  -7   2   9    0.83    0.45
   2   5   9    1.40    0.74
   5   2  -9   -0.23    0.55
  -2  -5   9    0.64    0.31
   7  -2   9    1.08    0.79
   7  -5  -9    1.22    0.53
  -7   2   9    1.43    0.57
   7  -2   9    0.86    0.52
   2   5   9    0.84    0.41
   2  -7  -9    0.62    0.43
  -5   7   9    0.51    0.41
  -2   7  -9    0.42    0.47
  -7   5  -9    0.59    0.48
  -5  -2  -9    0.96    0.37
  -5   7  -9    0.65    0.46
  -7   5   9    0.47    0.45
  -2   7   9    1.45    0.55
   2   5  -9    0.41    0.63
   7  -5   9    0.74    0.49
   5  -7  -9    0.49    0.42
   7  -2  -9    0.65    0.47
  -5   7  -9    1.47    0.76
  -7   2  -9    0.22    0.39
  -2  -5  -9    0.35    0.34
   5   2   9    1.81    0.79
   7  -2  -9    0.80    0.56
  -5   7  -9    0.88    0.50
  -2   7   9    0.79    0.69
  -7   5   9    0.18    0.36
  -7   2  -9    0.80    0.48
   5  -7  -9    0.37    0.43
  -5  -2   9    0.54    0.35
   2  -7   9    0.32    0.28
   1  -7  -9    1.40    0.51
   7  -1   9    1.16    0.76
  -7   1   9    0.76    0.52
   7  -6  -9    0.75    0.53
  -7   6  -9    2.43    0.87
  -1  -6   9    0.93    0.30
  -7   1   9    1.05    0.49
  -1   7  -9    0.75    0.56
   1   6   9    0.61    0.69
  -6  -1  -9    2.00    0.49
  -6   7   9    0.72    0.48
   1   6   9    0.77    0.49
   7  -6  -9    0.19    0.47
   6  -7   9    1.12    0.54
   7  -1   9    1.37    0.59
  -7   6  -9    1.50    0.58
  -1   7  -9    0.83    0.66
   6  -7   9    0.63    0.46
  -6   7   9    0.98    0.51
  -7   6   9    0.47    0.51
  -6   7  -9    0.70    0.53
   1   6  -9    1.20    0.72
  -6  -1   9    1.29    0.47
  -1   7   9    1.50    0.56
   6  -7  -9    1.30    0.54
  -1  -6  -9    0.73    0.47
   6  -7  -9    2.16    0.60
  -6   7  -9    1.02    0.41
  -1   7   9    0.39    0.63
  -7   1  -9    1.83    0.58
   1  -7   9    1.56    0.34
   6   1   9    1.88    0.86
  -7   6   9    0.67    0.43
   7  -1  -9    0.75    0.44
   7  -6   9    0.85    0.52
  -6   7  -9    2.33    0.84
  -7   1  -9    1.30    0.48
  -7   7   9    1.78    0.58
   7   0   9    0.07    0.54
   7  -7  -9    1.82    0.64
   0   7  -9    1.10    0.64
   7  -7   9    0.83    0.54
   0   7   9    1.76    0.58
   0   7  -9    0.63    0.69
  -7   7   9    0.82    0.51
  -7   7  -9    1.63    0.86
   0  -7  -9    1.37    0.52
  -7   7  -9    0.83    0.55
   7   0   9    0.86    0.85
   7  -7   9    1.20    0.56
   0  -7   9    0.89    0.32
  -7   0  -9    0.53    0.44
  -7   0   9    1.01    0.47
   0   7   9    0.36    0.65
   8  -4  -9   -0.10    0.53
  -4  -4  -9    0.19    0.30
  -4   8  -9    0.18    0.68
  -4  -4   9    0.40    0.35
  -8   4   9   -0.42    0.44
  -4   8  -9    0.19    0.50
   8  -4  -9    0.62    0.53
  -4   8   9    0.68    0.54
   4   4  -9   -0.27    0.61
   4  -8  -9   -0.29    0.41
   4   4   9    0.30    0.69
   8  -4   9    0.52    0.79
   8  -4   9   -0.46    0.47
  -8   4  -9    0.13    0.50
   4  -8   9    0.11    0.37
   5  -8   9    0.59    0.45
  -8   5  -9    1.22    0.77
  -3  -5   9    1.17    0.40
   8  -5  -9    0.90    0.55
  -8   5  -9    0.53    0.50
  -5   8   9    0.21    0.47
   3  -8  -9    0.16    0.43
  -3   8  -9    1.00    0.56
   3   5   9    0.69    0.71
  -8   3   9    0.05    0.49
   5   3  -9    0.55    0.67
  -5  -3  -9    0.73    0.40
  -5   8   9    0.83    0.40
  -3   8  -9    0.95    0.70
  -8   3   9    1.22    0.59
   8  -5  -9    0.39    0.57
   8  -3   9    0.22    0.53
   8  -3   9    0.59    0.79
  -3  -5  -9    0.61    0.37
  -3   8   9    0.14    0.51
  -5   8  -9    0.30    0.71
  -5   8  -9    1.14    0.55
   5  -8  -9    0.77    0.51
   8  -3  -9    1.16    0.63
  -8   5   9    0.01    0.50
   8  -5   9    0.26    0.53
   3  -8   9    0.03    0.33
   3   5  -9    1.54    0.77
  -5  -3   9    1.07    0.39
  -8   3  -9    0.10    0.49
   8  -3  -9    0.38    0.54
   5   3   9    1.10    0.81
   8  -5   9    1.11    0.88
  -6   8   9   -0.06    0.46
   8  -6  -9    0.25    0.57
  -2   8  -9   -0.07    0.64
  -2   8  -9   -0.27    0.50
  -6  -2  -9    0.42    0.40
  -8   2   9    0.17    0.42
  -8   2   9    0.54    0.52
  -8   6  -9    0.14    0.50
   2  -8  -9    0.46    0.43
   6  -8   9    0.34    0.50
  -8   6  -9    0.06    0.74
   8  -2   9    0.12    0.59
  -6   8   9    0.44    0.51
  -2  -6   9    0.05    0.31
   8  -2   9   -0.64    0.72
   2   6   9    1.13    0.78
  -8   2  -9    0.74    0.53
  -6   8  -9    1.23    0.49
   2  -8   9    0.56    0.33
  -6   8  -9   -0.33    0.48
  -8   6   9    0.65    0.53
   6   2   9    0.53    0.82
   6  -8  -9    1.66    0.62
  -2  -6  -9    0.00    0.37
   2   6  -9    0.68    0.76
   8  -6   9    0.26    0.55
  -2   8   9    0.68    0.79
  -6  -2   9    0.15    0.39
   6  -8  -9    0.84    0.51
  -8   2  -9   -0.20    0.47
  -2   8   9   -0.01    0.50
  -8   6   9    0.13    0.41
   8  -2  -9    0.41    0.49
  -6   8  -9   -0.50    0.65
  -1   8  -9    0.35    0.71
   1   7   9   -0.20    0.74
  -7   8   9   -0.09    0.48
   8  -1   9    0.92    0.61
  -1   8  -9    0.23    0.61
  -7  -1  -9    0.17    0.42
   1  -8  -9   -0.14    0.39
   7  -8   9    0.15    0.50
   8  -1   9   -0.59    0.76
   8  -7  -9    0.01    0.54
  -8   1   9    0.69    0.52
   7  -8   9    0.29    0.55
  -7   8   9    0.29    0.53
  -8   7  -9    0.50    0.88
  -1  -7   9   -0.41    0.25
   1   7   9   -0.39    0.49
  -8   7  -9    0.57    0.56
  -8   7   9    0.20    0.45
  -1   8   9   -0.51    0.72
  -7  -1   9    0.48    0.43
   1   7  -9   -0.38    0.63
  -8   7   9   -0.52    0.55
   7  -8  -9    0.62    0.58
  -1  -7  -9    0.21    0.42
  -8   1  -9   -0.19    0.40
  -7   8  -9    0.44    0.82
  -7   8  -9   -0.24    0.54
   8  -7   9   -0.38    0.59
   7   1   9    0.36    0.82
  -1   8   9    0.40    0.56
   1  -8   9    0.35    0.29
  -8   1  -9    0.35    0.52
   7  -8  -9   -0.54    0.55
  -8   0  -9    0.44    0.52
  -8   0   9    1.05    0.50
  -8   8  -9    0.71    0.91
  -8   8  -9    0.24    0.65
   0   8   9    2.52    1.00
   8  -8   9    1.09    0.72
   0  -8  -9    0.75    0.45
   0   8  -9    0.99    0.79
   0  -8   9    0.88    0.35
   0   8   9   -0.23    0.53
  -8   8   9    0.93    0.62
  -8   8   9   -0.02    0.52
   8  -8  -9    0.23    0.66
   0   8  -9    1.46    0.76
   8   0   9    0.28    0.80
   4  -9  -9    0.77    0.51
  -4  -5   9    1.04    0.40
   4   5   9    3.04    1.01
  -9   5  -9    0.79    0.77
   9  -4   9    0.45    0.92
   9  -4   9   -0.06    0.60
   5  -9   9    1.76    0.57
  -5   9   9    1.06    0.62
  -5  -4  -9    0.46    0.37
  -9   4   9    0.25    0.58
   9  -5  -9    0.97    0.67
   9  -5  -9    0.62    0.66
  -4   9  -9    1.15    0.66
  -4   9  -9    1.09    0.73
  -9   5  -9    1.45    0.67
  -5  -4   9    1.04    0.40
   9  -4  -9    0.70    0.68
   4  -9   9    0.22    0.45
   5   4   9    2.15    0.95
  -5   9  -9    0.79    0.58
   4   5  -9    0.33    0.75
  -4   9   9    0.60    0.61
  -9   4  -9    0.86    0.60
   9  -5   9    0.93    0.94
  -9   5   9    0.28    0.58
  -4  -5  -9    0.89    0.41
  -5   9  -9    1.96    0.90
   5  -9  -9    0.42    0.51
   9  -5   9    2.39    0.75
   9  -3   9   -0.39    0.66
  -6   9   9    0.02    0.56
   9  -6  -9   -0.69    0.47
   9  -3   9    1.97    1.03
  -9   6  -9    0.71    0.60
   6  -9   9    0.46    0.50
  -3  -6   9    0.02    0.30
  -3   9  -9    1.02    0.64
  -3   9  -9   -0.03    0.66
  -9   6  -9    0.18    0.75
  -9   3   9    0.04    0.56
   3  -9  -9    0.57    0.47
   3   6   9    0.29    0.77
  -6  -3  -9   -0.06    0.38
   9  -6   9   -0.63    0.53
   9  -3  -9   -0.08    0.50
   3  -9   9   -0.06    0.35
  -3   9   9   -0.57    0.58
  -9   3  -9    0.25    0.56
  -6   9  -9    0.54    0.55
   3   6  -9    0.28    0.70
   9  -6   9    0.68    0.89
  -6  -3   9    0.16    0.38
   6   3   9    0.53    0.88
  -6   9  -9    0.32    0.77
  -9   6   9   -0.31    0.54
  -3  -6  -9   -0.02    0.41
   6  -9  -9    0.37    0.52
   9  -2   9    0.29    0.92
  -2  -7   9    0.14    0.31
  -7   9   9    0.52    0.51
   2   7   9    1.57    0.86
  -9   7  -9    0.22    0.84
  -7  -2  -9    0.38    0.45
   9  -2   9    0.76    0.65
   7  -9   9   -0.13    0.52
   9  -7  -9    1.43    0.72
  -2   9  -9    0.34    0.74
  -2   9  -9   -0.24    0.54
  -7   9   9   -0.59    0.54
   2  -9  -9    0.98    0.47
  -9   7  -9   -0.33    0.57
  -9   2   9    0.07    0.52
   7  -9  -9   -0.35    0.57
  -2   9   9    0.49    0.62
   7   2   9    0.64    0.91
  -9   2  -9    0.35    0.60
  -7   9  -9    0.60    0.86
  -9   7   9    0.01    0.63
   7  -9  -9    0.36    0.63
   2  -9   9   -0.32    0.32
   9  -7   9   -0.55    0.55
  -7  -2   9   -0.06    0.40
  -9   2  -9    0.44    0.56
   2   7  -9    0.28    0.74
   1  -9  -9    0.54    0.50
  -8  -1  -9    0.30    0.47
   9  -1   9    1.16    0.95
  -9   8  -9    0.41    0.68
   9  -8  -9    0.70    0.76
   8  -9   9    0.39    0.70
   1   8   9    1.86    1.03
  -1   9  -9    0.21    0.73
  -8   9   9    0.43    0.70
  -1  -8   9    0.76    0.37
   1   8   9    0.42    1.05
  -9   8  -9   -0.05    0.92
  -9   1   9   -0.09    0.58
  -1   9  -9    0.72    0.75
  -1  -8  -9    0.50    0.47
  -9   1  -9   -0.16    0.54
   1   8  -9    0.38    0.81
  -1   9   9   -0.06    0.96
  -8   9  -9    0.62    1.00
   9  -8   9   -0.67    0.66
   8  -9  -9   -0.17    0.64
  -8   9  -9    0.79    0.61
  -9   8   9    0.78    0.63
   8   1   9    2.21    1.05
  -1   9   9    0.20    0.68
  -8  -1   9    0.34    0.50
   1  -9   9    0.45    0.41
   0   9  -9   -1.07    0.80
   9   0   9   -0.40    0.95
   9  -9  -9    0.18    1.02
   0  -9  -9   -0.26    0.56
  -9   9  -9    1.03    0.81
   9  -9   9   -0.29    0.98
   0   9   9    0.67    1.25
   0   9   9   -0.37    0.65
  -9   0   9   -0.47    0.56
   0  -9   9    0.06    0.47
  -9   0  -9    0.54    0.58
  -9   9  -9    0.56    1.04
  -9   9   9   -0.43    0.61
 -10   5   9   -0.64    0.71
  -5  10   9   -1.44    0.71
   5   5   9   -0.03    0.88
  10  -5   9    0.75    0.78
  10  -5   9   -0.12    1.07
  -5  10  -9    0.47    0.77
  -5  10  -9    0.07    0.75
  -5  -5  -9    0.55    0.49
  -5  -5   9    0.27    0.42
 -10   5  -9   -0.34    0.84
   5 -10   9    0.31    0.51
  10  -5  -9   -0.01    0.76
   5 -10  -9   -0.01    0.51
  -6  -4  -9    0.66    0.56
 -10   6  -9   -0.06    0.89
 -10   4   9    0.70    0.83
  10  -4   9   -0.12    0.78
   4   6   9    1.13    0.97
   6 -10   9    0.96    0.61
 -10   6  -9    1.46    1.05
  -4  -6   9    0.33    0.36
   4 -10  -9    0.27    0.56
  10  -6  -9   -0.25    0.69
  10  -4   9    0.37    1.02
  -6  10   9   -0.10    0.88
  -4  10  -9    1.45    0.94
  -4  10  -9   -0.10    0.72
 -10   6   9   -1.03    0.78
  10  -6   9    1.73    0.99
 -10   4  -9    0.55    0.79
   4   6  -9    0.01    0.80
  -4  10   9   -0.08    0.76
   4 -10   9    1.85    0.60
  10  -4  -9    0.33    0.66
  -6  10  -9    0.33    0.87
   6   4   9    0.75    0.94
  -6  -4   9    0.39    0.46
  10  -6   9   -1.13    1.10
   6 -10  -9   -0.06    0.56
  -4  -6  -9    0.61    0.57
  -6  10  -9   -0.03    0.73
   3   7   9    0.79    1.06
 -10   7  -9    1.25    0.90
  -7  -3  -9    1.23    0.63
  10  -3   9    0.98    0.77
  10  -3   9    1.18    1.04
  -3  10  -9    1.40    0.86
  -7  10   9   -0.19    0.88
   7 -10   9   -0.63    0.56
  -3  10  -9    1.03    0.93
  -3  -7   9    0.47    0.38
 -10   7  -9    0.81    1.06
  10  -7  -9    0.83    0.90
   3 -10  -9    0.62    0.61
  -7  -3   9    0.93    0.58
  -7  10  -9    1.53    0.92
  10  -7   9    0.35    0.97
 -10   7   9    0.05    0.87
  -3  10   9    1.19    0.88
 -10   3  -9    1.93    0.98
  10  -7   9   -1.01    1.12
   7 -10  -9    0.59    0.64
   7   3   9    1.10    0.93
   3   7  -9   -0.35    0.88
   3 -10   9    0.04    0.53
  -8  -2  -9    0.56    0.66
  -8  10   9   -0.19    1.08
  -2  10  -9   -2.13    0.82
 -10   2   9    0.04    0.74
  10  -2   9    0.52    1.13
   2   8   9    0.08    1.07
 -10   8  -9   -0.45    0.88
 -10   8  -9    0.54    1.12
  -2  -8   9   -0.48    0.37
  -2  10  -9   -0.23    0.85
   2 -10  -9    0.55    0.62
  10  -8  -9    0.77    1.07
  -8  -2   9    0.90    0.65
   8   2   9   -0.39    0.94
  -2  -8  -9    0.51    0.66
   2   8  -9    0.09    0.81
   2 -10   9    0.27    0.57
  10  -8   9    0.21    1.08
  -2  10   9   -0.28    0.80
 -10   8   9    0.99    0.88
  10  -8   9    0.48    1.37
  -8  10  -9    1.02    0.99
   0   0  10   85.56    3.26
   0   0 -10   90.17    3.31
   0   0  10   86.50    3.34
   0   0 -10   84.10    3.37
   0   0  10   93.67    3.15
   0   0 -10   91.33    3.26
  -1   1  10   40.00    1.83
   1  -1  10   43.48    1.74
   1   0 -10   41.72    1.86
  -1   0  10   43.81    1.81
   0  -1  10   44.35    1.81
   1  -1  10   42.25    1.79
   0   1 -10   49.95    1.97
   0   1  10   40.74    1.85
   1  -1 -10   42.36    1.91
   1  -1 -10   44.00    1.85
  -1   1 -10   44.08    1.88
   0   1 -10   47.34    1.92
   1   0  10   42.82    1.80
   0  -1 -10   44.99    1.66
   1   0  10   46.41    1.81
   0   1  10   40.66    1.73
   1   0 -10   45.88    2.04
  -1   0 -10   41.23    1.87
   1   0  10   42.96    1.89
  -1   0  10   39.96    1.85
  -1   1  10   41.27    1.64
   0  -1  10   42.20    1.86
  -1   1  10   43.83    1.78
   1  -1  10   41.95    1.86
  -1   1 -10   39.60    1.87
  -1   0 -10   42.65    1.75
   0  -1 -10   41.59    1.90
   1   0 -10   43.35    1.79
   0   1  10   44.61    1.79
   1  -1 -10   43.86    1.64
   0  -1  10   45.57    1.63
   0  -1 -10   43.89    1.86
  -1   0 -10   45.87    1.85
   1  -2 -10  108.94    3.97
   2  -1 -10  106.12    3.73
  -1  -1  10  103.93    3.85
  -2   1 -10  103.21    3.84
  -1  -1 -10  101.79    3.96
  -1  -1 -10  108.80    3.71
   1   1  10  110.83    3.97
   1  -2  10  105.41    3.81
  -2   1 -10  106.00    3.90
  -2   1  10  111.42    3.92
   1   1 -10  105.14    3.92
   2  -1  10  104.35    3.93
  -1   2  10  106.24    3.82
  -2   1 -10  105.16    3.92
   1   1  10  109.33    3.95
   1  -2  10  107.27    3.90
  -2   1  10  108.33    3.86
  -1   2 -10  102.36    4.01
   2  -1  10  104.12    3.84
   1   1 -10  107.74    3.84
  -1  -1 -10  103.40    3.86
   2  -1  10  106.48    3.92
  -1   2 -10  109.37    3.79
   1  -2 -10   99.98    3.95
  -1  -1  10  112.40    3.96
   2  -1 -10  108.66    3.91
  -1   2 -10  101.47    3.91
  -1   2  10  107.25    3.87
   1   1 -10  104.11    3.97
   2  -1 -10  107.41    3.83
   0   2 -10    3.81    0.64
   0   2  10    3.84    0.47
   0   2  10    3.64    0.53
   2   0 -10    3.69    0.49
  -2   2 -10    3.86    0.53
   0   2 -10    4.48    0.54
  -2   0 -10    3.64    0.48
   0  -2 -10    4.11    0.60
   2   0  10    5.02    0.62
   2   0 -10    3.79    0.58
   2   0  10    3.08    0.53
  -2   2  10    3.54    0.47
   0  -2  10    3.05    0.42
   2  -2  10    3.17    0.45
   0   2  10    3.90    0.53
  -2   0 -10    3.67    0.50
  -2   2 -10    3.84    0.49
   2  -2 -10    3.76    0.52
  -2   2 -10    4.19    0.61
  -2   0  10    3.54    0.48
   2  -2 -10    3.92    0.55
   0   2 -10    3.80    0.47
   2   0 -10    4.42    0.51
  -2   0  10    3.63    0.51
   0  -2  10    4.96    0.58
  -2   2  10    3.46    0.42
   2  -2  10    3.57    0.52
  -2  -1 -10   37.12    1.72
   2  -3  10   34.87    1.58
   1   2  10   36.80    1.54
  -3   1  10   36.73    1.64
  -2   3  10   35.74    1.66
  -1  -2  10   39.28    1.62
  -2  -1 -10   37.35    1.61
   1  -3 -10   38.48    1.76
  -2   3  10   36.19    1.62
   2  -3  10   39.43    1.68
  -1  -2  10   39.56    1.71
   1   2  10   36.22    1.63
   2   1 -10   41.74    1.84
   2   1 -10   38.95    1.53
   2   1 -10   33.95    1.72
  -3   2 -10   36.85    1.63
  -1   3 -10   41.94    1.98
  -2   3  10   34.41    1.63
   1  -3 -10   38.99    1.78
  -3   2 -10   35.33    1.75
   3  -2 -10   38.76    1.88
  -3   2 -10   36.16    1.69
   3  -1  10   35.43    1.61
  -1   3 -10   38.60    1.52
   1   2  10   38.95    1.83
   3  -2 -10   33.79    1.65
   3  -1  10   40.82    1.86
  -1   3 -10   39.44    1.67
   3  -2 -10   38.61    1.65
  -3   1  10   38.74    1.69
   3  -1  10   37.01    1.73
  -1   3  10   34.40    1.70
  -3   1 -10   36.00    1.69
  -1  -2 -10   37.90    1.66
  -1   3  10   37.59    1.61
  -2   3 -10   35.04    1.86
   3  -1 -10   38.32    1.82
   3  -2  10   39.41    1.66
  -2   3 -10   36.31    1.69
   2  -3 -10   37.16    1.73
  -2  -1  10   37.87    1.66
  -2   3 -10   37.61    1.44
   1   2 -10   38.59    1.70
   2  -3 -10   38.96    1.78
   2   1  10   36.71    1.73
   2   1  10   37.56    1.48
  -2  -1  10   36.66    1.68
   3  -1 -10   33.52    1.60
   1   2 -10   38.59    1.88
   2   1  10   40.77    1.85
  -3   2  10   38.86    1.62
   1  -3  10   39.15    1.66
  -1  -2 -10   38.16    1.78
   3  -2  10   36.96    1.71
   1  -3  10   35.08    1.55
   1   2 -10   38.52    1.49
  -1   3  10   36.23    1.64
  -3   1 -10   36.82    1.62
   3  -1 -10   37.30    1.60
  -3   2  10   36.45    1.67
   3   0 -10   73.75    3.10
   3   0  10   74.98    2.66
   3   0  10   72.38    3.01
  -3   0 -10   78.58    2.92
   0   3  10   77.99    3.11
   0   3  10   76.14    2.89
  -3   3  10   74.25    2.98
   3  -3  10   79.55    3.01
   3  -3  10   74.50    2.91
  -3   0 -10   78.06    3.00
   0   3 -10   80.06    2.76
  -3   3 -10   76.90    2.99
   3   0  10   74.93    3.15
   0   3 -10   75.42    3.25
  -3   0  10   75.55    2.95
   0   3  10   76.35    2.84
  -3   3  10   75.03    2.85
   0   3 -10   78.45    2.90
   3  -3 -10   75.75    3.01
   0  -3  10   74.09    2.81
   0  -3 -10   73.96    3.01
   0  -3  10   76.65    2.94
   0  -3 -10   79.14    3.07
   3   0 -10   79.26    3.03
   3   0 -10   78.49    2.86
  -3   3  10   75.20    2.95
  -3   0  10   81.15    2.97
  -3   3 -10   71.49    3.15
   3  -3 -10   80.08    3.04
  -2  -2  10   49.11    2.13
  -2   4 -10   53.82    2.18
  -2   4 -10   49.89    2.47
   2   2  10   52.60    1.98
  -4   2  10   50.30    2.13
  -2  -2 -10   53.55    2.10
   4  -2  10   49.43    2.36
  -4   2 -10   52.03    2.21
   2   2 -10   51.92    2.27
   4  -2  10   50.78    2.13
   4  -2  10   51.88    2.25
   2  -4  10   50.63    2.12
  -4   2 -10   53.29    2.15
   4  -2 -10   50.03    2.36
   2  -4 -10   52.06    2.22
  -2  -2 -10   49.60    2.22
   2  -4  10   48.80    2.05
  -2   4 -10   53.25    2.15
   4  -2 -10   49.28    2.16
   2   2  10   54.54    2.43
  -2   4  10   51.39    2.18
  -2  -2  10   53.86    2.13
  -2   4  10   52.50    2.29
   2  -4 -10   49.72    2.27
  -4   2  10   50.43    2.18
   2   2  10   53.28    2.13
  -2   4  10   51.49    2.07
   2   2 -10   52.09    1.85
   2   2 -10   51.05    2.40
   3  -4  10   18.07    1.08
  -4   3 -10   15.93    1.21
   3   1 -10   18.74    0.90
   1   3  10   18.61    1.01
   1   3  10   19.87    1.31
   3  -4  10   21.65    1.08
   1   3  10   19.75    0.97
  -4   3 -10   18.66    1.06
  -1   4 -10   19.92    1.13
   4  -3 -10   20.48    1.37
  -1  -3  10   19.27    0.99
   4  -1  10   17.89    1.15
   1  -4 -10   19.36    1.17
  -4   1  10   19.06    1.10
   3   1 -10   18.03    1.22
   1  -4 -10   20.89    1.23
  -1   4 -10   19.44    0.96
  -3  -1 -10   18.85    1.11
  -3  -1 -10   19.42    1.04
  -3   4  10   18.20    1.12
  -4   1  10   21.27    1.12
  -1   4 -10   19.95    1.42
  -4   3 -10   19.94    1.15
   3   1 -10   19.50    1.25
  -3   4  10   18.59    1.06
   4  -3 -10   18.85    1.09
   4  -3 -10   16.48    1.09
   4  -1  10   18.73    1.33
  -4   1 -10   21.36    1.09
   3   1  10   19.61    1.37
  -4   3  10   21.92    1.09
   1   3 -10   22.49    1.43
   3   1  10   19.53    0.83
  -3   4 -10   18.38    1.03
   4  -3  10   19.91    1.17
  -3  -1  10   19.58    1.10
   1   3 -10   20.87    1.14
  -4   1 -10   22.11    1.15
  -3   4 -10   20.30    1.39
   3  -4 -10   18.18    1.13
   3  -4 -10   22.88    1.25
  -1   4  10   17.93    1.08
   4  -1 -10   17.00    1.02
   1   3 -10   18.79    0.67
   4  -3  10   20.57    1.10
  -4   3  10   21.10    1.17
  -1   4  10   18.73    1.24
  -1  -3 -10   18.10    1.06
   3   1  10   20.62    1.16
  -1   4  10   18.54    0.97
  -4   3  10   20.76    1.14
   1  -4  10   18.73    0.97
  -3   4 -10   19.85    1.13
  -3  -1  10   20.49    1.09
  -1  -3 -10   22.25    1.26
   4  -1 -10   19.86    1.29
   1  -4  10   19.40    1.07
   4  -4  10    6.28    0.72
   0   4  10    6.11    0.85
   4   0 -10    5.31    0.79
   4   0  10    6.77    0.77
  -4   4 -10    5.77    0.70
   4  -4  10    6.23    0.66
   4   0 -10    6.75    0.54
  -4   4  10    5.29    0.66
   4  -4 -10    5.10    0.68
   0   4  10    6.27    0.49
   0   4 -10    5.79    0.89
   0  -4 -10    6.52    0.75
   4   0 -10    5.98    0.76
   4  -4 -10    7.33    0.78
  -4   0 -10    8.20    0.79
   0   4  10    6.93    0.68
  -4   0  10    6.66    0.69
  -4   4 -10    5.51    0.82
   0  -4  10    5.94    0.51
   4   0  10    5.90    0.84
  -4   4  10    4.64    0.64
  -4   0 -10    5.85    0.63
  -4   0  10    6.44    0.68
  -2  -3  10   15.83    0.92
  -2   5 -10   13.49    0.98
   3   2 -10   17.23    1.18
   2   3  10   16.48    0.80
  -3   5  10   17.49    1.22
  -3  -2 -10   14.84    0.90
  -3   5  10   13.55    1.01
   3   2 -10   13.94    1.18
   5  -3 -10   15.09    1.19
   3  -5  10   14.98    0.96
   5  -2  10   15.06    1.07
  -5   3 -10   16.49    1.08
  -5   3 -10   15.60    0.97
   2   3  10   16.41    0.87
   2  -5 -10   13.20    0.97
  -2   5 -10   16.21    1.27
   2   3  10   14.31    1.36
  -2   5 -10   16.44    0.90
  -3  -2 -10   15.23    1.01
   5  -3 -10   14.53    1.02
   5  -2  10   15.20    1.29
  -5   2  10   14.77    1.02
  -3   5  10   13.76    0.89
   2  -5 -10   15.80    1.13
   3  -5  10   15.53    0.94
  -5   2  10   15.20    0.99
  -3   5 -10   15.63    1.33
  -5   3  10   15.85    1.06
   2   3 -10   15.01    1.08
   3  -5 -10   16.08    1.04
   3   2  10   17.25    1.27
   3   2  10   15.42    0.76
   5  -2 -10   12.54    0.94
  -2  -3 -10   14.20    1.07
  -3   5 -10   14.98    0.97
   5  -3  10   17.77    1.13
   5  -3  10   14.65    1.24
  -3  -2  10   14.02    0.95
  -2  -3 -10   14.83    0.91
  -2   5  10   15.21    1.20
  -2   5  10   12.51    0.98
   2   3 -10   13.88    1.16
  -5   3  10   15.98    0.97
  -5   2 -10   14.97    0.97
  -5   3  10   15.88    1.03
   3  -5 -10   17.23    1.15
  -5   2 -10   15.88    1.02
   2  -5  10   14.30    0.87
   2  -5  10   14.22    0.92
   5  -2 -10   15.59    1.19
  -3   5 -10   15.04    1.01
   3   2  10   15.94    0.96
  -2   5  10   15.46    0.87
   4   1 -10   56.21    2.02
   5  -1  10   54.78    2.67
  -4   5  10   47.22    2.29
   1  -5 -10   52.23    2.37
   4   1 -10   51.22    2.49
  -1  -4  10   51.57    2.09
  -5   1  10   56.29    2.32
  -5   4 -10   50.71    2.57
   1  -5 -10   53.84    2.30
   4  -5  10   53.94    2.28
   5  -4 -10   55.29    2.60
   1   4  10   56.35    2.65
   5  -1  10   51.17    2.37
   1   4  10   52.65    2.20
   1   4  10   53.82    1.90
  -1   5 -10   55.69    2.74
  -4  -1 -10   57.06    2.36
   4  -5  10   52.88    2.32
   5  -4 -10   54.41    2.34
  -1   5 -10   50.01    2.29
  -5   4 -10   57.30    2.40
   4   1 -10   53.37    2.49
  -5   1  10   50.85    2.29
  -4  -1 -10   50.07    2.19
  -4   5  10   52.48    2.26
   5  -4 -10   49.97    2.34
   1   4 -10   51.54    2.65
   4  -5 -10   57.75    2.45
  -4   5 -10   53.22    2.31
  -4  -1  10   53.63    2.29
  -5   4  10   56.71    2.34
  -1   5  10   57.41    2.61
  -1   5  10   49.94    2.00
   4   1  10   58.58    2.35
   4   1  10   55.71    2.70
   4  -5 -10   53.47    2.36
  -4   5 -10   53.94    2.70
  -4   5 -10   53.22    2.21
  -5   1 -10   56.19    2.38
  -1   5  10   52.81    2.31
   5  -4  10   53.39    2.29
   5  -4  10   52.58    2.38
   5  -1 -10   53.68    2.22
   5  -1 -10   54.89    2.55
   1  -5  10   48.97    2.08
  -5   4  10   52.19    2.34
  -1  -4 -10   52.41    2.25
  -4  -1  10   54.01    2.22
  -5   1 -10   54.90    2.29
  -5   0  10   22.80    1.26
  -5   5 -10   21.21    1.53
   0   5  10   23.20    1.27
   0  -5 -10   20.69    1.26
   5  -5  10   23.95    1.31
   5  -5 -10   23.31    1.58
   5   0  10   23.05    1.34
   5  -5 -10   23.89    1.38
   5   0 -10   21.73    1.44
  -5   5  10   19.40    1.27
  -5   5  10   21.26    1.28
   5  -5 -10   19.69    1.30
  -5   0 -10   23.30    1.32
   0   5  10   21.76    1.56
   0   5 -10   20.32    1.58
   5   0 -10   21.58    1.10
  -5   0  10   21.85    1.24
  -5   5 -10   20.10    1.32
   0  -5  10   20.84    1.04
   5  -5  10   22.45    1.35
  -5   5 -10   19.50    1.11
   5   0  10   20.86    1.50
   0   5 -10   21.96    1.34
  -5   0 -10   20.96    1.23
   3  -6  10   50.08    2.15
  -3   6  10   49.77    2.08
  -6   3 -10   47.24    2.32
   6  -3  10   57.16    2.75
  -3   6  10   47.82    2.31
   3  -6 -10   52.22    2.28
  -6   3  10   54.26    2.37
   6  -3  10   49.43    2.36
   3   3  10   52.99    2.67
   3   3 -10   51.72    2.62
  -3   6 -10   52.42    2.74
  -6   3  10   50.86    2.25
  -3  -3  10   49.79    2.17
  -3   6 -10   54.48    2.11
  -3  -3 -10   45.53    2.09
  -6   3 -10   53.18    2.27
  -3   6 -10   52.28    2.29
   6  -3 -10   44.39    2.24
  -3   6  10   51.15    2.56
   3  -6 -10   52.12    2.37
   6  -3 -10   47.56    2.45
  -6   3  10   50.76    2.24
   6  -2  10    6.55    1.08
  -6   2  10    6.37    0.81
   4  -6  10    7.44    0.82
   4   2 -10    6.17    0.97
   6  -4 -10    7.39    0.90
   2   4  10    6.89    0.68
  -2   6 -10    6.03    0.79
  -2   6 -10    7.01    1.13
   2  -6 -10    7.18    0.88
  -2  -4  10    6.68    0.66
  -4   6  10    6.25    0.81
   6  -2  10    6.38    0.85
   4  -6  10    6.32    0.71
  -4  -2 -10    5.92    0.67
  -6   2  10    7.20    0.82
  -6   4 -10    6.63    0.84
  -6   4 -10    8.66    1.06
   6  -4 -10    6.68    0.94
  -4   6  10    6.22    0.70
   2   4  10    6.43    1.03
  -2  -4 -10    6.67    0.69
  -6   4  10    5.95    0.80
   2   4 -10    7.75    1.08
  -4   6 -10    5.65    1.03
   6  -2 -10    5.20    0.87
  -4  -2  10    6.25    0.74
  -2   6  10    5.99    0.96
   4   2  10    7.39    0.66
  -6   2 -10    6.60    0.84
  -2   6  10    5.89    0.77
   4   2  10    7.10    1.12
  -6   2 -10    8.12    0.84
   6  -4  10    5.05    0.79
  -4   6 -10    7.42    0.79
  -4   6 -10    7.38    0.81
   4  -6 -10    7.10    0.88
   4  -6 -10    6.96    0.84
  -2   6  10    6.55    0.53
  -6   4  10    5.69    0.72
   2  -6  10    5.60    0.61
   6  -2 -10    6.65    0.81
   5  -6  10   11.45    1.09
  -6   5 -10    8.43    0.98
  -5  -1 -10   11.31    0.87
  -5  -1 -10   11.58    1.07
  -1   6 -10   12.03    1.12
   6  -1  10   10.80    1.07
  -6   5 -10    9.48    1.20
  -6   1  10    9.49    0.94
  -5   6  10    8.39    0.91
  -5   6  10   10.61    0.89
  -1  -5  10   11.26    0.73
   1   5  10   10.87    0.87
   6  -5 -10   11.54    1.12
  -1   6 -10    9.26    1.26
   6  -5 -10   11.26    1.19
   1  -6 -10   10.33    1.01
   5   1 -10   10.16    1.19
   5   1 -10    9.27    1.17
  -6   1  10   12.07    0.95
   1   5  10   11.79    1.34
   5  -6  10   13.02    0.99
   6  -1  10   10.31    1.29
   5  -6 -10   12.44    1.01
  -5   6 -10    8.99    1.27
   5   1  10   10.78    1.38
   5  -6 -10   11.64    1.12
  -5   6 -10   10.34    1.04
   6  -5  10   10.61    0.99
   1   5 -10   10.16    1.28
  -5  -1  10    9.70    0.91
  -6   5  10    9.92    1.02
   6  -5  10    9.40    1.02
  -5   6 -10    9.85    0.81
   6  -1 -10   10.48    0.85
  -1   6  10   11.77    1.27
  -6   1 -10   11.31    0.91
  -1  -5 -10   10.98    0.91
   1  -6  10    8.89    0.69
   6  -1 -10    9.45    1.17
  -6   5  10   11.56    1.03
   5   1  10   11.45    0.95
  -6   1 -10   10.49    1.06
  -1   6  10   12.73    1.01
   6  -6  10   24.94    1.46
  -6   0 -10   24.53    1.44
  -6   0 -10   24.74    1.50
   0   6  10   25.67    1.84
   6  -6 -10   29.40    1.81
   0   6  10   25.17    1.48
   6   0 -10   26.44    1.25
  -6   6 -10   21.50    1.72
  -6   6  10   20.51    1.40
   0   6 -10   25.68    1.58
   0  -6 -10   27.37    1.50
   6  -6 -10   26.61    1.56
   0  -6  10   25.10    1.19
   6  -6  10   25.49    1.57
   6   0  10   22.02    1.47
   6   0 -10   24.72    1.72
   6   0  10   25.55    1.92
  -6   6 -10   24.40    1.55
  -6   6  10   23.65    1.47
  -6   0  10   24.86    1.45
   0   6 -10   23.74    1.83
   6  -6 -10   24.70    1.55
   3  -7 -10   12.90    1.19
   7  -3  10   13.99    1.32
  -7   3  10   12.93    1.23
  -4   7  10   11.38    1.16
   4   3 -10   15.94    1.34
  -3   7 -10   15.36    1.16
  -3   7 -10   11.88    1.48
   7  -3  10   11.41    1.51
  -7   4 -10   14.29    1.17
  -7   3  10   12.19    0.95
  -4  -3 -10   14.09    0.95
  -3  -4  10   14.58    0.98
   4  -7  10   12.12    0.96
   7  -4 -10   13.89    1.23
   7  -4 -10   10.83    1.16
  -4   7  10   12.87    0.89
   3   4  10   10.68    1.40
  -7   3  10   15.02    1.12
  -4   7 -10   13.88    0.95
  -4  -3  10   13.55    0.99
  -3   7  10   12.37    1.20
  -7   4  10   11.09    1.16
   7  -4  10   11.53    1.21
  -3   7  10   13.65    0.78
   7  -4  10   13.11    1.53
  -3   7  10   14.25    1.50
   4  -7 -10   12.36    1.15
   3  -7  10   13.86    0.95
   4  -7 -10   14.19    1.15
  -3  -4 -10   13.03    0.92
  -4   7 -10    9.75    1.39
  -4   7 -10   11.72    1.11
  -7   3 -10   13.83    1.16
   3   4 -10   12.56    1.41
   7  -3 -10   10.56    1.24
   4   3  10   12.06    1.49
  -7   4  10   14.99    1.04
   7  -3 -10   11.79    1.15
   7  -2  10   28.86    2.09
  -2   7 -10   29.06    2.04
   5  -7  10   30.33    1.70
  -2  -5  10   28.43    1.40
   2   5  10   24.76    1.91
  -7   2  10   26.27    1.63
  -7   5 -10   27.09    1.69
  -7   2  10   28.78    1.62
  -7   5 -10   30.38    2.03
   5   2 -10   34.73    2.07
  -2   7 -10   28.33    1.70
   7  -5 -10   29.52    1.83
   7  -2  10   27.91    1.76
  -5   7  10   30.64    1.72
   5  -7  10   26.88    1.57
  -5   7  10   29.20    1.52
   7  -5 -10   28.10    1.73
   2  -7 -10   29.22    1.67
   2   5  10   29.98    1.52
  -5  -2 -10   27.95    1.50
  -5   7 -10   27.99    1.59
  -2  -5 -10   28.69    1.53
   2   5 -10   28.73    1.93
  -5   7 -10   31.77    2.12
  -7   5  10   27.50    1.56
   2  -7  10   27.97    1.41
   5  -7 -10   28.04    1.69
   7  -2 -10   26.20    1.82
  -5   7 -10   29.99    1.59
  -7   2 -10   27.59    1.62
   5  -7 -10   31.33    1.72
   7  -2 -10   29.20    1.61
   5   2  10   31.89    2.16
  -2   7  10   30.05    2.02
   7  -5  10   30.25    1.79
  -7   5  10   25.42    1.66
  -5  -2  10   29.52    1.56
  -2   7  10   27.02    1.68
  -7   2 -10   27.50    1.69
   1   6  10    5.57    0.80
   1  -7 -10    4.67    0.75
   6  -7  10    5.40    0.80
  -7   1  10    6.24    0.91
   7  -1  10    6.29    1.16
  -7   1  10    5.78    0.81
  -1   7 -10    6.79    1.15
   6  -7  10    7.07    0.98
   7  -6 -10    4.38    0.83
  -1   7 -10    5.65    0.91
  -7   6 -10    5.86    0.90
  -6   7  10    5.63    0.86
  -6  -1 -10    5.04    0.73
   1   6  10    5.59    1.07
  -7   6 -10    6.53    1.19
  -1  -6  10    5.88    0.60
  -6   7  10    5.75    0.82
   7  -1  10    6.51    0.91
   7  -6 -10    5.37    0.92
   1   6 -10    5.15    0.98
   6  -7 -10    6.27    0.91
   1  -7  10    4.98    0.58
   7  -1 -10    5.34    1.00
  -7   1 -10    4.85    0.76
  -6   7 -10    5.77    0.86
   7  -1 -10    5.65    0.73
  -7   6  10    5.04    0.78
  -1   7  10    5.27    1.09
   6  -7 -10    5.00    1.01
  -6   7 -10    5.86    0.76
  -7   1 -10    6.87    0.92
   6  -7 -10    6.21    0.92
  -1   7  10    5.83    0.88
  -6  -1  10    5.84    0.79
   6   1  10    5.64    1.13
  -7   6  10    6.25    0.89
   7  -6  10    5.41    0.88
  -6   7 -10    6.05    1.18
  -7   7  10    6.97    0.93
   0  -7  10    6.67    0.65
  -7   7 -10    7.20    0.96
   0  -7 -10    5.61    0.81
   7   0  10    4.16    1.12
  -7   7  10    6.16    0.87
   0   7 -10    7.88    1.26
  -7   7 -10    5.30    1.08
  -7   0 -10    5.98    0.82
   7   0  10    5.12    0.82
   0   7  10    5.94    0.94
   0   7  10    8.24    1.32
  -7   0  10    7.46    0.90
   0   7 -10    8.00    1.05
   7  -7 -10    5.81    1.00
   7  -7  10    6.41    1.01
  -4  -4  10   17.30    1.17
  -4  -4 -10   20.12    1.21
  -8   4 -10   21.13    1.52
   4   4  10   19.40    1.95
  -4   8  10   17.59    1.42
  -4   8 -10   18.32    1.39
  -8   4  10   20.01    1.46
   4   4 -10   19.00    1.90
   8  -4  10   17.48    1.45
   4  -8  10   18.62    1.24
   4  -8 -10   18.14    1.37
   8  -4  10   17.93    2.00
   8  -4 -10   17.71    1.38
   8  -4 -10   20.19    1.54
  -4   8 -10   18.76    1.91
  -5  -3 -10    5.07    0.69
   8  -5 -10    5.41    0.94
   8  -3  10    4.31    1.15
  -3   8 -10    3.95    0.82
  -3   8 -10    6.21    1.17
   8  -3  10    5.57    0.97
  -8   5 -10    4.89    0.89
  -5   8  10    5.84    0.91
   3  -8 -10    4.42    0.79
   5  -8  10    4.42    0.74
  -8   3  10    4.01    0.77
  -8   3  10    3.87    0.83
  -8   5 -10    3.92    0.91
   3   5  10    4.84    1.12
   8  -5 -10    3.87    0.85
  -3  -5  10    5.18    0.67
  -5   8  10    3.87    0.62
   5   3 -10    4.03    1.02
  -8   3 -10    5.34    0.92
   3  -8  10    3.54    0.60
  -5  -3  10    4.69    0.66
   8  -3 -10    3.97    0.87
   3   5 -10    6.20    1.14
  -5   8 -10    4.02    1.04
   5  -8 -10    4.17    0.79
  -8   5  10    4.72    0.86
  -3  -5 -10    4.95    0.69
   8  -3 -10    4.03    0.76
   8  -5  10    2.81    0.76
  -5   8 -10    3.91    0.75
   8  -5  10    4.22    1.14
   5   3  10    3.22    1.02
  -3   8  10    5.95    0.90
  -8   2  10    4.97    0.86
   2  -8 -10    4.40    0.76
  -8   6 -10    3.83    1.10
  -2   8 -10    5.40    0.93
   8  -2  10    4.14    1.11
  -8   6 -10    7.24    1.04
  -2   8 -10    5.26    1.10
  -6  -2 -10    6.47    0.81
  -6   8  10    7.45    1.02
   6  -8  10    6.08    0.87
  -8   2  10    5.32    0.87
  -2  -6  10    4.64    0.61
   2   6  10    6.58    1.21
   8  -2  10    5.12    0.93
   8  -6 -10    4.81    0.97
  -6   8  10    3.68    0.72
  -6   8 -10    5.80    0.84
  -8   2 -10    6.57    0.97
  -2   8  10    6.81    1.28
   2  -8  10    4.28    0.60
   6  -8 -10    4.50    0.85
  -8   6  10    3.74    0.87
  -8   2 -10    5.76    0.83
   8  -2 -10    4.35    0.77
  -8   6  10    4.49    0.73
   6   2  10    3.48    1.07
   8  -6  10    4.41    0.88
  -2   8  10    3.74    0.84
  -6   8 -10    4.00    0.74
   6  -8 -10    5.73    0.90
   2   6 -10    4.81    1.08
  -2  -6 -10    5.56    0.80
  -6   8 -10    4.63    1.15
  -6  -2  10    6.47    0.82
   8  -7 -10   23.59    1.73
  -7   8  10   27.62    1.72
  -8   7 -10   24.06    2.32
   1  -8 -10   23.47    1.50
  -8   7 -10   24.92    1.71
   7  -8  10   22.91    1.62
  -1  -7  10   23.98    1.26
  -7   8  10   23.16    1.58
  -1   8 -10   24.58    1.76
   1   7  10   26.19    2.04
   1   7  10   25.88    1.61
   8  -1  10   26.07    2.41
  -1   8 -10   23.03    1.95
   8  -1  10   24.01    1.67
  -8   1  10   27.20    1.67
   7  -8  10   26.47    1.74
  -7  -1 -10   24.28    1.52
  -8   7  10   24.75    1.57
  -8   7  10   24.04    1.67
  -8   1 -10   24.04    1.67
  -1  -7 -10   22.43    1.48
   7   1  10   28.56    2.21
  -7  -1  10   25.66    1.56
   8  -7  10   22.56    1.72
   1   7 -10   21.64    1.89
   1  -8  10   23.13    1.28
  -7   8 -10   27.63    1.69
  -1   8  10   26.46    2.11
  -8   1 -10   26.27    1.63
  -7   8 -10   24.59    2.37
   7  -8 -10   26.66    1.77
  -1   8  10   23.87    1.72
   8   0  10    4.63    1.23
  -8   8  10    2.93    0.86
   8  -8 -10    3.93    0.92
  -8   8 -10    4.83    1.22
  -8   0 -10    6.24    0.87
   0   8  10    2.77    1.07
   0   8 -10    3.61    1.00
  -8   8 -10    4.86    1.00
   0  -8 -10    5.32    0.79
   0   8  10    5.93    0.98
  -8   8  10    6.12    0.96
   8  -8  10    3.90    0.91
   0  -8  10    5.51    0.64
  -8   0  10    5.21    0.85
  -4   9 -10    2.90    0.97
  -9   4  10    4.55    0.92
   9  -4  10    3.26    1.20
  -5  -4 -10    4.32    0.70
  -9   5 -10    2.34    1.01
  -4  -5  10    4.71    0.64
  -9   5 -10    5.17    0.98
   5  -9  10    4.87    0.79
   9  -5 -10    4.51    1.00
   4   5  10    5.31    1.23
   9  -5 -10    3.48    0.92
  -4   9 -10    5.27    0.94
  -5   9  10    3.04    0.85
   9  -4  10    5.11    1.01
   4  -9 -10    3.79    0.79
  -9   5  10    4.17    0.92
  -4  -5 -10    3.84    0.68
   9  -5  10    4.23    0.93
  -5   9 -10    3.90    1.10
   5  -9 -10    4.88    0.92
  -5  -4  10    4.47    0.66
   5   4  10    3.65    1.12
   4  -9  10    4.88    0.75
  -5   9 -10    3.99    0.83
   9  -5  10    3.21    1.24
  -4   9  10    3.71    0.86
   4   5 -10    4.42    1.11
  -9   4 -10    5.38    0.99
   9  -4 -10    3.86    0.83
   3  -9 -10   18.96    1.41
   9  -6 -10   17.70    1.73
  -3  -6  10   18.75    1.14
   9  -3  10   19.30    1.78
  -6  -3 -10   17.77    1.28
  -9   6 -10   19.50    2.07
  -9   3  10   20.73    1.63
  -6   9  10   19.76    1.58
   6  -9  10   17.56    1.39
  -9   6 -10   21.09    1.62
  -3   9 -10   19.92    2.02
   9  -3  10   17.82    2.07
   3   6  10   17.55    1.97
  -3   9 -10   18.52    1.70
   9  -6  10   18.46    1.77
   3  -9  10   19.05    1.25
  -6   9 -10   18.49    1.44
  -3   9  10   19.33    1.75
   6   3  10   20.59    2.11
  -3  -6 -10   20.56    1.34
   6  -9 -10   20.62    1.53
   9  -3 -10   18.26    1.45
  -6   9 -10   19.04    1.99
  -9   3 -10   19.75    1.56
  -6  -3  10   20.16    1.29
  -9   6  10   20.27    1.59
   3   6 -10   21.91    2.11
   9  -6  10   18.16    2.14
  -2   9 -10    6.23    1.24
  -9   2  10    5.93    1.03
   2  -9 -10    7.60    0.94
   7  -9  10    8.33    1.12
   2   7  10    6.33    1.30
   9  -2  10    7.24    1.46
   9  -7 -10    8.66    1.24
   9  -2  10    6.90    1.07
  -7  -2 -10    7.08    0.92
  -9   7 -10    8.40    1.20
  -7   9  10    6.55    1.07
  -9   7 -10    8.98    1.53
  -2   9 -10    6.87    1.15
  -2  -7  10    7.03    0.71
   9  -7  10   10.52    1.36
   2  -9  10    7.09    0.80
  -7   9 -10    6.54    1.37
  -2  -7 -10    6.47    0.87
  -9   2 -10    6.06    1.10
  -7  -2  10    7.22    0.92
  -9   7  10    6.08    1.05
   7   2  10    7.52    1.42
   9  -7  10    7.24    1.42
   7  -9 -10    7.91    1.17
   2   7 -10    7.11    1.33
  -2   9  10    7.27    1.14
   7  -9 -10    6.53    1.17
  -1   9 -10    3.96    1.11
   8  -9  10    1.64    0.89
   9  -1  10    5.13    1.34
   1  -9 -10    4.86    0.82
  -8   9  10    3.21    0.93
  -8  -1 -10    3.82    0.84
  -9   8 -10    7.60    1.51
  -9   8 -10    4.33    1.01
  -1  -8  10    4.95    0.65
   9  -8 -10    5.97    1.22
   1   8  10    5.26    1.39
  -9   1  10    4.63    0.93
  -8   9 -10    4.89    1.28
  -1   9  10    3.98    0.92
   1  -9  10    3.70    0.65
  -8   9 -10    5.07    0.96
   9  -8  10    4.76    1.13
  -8  -1  10    3.96    0.80
   1   8 -10    3.55    1.10
   8  -9 -10    4.83    1.18
  -9   1 -10    4.14    0.86
  -9   8  10    5.27    1.02
  -1   9  10    5.01    1.43
  -1  -8 -10    4.71    0.80
   8   1  10    4.31    1.25
   9  -9 -10   11.24    1.67
  -9   0 -10   13.37    1.40
   0  -9 -10   13.30    1.25
   9   0  10    8.88    1.70
   9  -9  10   14.83    1.81
  -9   9 -10   13.59    1.49
  -9   0  10   13.19    1.39
   0   9 -10   14.67    1.78
   0   9  10   12.11    1.94
   0   9  10   11.90    1.40
   0  -9  10   14.17    1.10
  -9   9 -10   11.50    1.93
  10  -5  10   20.49    2.37
   5   5  10   20.48    2.26
 -10   5 -10   18.56    1.92
  -5  -5 -10   17.81    1.39
  -5  -5  10   17.90    1.22
  -5  10  10   19.14    1.92
 -10   5 -10   18.53    2.15
 -10   5  10   21.52    2.01
  10  -5 -10   19.70    1.80
  10  -5  10   20.18    1.95
  -5  10 -10   22.29    1.90
   5 -10 -10   16.85    1.61
  -5  10 -10   18.19    1.93
   4 -10 -10    3.97    0.84
  10  -6 -10    3.77    1.03
  -6  10  10    4.52    1.15
 -10   6 -10    3.83    1.11
  -4  10 -10    1.65    1.03
  10  -4  10    5.33    1.43
  -6  -4 -10    4.19    0.80
 -10   4  10    3.89    1.21
  -4  10 -10    1.89    0.92
   4   6  10    6.71    1.43
   6 -10  10    5.51    0.95
  10  -4  10    1.90    0.93
 -10   6 -10    6.22    1.43
  -4  -6  10    3.73    0.61
  10  -4 -10    4.64    0.99
 -10   6  10    3.58    1.26
  -6  10 -10    2.00    1.08
   4   6 -10    4.78    1.26
  10  -6  10    3.52    1.51
  -4  -6 -10    4.14    0.88
   6 -10 -10    5.29    1.00
  -6  -4  10    4.80    0.77
  -4  10  10    5.30    1.12
 -10   4 -10    3.16    1.12
   6   4  10    6.46    1.40
   4 -10  10    5.05    0.87
  -6  10 -10    1.97    1.00
  10  -6  10    5.10    1.26
   7 -10  10    3.16    0.83
   3 -10 -10    2.81    0.81
  -3  10 -10    3.55    1.13
  -3  -7  10    3.04    0.58
  -7  10  10    1.99    1.07
  -7  -3 -10    3.39    0.80
  10  -3  10    3.34    0.92
 -10   7 -10    3.72    1.30
  10  -3  10    4.90    1.42
   3   7  10    3.37    1.29
 -10   7 -10    2.85    1.04
  10  -7 -10    2.35    1.09
  -3  10 -10    2.13    1.11
   7   3  10    4.72    1.26
  -3  10  10    3.84    1.04
  10  -7  10    2.87    1.25
  10  -7  10    2.87    1.52
 -10   3 -10    3.20    1.25
   3 -10  10    3.14    0.73
  -7  10 -10    2.89    1.18
   3   7 -10    2.71    1.10
   7 -10 -10    3.63    0.89
  -7  -3  10    2.03    0.67
 -10   7  10    2.31    1.04
  10  -2  10    8.87    1.74
   2   8  10    7.84    1.68
   2 -10 -10    8.65    1.08
  -8  10  10    7.78    1.41
  -2  -8  10    9.40    0.84
 -10   8 -10    9.52    1.50
  10  -8 -10    9.42    1.68
  -8  -2 -10   11.41    1.24
  -2  10 -10    9.12    1.42
 -10   8 -10   14.34    2.06
   8   2  10   11.67    1.81
  10  -8  10    8.74    1.93
  -8  -2  10    9.09    1.15
  10  -8  10    7.58    1.48
   2 -10  10   10.88    1.11
  -2  10  10    8.76    1.39
 -10   8  10    7.59    1.36
  -2  -8 -10   10.44    1.13
  -8  10 -10   11.24    1.76
   2   8 -10    8.75    1.47
   0   0  11    0.24    0.33
   0   0 -11   -0.40    0.21
   0   0  11    0.52    0.26
   0   0  11   -0.21    0.18
   0   0 -11   -0.25    0.29
   0   0 -11    0.21    0.23
   1  -1 -11  154.97    5.66
   0  -1  11  159.41    5.61
  -1   0  11  159.65    5.62
   0   1 -11  166.81    5.66
   1  -1  11  158.56    5.53
   0  -1 -11  158.44    5.59
  -1   0 -11  156.91    5.58
   0  -1  11  162.69    5.54
  -1   1  11  149.24    5.33
   0  -1  11  167.55    5.32
   0   1  11  154.32    5.60
   1   0 -11  153.26    5.50
   0   1  11  166.54    5.50
   0   1  11  153.82    5.46
   1  -1  11  144.04    5.58
  -1   1 -11  150.55    5.50
  -1   1 -11  141.66    5.59
   1   0 -11  147.64    5.59
  -1   0 -11  158.16    5.48
  -1   1  11  154.27    5.59
   1   0  11  159.48    5.64
  -1   1  11  159.06    5.50
  -1   1 -11  162.02    5.61
   1  -1 -11  158.46    5.58
   1   0 -11  143.92    5.45
   0  -1 -11  165.07    5.70
   1  -1  11  163.84    5.46
  -1   0 -11  146.01    5.62
   0   1 -11  162.38    5.64
   1   0  11  162.90    5.51
   0  -1 -11  166.75    5.37
   1   0  11  162.80    5.52
  -1   0  11  165.80    5.56
   1  -1 -11  149.71    5.33
  -1   2 -11   -0.20    0.23
  -1   2  11    0.40    0.26
  -1  -1 -11   -0.12    0.26
   2  -1 -11   -0.21    0.20
   1  -2 -11    0.21    0.30
  -2   1  11    0.59    0.35
  -1   2 -11    0.50    0.38
   1  -2  11   -0.41    0.24
   2  -1 -11   -0.14    0.20
   2  -1 -11   -0.24    0.27
   2  -1  11   -0.22    0.28
   1  -2 -11   -0.28    0.23
   1   1 -11    0.26    0.31
   2  -1  11    0.23    0.27
  -1  -1 -11    0.24    0.36
  -1  -1  11   -0.11    0.28
  -1  -1  11    0.46    0.27
   1   1  11    0.41    0.33
  -2   1  11    0.56    0.29
   1   1  11    0.06    0.31
  -2   1 -11    0.42    0.27
   2  -1  11    0.31    0.27
   1  -2  11    0.49    0.26
  -1  -1 -11    0.42    0.22
  -1   2  11    0.22    0.28
  -1   2 -11   -0.46    0.32
  -2   1 -11   -0.02    0.27
  -1   2  11    1.55    0.30
   1   1 -11    0.27    0.27
  -2   1 -11    1.24    0.41
   1   1 -11   -0.04    0.29
  -2   2  11  228.40    7.72
   2   0 -11  223.48    7.69
   0   2 -11  229.73    7.67
   0   2  11  221.11    7.62
   0   2 -11  230.96    7.93
  -2   0 -11  215.41    7.76
   0   2  11  230.26    7.74
   2   0  11  206.67    7.75
   0  -2 -11  232.93    7.32
   0   2  11  224.48    7.70
   0  -2  11  217.23    7.71
   2  -2  11  231.38    7.67
  -2   2  11  203.74    7.48
  -2   2  11  228.85    7.61
   2   0  11  217.24    7.75
  -2   0  11  226.89    7.70
   2  -2  11  224.72    7.75
  -2   2 -11  220.65    7.76
   2  -2 -11  220.39    7.79
   2  -2 -11  217.47    7.74
   0   2 -11  222.58    7.68
  -2   0 -11  236.96    7.65
   2   0 -11  220.47    7.85
  -2   2 -11  216.46    7.66
  -2   0  11  226.29    7.75
   2   0  11  219.74    7.61
  -2   2 -11  213.66    7.82
   0  -2  11  214.61    7.62
   2   0 -11  224.98    7.67
  -2   0 -11  230.82    7.69
   0  -2 -11  235.15    7.85
   2   1 -11  107.35    4.18
  -3   1  11  112.16    4.06
   1  -3 -11  107.59    4.16
  -2   3  11  110.39    4.04
  -3   2 -11  108.11    4.02
   1   2  11  103.78    4.02
  -1  -2  11  117.83    4.13
  -2  -1 -11  108.13    4.14
  -2  -1 -11  108.16    4.02
  -1   3 -11  110.83    4.33
  -3   1  11  111.89    4.09
  -1   3 -11  116.49    4.07
   1   2  11  115.59    4.24
   3  -1  11  104.36    4.18
   2   1 -11  108.88    3.90
   3  -2 -11  104.20    4.08
   2   1 -11  106.40    4.15
   2  -3  11  111.64    4.08
  -1   3 -11  113.61    3.91
   1   2  11  109.26    3.92
  -1  -2  11  103.83    3.98
  -2   3  11  104.82    4.06
   1  -3 -11  119.53    4.21
   2  -3  11  110.04    4.00
  -2   3  11  109.83    4.04
  -3   2 -11  110.48    4.19
  -3   2 -11  104.81    4.09
   3  -1  11  110.48    4.02
   3  -1  11  107.05    4.14
   3  -2 -11  113.80    4.05
   3  -2  11  110.69    4.13
   2   1  11  109.89    4.11
  -3   2  11  113.55    4.02
   2  -3 -11  114.43    4.18
  -2  -1  11  110.62    4.05
   1  -3  11  106.22    4.04
  -1   3  11  104.89    3.98
   1  -3  11  112.29    3.98
   1   2 -11  112.89    3.89
  -1  -2 -11  109.45    4.06
  -3   1 -11  111.33    4.12
   3  -1 -11  108.24    4.26
  -1   3  11  107.47    4.02
  -2   3 -11  102.99    4.08
  -1   3  11  108.78    4.11
   3  -1 -11  108.24    3.97
  -2   3 -11  112.77    3.83
   2   1  11  108.17    4.22
  -1  -2 -11  108.56    4.17
  -2   3 -11  106.97    4.28
   3  -1 -11  108.50    4.04
   1   2 -11  105.52    4.26
   2   1  11  107.29    3.84
   2  -3 -11  109.40    4.19
  -3   1 -11  117.33    4.06
  -3   2  11  103.43    4.05
  -2  -1  11  110.59    4.09
   3  -2  11  111.58    4.04
   1   2 -11  111.07    4.10
   3  -2  11  118.00    4.19
   0  -3  11    3.97    0.48
   3   0  11    3.59    0.60
   3  -3  11    2.07    0.41
   0   3 -11    2.64    0.39
  -3   3 -11    2.24    0.59
   0   3 -11    1.73    0.38
   0  -3 -11    3.29    0.57
   0   3 -11    2.69    0.59
   3  -3 -11    1.60    0.46
  -3   3 -11    2.89    0.51
  -3   0  11    1.78    0.44
   0  -3  11    2.47    0.50
  -3   3  11    2.62    0.39
  -3   0  11    2.66    0.48
   3   0  11    2.09    0.29
   0   3  11    2.62    0.51
  -3   0 -11    2.96    0.52
   3   0 -11    2.42    0.41
   3   0 -11    2.01    0.46
   3   0  11    2.27    0.51
   0   3  11    1.96    0.41
   0   3  11    2.88    0.45
  -3   3  11    2.78    0.52
  -3   0 -11    2.30    0.42
  -3   3  11    2.42    0.47
   3  -3  11    2.35    0.48
   3  -3 -11    2.13    0.49
   3   0 -11    2.16    0.55
  -2  -2 -11    0.50    0.37
   2   2 -11   -0.27    0.38
  -2   4  11   -0.24    0.23
  -2   4  11   -0.10    0.34
   4  -2  11    0.23    0.26
  -4   2 -11   -0.44    0.28
   2  -4  11   -0.20    0.21
  -2  -2  11   -0.03    0.27
   2   2 -11    0.00    0.34
   2  -4  11    0.60    0.30
  -4   2  11   -0.03    0.26
   4  -2  11    0.15    0.33
  -4   2  11    0.16    0.34
  -2   4 -11   -0.08    0.46
   2   2  11    0.90    0.27
   2   2 -11    0.17    0.18
   4  -2  11   -0.09    0.45
  -2  -2  11    0.03    0.29
  -2  -2 -11    0.11    0.29
   2   2  11    0.22    0.30
   2   2  11   -0.13    0.46
   4  -2 -11    0.08    0.41
   2  -4 -11    0.29    0.34
   4  -2 -11   -0.22    0.29
  -4   2 -11    0.34    0.26
  -2   4  11   -0.03    0.23
  -2   4 -11   -0.08    0.33
   2  -4 -11   -0.01    0.41
  -3   4  11   97.56    3.70
   3   1 -11   99.97    3.93
  -1   4 -11  101.67    3.54
   3   1 -11   97.28    3.50
  -1  -3  11   98.76    3.62
  -4   1  11   97.93    3.74
  -3   4  11   98.73    3.77
   1   3  11  102.95    3.62
   3  -4  11   97.47    3.74
   3   1 -11   93.62    3.89
   4  -3 -11   97.09    4.05
   1   3  11  100.37    3.58
  -4   3 -11  103.46    3.99
  -3  -1 -11   97.39    3.67
   4  -3 -11  105.18    3.78
   1  -4 -11   93.56    3.81
  -4   1  11   97.84    3.75
  -3  -1 -11  101.90    3.82
   4  -1  11  101.11    3.85
   3  -4  11   98.42    3.68
   4  -3 -11   96.03    3.78
   1  -4 -11   98.95    3.82
  -1   4 -11  103.85    3.57
  -4   3 -11   97.29    3.79
   1   3  11   96.58    3.95
   4  -1  11   97.31    3.96
  -1   4 -11   95.29    4.07
  -3   4 -11   90.83    4.00
  -3  -1  11   94.45    3.72
  -4   3  11   98.26    3.78
   1   3 -11   98.37    3.76
   3  -4 -11  106.46    3.92
   1  -4  11   92.50    3.57
   3   1  11   98.08    3.41
  -3   4 -11   98.56    3.78
  -1   4  11   93.91    3.70
  -4   1 -11  104.39    3.73
  -1  -3 -11   92.33    3.70
   4  -1 -11   95.55    3.67
  -1   4  11   98.22    3.58
  -1   4  11   98.75    3.90
  -4   1 -11   91.77    3.75
   1   3 -11   99.66    3.30
  -4   3  11  100.25    3.68
  -4   3  11   96.84    3.76
   4  -1 -11   98.71    3.98
   1   3 -11   87.79    3.99
   4  -1 -11   95.98    3.74
   3   1  11   98.97    3.77
   1  -4  11  105.57    3.73
   3  -4 -11  100.64    3.83
  -3  -1  11   98.80    3.71
  -1  -3 -11   99.21    3.84
   4  -3  11   99.05    3.81
   4  -3  11  100.48    3.73
   3   1  11   93.42    3.98
   4  -4 -11  129.66    4.81
   4  -4 -11  134.73    4.85
  -4   0  11  125.89    4.71
   4   0  11  124.00    4.96
   4   0  11  122.95    4.78
   4   0 -11  129.47    4.56
   0   4  11  127.93    4.65
  -4   4 -11  124.11    5.03
  -4   4 -11  128.05    4.77
   0  -4  11  128.01    4.54
   0   4 -11  125.33    5.08
   4   0 -11  129.70    4.86
   4  -4  11  126.41    4.77
  -4   0 -11  130.98    4.78
   4  -4  11  130.82    4.71
  -4   0  11  129.41    4.71
  -4   4  11  123.11    4.71
   4   0 -11  121.51    4.91
   0   4  11  132.63    4.48
   0  -4 -11  123.86    4.78
   0   4  11  124.42    4.95
  -4   0 -11  133.17    4.69
  -4   4  11  130.43    4.77
  -3   5  11   86.26    3.54
   5  -2  11   84.89    3.59
   2  -5 -11   89.74    3.55
   3  -5  11   88.09    3.42
  -3   5  11   88.98    3.41
  -5   2  11   89.71    3.55
   2  -5 -11   89.62    3.66
  -3  -2 -11   92.60    3.60
  -3  -2 -11   85.97    3.40
   5  -2  11   86.56    3.79
   5  -3 -11   93.53    3.83
  -5   2  11   90.60    3.52
   3  -5  11   93.82    3.51
   3   2 -11   92.78    3.84
   2   3  11   92.90    3.26
  -2   5 -11   90.62    3.93
  -2  -3  11   88.58    3.40
   5  -3 -11   82.74    3.52
   3   2 -11   88.36    3.67
   2   3  11   89.41    3.82
  -2   5 -11   99.81    3.36
  -3   5  11   89.12    3.69
  -2   5 -11   87.05    3.50
   2   3  11   92.21    3.32
  -5   3 -11   84.72    3.56
  -5   3 -11   87.26    3.73
  -2   5  11   88.16    3.53
   2  -5  11   89.50    3.37
   2   3 -11   85.49    3.85
   3  -5 -11   94.75    3.60
  -5   3  11   88.42    3.56
  -2  -3 -11   88.37    3.44
   3  -5 -11   96.05    3.70
   3   2  11   92.66    3.41
  -5   2 -11   92.59    3.60
   5  -2 -11   89.71    3.51
   2   3 -11   86.29    3.60
   5  -3  11   90.64    3.81
  -2   5  11   89.91    3.73
   3   2  11   92.37    3.88
  -5   2 -11   88.54    3.48
  -3   5 -11   86.02    3.45
  -5   3  11   91.36    3.55
  -5   3  11   92.21    3.49
  -3   5 -11   93.62    3.95
  -2   5  11   89.23    3.33
  -3  -2  11   89.33    3.48
   2  -5  11   94.51    3.48
  -3   5 -11   88.41    3.49
  -2  -3 -11   79.79    3.55
   5  -2 -11   92.06    3.80
   5  -3  11   90.19    3.62
   4   1 -11    0.63    0.50
   4  -5  11    1.13    0.40
   1  -5 -11    3.34    0.62
   5  -1  11    1.40    0.52
  -1  -4  11    0.73    0.32
  -5   1  11    0.84    0.43
   4   1 -11    0.75    0.26
   1   4  11    1.24    0.61
   5  -1  11    2.05    0.62
   1   4  11    0.81    0.23
   4   1 -11    0.76    0.52
   4  -5  11    1.18    0.47
  -5   4 -11    0.27    0.54
  -5   1  11    0.98    0.41
  -1   5 -11    0.81    0.43
  -1   5 -11    0.57    0.56
  -4  -1 -11    0.72    0.39
   1  -5 -11    1.21    0.49
  -4   5  11    0.93    0.40
  -4   5  11    0.66    0.35
   5  -4 -11    1.01    0.57
  -4  -1 -11    1.26    0.37
   1   4  11    1.07    0.37
  -5   4 -11    1.26    0.46
   5  -4 -11    1.02    0.46
   5  -1 -11    0.15    0.47
  -4  -1  11    0.93    0.37
   5  -4  11    0.80    0.47
   1   4 -11    1.09    0.52
   4   1  11    0.14    0.54
  -5   1 -11    0.60    0.42
  -5   4  11    1.50    0.48
   5  -1 -11    1.03    0.37
  -1   5  11    1.53    0.63
  -4   5 -11    1.32    0.47
   4   1  11    0.46    0.43
  -4  -1  11    1.06    0.43
   4  -5 -11    1.23    0.49
   5  -4  11    0.76    0.39
  -5   1 -11   -0.18    0.30
  -4   5 -11    1.30    0.65
  -4   5 -11    1.39    0.39
  -1   5  11    0.64    0.28
   4  -5 -11    0.75    0.43
   1  -5  11    0.89    0.30
  -1  -4 -11    1.37    0.44
  -5   4  11    0.74    0.42
  -1   5  11    0.59    0.40
   5  -5  11   59.70    2.64
   5  -5  11   56.97    2.54
   5  -5 -11   58.71    2.65
   5  -5 -11   64.87    2.71
  -5   0  11   58.27    2.54
  -5   0 -11   62.32    2.54
  -5   5 -11   54.25    2.90
   0  -5  11   60.92    2.35
   0   5  11   58.12    2.87
   5   0 -11   56.83    2.34
   0   5  11   61.36    2.54
  -5   5 -11   52.57    2.55
   5   0  11   58.80    2.88
   5   0  11   57.62    2.62
  -5   0  11   60.54    2.53
   0  -5 -11   57.34    2.57
  -5   5  11   59.97    2.59
  -5   5  11   61.77    2.62
   0   5 -11   54.13    2.87
  -5   0 -11   61.55    2.63
   5  -5 -11   63.96    2.98
   5   0 -11   57.94    2.83
   3   3 -11    0.26    0.57
  -3   6  11   -0.35    0.49
  -3  -3  11   -0.02    0.32
   6  -3  11    0.67    0.49
   6  -3  11    0.86    0.60
  -3   6 -11   -0.30    0.33
  -3   6 -11    0.57    0.41
   3  -6  11    0.06    0.30
  -3   6  11    0.35    0.33
   6  -3 -11   -0.47    0.34
  -3   6  11   -0.33    0.24
  -6   3 -11   -0.12    0.40
   3   3  11    0.57    0.61
  -6   3  11    0.48    0.43
   3  -6 -11   -0.13    0.41
  -6   3  11   -0.15    0.36
   3  -6 -11    0.34    0.38
   6  -3 -11    0.62    0.54
  -6   3  11    0.18    0.33
  -3  -3 -11   -0.02    0.28
  -3   6 -11    0.37    0.64
  -4  -2 -11   84.81    3.41
  -2  -4  11   89.55    3.38
   6  -4 -11   85.69    3.62
   4  -6  11   87.80    3.55
  -4   6  11   90.98    3.45
   2   4  11   91.42    3.36
   4   2 -11   86.65    3.79
   6  -4 -11   90.26    3.85
   4  -6  11   88.05    3.48
  -6   2  11   92.65    3.58
   6  -2  11   83.94    3.93
  -2   6 -11   89.98    3.58
  -6   4 -11   86.01    3.86
  -4   6  11   84.09    3.57
  -6   4 -11   84.00    3.61
  -6   2  11   86.16    3.57
   4   2 -11   83.70    3.81
   2  -6 -11   86.54    3.64
   6  -2  11   81.67    3.62
   2   4  11   80.93    3.86
  -2   6 -11   88.24    3.98
   4  -6 -11   92.05    3.62
   2   4 -11   90.10    4.00
  -6   2 -11   89.11    3.64
  -6   4  11   91.49    3.55
  -4  -2  11   87.96    3.51
   6  -4  11   89.50    3.88
   4   2  11   95.17    3.34
  -4   6 -11   91.47    3.50
  -6   2 -11   87.62    3.53
  -4   6 -11   87.76    4.00
  -2   6  11   91.72    3.90
   4   2  11   90.30    4.00
  -6   4  11   85.81    3.60
  -4   6 -11   89.52    3.52
  -2  -4 -11   89.08    3.47
  -2   6  11   84.79    3.57
  -2   6  11   90.93    3.22
   6  -2 -11   88.65    3.53
   6  -4  11   85.31    3.63
   4  -6 -11   94.92    3.74
   6  -2 -11   82.97    3.78
   2  -6  11   82.89    3.33
   6  -5 -11   58.62    2.77
  -6   5 -11   53.80    2.83
   5   1 -11   50.48    2.68
  -5   6  11   48.38    2.42
  -5   6  11   47.09    2.33
  -5  -1 -11   53.71    2.46
   6  -1  11   49.23    2.49
   6  -1  11   47.76    2.74
  -6   5 -11   54.53    2.52
   5  -6  11   57.00    2.45
  -1   6 -11   54.67    2.88
  -6   1  11   53.82    2.45
   5  -6  11   59.07    2.55
   6  -5 -11   49.24    2.48
  -1   6 -11   52.90    2.49
   1   5  11   47.18    2.70
  -5  -1 -11   51.01    2.32
   1   5  11   56.65    2.38
   1  -6 -11   58.08    2.52
  -1  -5  11   52.52    2.18
   5   1 -11   56.57    2.72
  -6   1  11   51.70    2.41
  -5   6 -11   52.45    2.86
   1   5 -11   50.69    2.81
  -1   6  11   52.48    2.43
   5   1  11   57.57    2.91
  -5   6 -11   55.72    2.48
  -6   5  11   52.88    2.48
   6  -1 -11   54.54    2.32
   6  -5  11   58.38    2.62
   6  -5  11   52.30    2.53
   5  -6 -11   58.77    2.57
  -5  -1  11   49.10    2.35
  -6   1 -11   55.07    2.42
   1  -6  11   53.47    2.19
  -6   5  11   51.99    2.41
  -1   6  11   50.47    2.71
   5   1  11   56.20    2.38
  -1  -5 -11   51.24    2.41
   6  -1 -11   50.83    2.69
  -5   6 -11   54.27    2.31
  -6   1 -11   55.10    2.51
   5  -6 -11   54.74    2.57
   6  -6 -11    1.23    0.54
   6   0  11   -0.01    0.50
   0  -6 -11    2.39    0.60
  -6   0  11   -0.40    0.38
   6  -6  11    0.14    0.50
   6   0  11    0.49    0.71
   0   6 -11   -0.01    0.64
   6  -6  11   -0.01    0.42
   6   0 -11    0.57    0.58
   0  -6  11    0.53    0.30
   0   6  11    0.02    0.41
   6  -6 -11    1.16    0.67
  -6   6  11    0.30    0.42
   6   0 -11    0.25    0.31
  -6   6  11    0.24    0.44
  -6   6 -11    0.04    0.49
  -6   0 -11    0.52    0.43
  -6   6 -11    0.99    0.68
  -6   0 -11    0.56    0.45
   0   6  11    0.01    0.56
   4   3 -11   44.97    2.61
  -3  -4  11   45.04    2.08
   7  -4 -11   48.38    2.50
  -3   7 -11   40.81    2.20
   3  -7 -11   45.67    2.30
   7  -3  11   47.22    2.40
   7  -3  11   43.61    2.58
   4  -7  11   46.62    2.15
  -7   4 -11   46.74    2.56
  -7   3  11   45.57    2.22
  -4   7  11   45.51    2.01
   7  -4 -11   42.66    2.26
  -7   3  11   42.20    2.26
  -4   7  11   46.90    2.32
  -3   7 -11   50.35    2.69
  -4  -3 -11   43.54    2.07
  -7   3  11   47.06    2.18
   3   4  11   45.26    2.63
  -7   4 -11   44.06    2.32
  -4   7 -11   45.78    2.68
   4  -7 -11   50.73    2.39
  -7   3 -11   50.04    2.39
  -4   7 -11   44.73    2.20
  -3   7  11   44.12    2.55
   7  -4  11   46.61    2.68
  -7   4  11   47.59    2.34
  -3   7  11   44.21    1.84
   3   4 -11   46.91    2.66
  -4  -3  11   45.23    2.14
   7  -3 -11   44.16    2.45
  -3  -4 -11   46.77    2.12
  -7   4  11   45.44    2.15
   7  -3 -11   46.20    2.26
   4  -7 -11   48.68    2.30
   4   3  11   44.56    2.64
   3  -7  11   44.49    2.06
  -3   7  11   41.72    2.25
   7  -4  11   43.46    2.32
   2   5  11    0.45    0.42
   5  -7  11    1.27    0.54
   2  -7 -11    0.85    0.50
   2   5  11    0.64    0.55
  -2   7 -11    1.21    0.56
   7  -2  11    0.66    0.78
  -7   5 -11    1.52    0.56
   7  -5 -11    0.59    0.59
  -5   7  11    2.39    0.64
  -5  -2 -11    1.56    0.46
  -7   5 -11    2.52    0.82
  -7   2  11    0.86    0.53
   7  -5 -11    0.57    0.54
  -7   2  11    1.08    0.52
  -2   7 -11    0.83    0.69
   5   2 -11    1.51    0.74
   5  -7  11    1.36    0.50
  -5   7  11    1.05    0.44
   7  -2  11    2.44    0.70
  -2  -5  11    0.83    0.40
   5  -7 -11    0.33    0.49
  -2   7  11    0.49    0.69
  -2   7  11    2.09    0.62
   2   5 -11    2.09    0.82
   7  -2 -11    1.58    0.54
   5   2  11    0.47    0.75
  -7   5  11    2.37    0.65
   7  -5  11    1.44    0.60
  -5   7 -11    1.88    0.73
   7  -2 -11    1.13    0.61
   2  -7  11    1.50    0.40
  -2  -5 -11    1.23    0.48
  -5   7 -11    2.31    0.62
  -5   7 -11    1.00    0.53
  -7   2 -11    0.47    0.52
  -7   5  11    1.33    0.55
   5  -7 -11    0.64    0.54
  -7   2 -11    1.72    0.55
  -5  -2  11    0.74    0.44
   1   6  11   44.77    2.62
  -1  -6  11   43.55    1.90
   7  -6 -11   48.40    2.46
  -1   7 -11   39.59    2.53
  -1   7 -11   42.82    2.29
   6  -7  11   42.90    2.19
  -6   7  11   42.31    2.23
   1   6  11   47.92    2.16
   7  -1  11   40.04    2.23
  -7   6 -11   41.36    2.65
   6  -7  11   44.13    2.28
   7  -6 -11   42.97    2.32
  -7   1  11   41.12    2.17
  -7   6 -11   46.93    2.33
  -7   1  11   42.35    2.18
  -6   7  11   42.54    2.15
   1  -7 -11   40.69    2.16
   7  -1  11   43.54    2.64
  -6  -1 -11   43.34    2.12
   7  -1 -11   46.31    2.54
  -6  -1  11   41.07    2.11
   1  -7  11   43.62    1.91
  -1   7  11   42.57    2.23
  -7   6  11   44.86    2.19
   6  -7 -11   43.66    2.51
   6  -7 -11   45.50    2.36
  -7   6  11   39.82    2.20
  -6   7 -11   41.57    2.67
   6  -7 -11   45.02    2.30
   7  -6  11   41.67    2.31
  -7   1 -11   45.31    2.28
  -7   1 -11   43.60    2.19
   1   6 -11   40.06    2.58
   6   1  11   41.11    2.61
  -6   7 -11   41.39    2.04
   7  -1 -11   41.43    1.99
  -1   7  11   42.24    2.57
  -6   7 -11   43.27    2.18
  -7   0 -11   41.07    2.14
   0   7  11   44.91    2.69
  -7   7  11   38.83    2.14
   0  -7  11   41.09    1.85
   7   0  11   41.29    2.67
  -7   7 -11   42.89    2.25
   7  -7  11   41.00    2.30
  -7   0  11   42.75    2.17
  -7   7 -11   43.30    2.75
  -7   7  11   40.07    2.20
   0   7 -11   44.22    2.66
   7  -7 -11   39.21    2.27
   7   0  11   43.53    2.15
   0  -7 -11   39.22    2.07
   0   7  11   41.42    2.17
  -4   8 -11   -0.09    0.51
  -4  -4 -11    0.48    0.37
   4   4 -11   -0.38    0.59
   4   4  11    0.89    0.82
  -4  -4  11   -0.31    0.37
  -4   8  11   -0.62    0.48
  -4   8 -11    1.22    0.81
  -8   4 -11    0.24    0.54
   4  -8 -11   -0.45    0.45
   8  -4 -11    0.20    0.65
   8  -4  11    0.20    0.79
   8  -4 -11    0.48    0.56
  -8   4  11    0.42    0.52
   8  -4  11    1.56    0.70
   4  -8  11   -0.06    0.39
  -5   8  11   32.57    1.70
  -3   8 -11   32.27    2.32
  -3  -5  11   35.08    1.75
  -3   8 -11   34.52    2.03
  -8   3  11   34.45    2.07
   3   5  11   32.24    2.35
   8  -5 -11   34.77    2.09
   8  -3  11   38.07    2.15
  -8   3  11   34.94    2.05
   3  -8 -11   33.98    1.98
  -5   8  11   34.38    2.03
   5   3 -11   40.76    2.52
  -5  -3 -11   33.65    1.81
   5  -8  11   33.89    1.90
  -8   5 -11   34.22    2.08
   8  -3  11   38.68    2.56
  -8   5 -11   34.08    2.31
   8  -5 -11   35.37    2.18
   8  -3 -11   35.74    2.02
   8  -5  11   33.19    2.42
   5  -8 -11   37.73    2.07
   3  -8  11   34.94    1.79
   5   3  11   36.41    2.45
   8  -5  11   34.53    2.11
  -3   8  11   33.60    2.06
  -5   8 -11   35.10    1.95
  -8   5  11   36.38    2.09
   3   5 -11   38.32    2.48
  -5  -3  11   35.70    1.84
  -8   3 -11   37.19    2.12
   8  -3 -11   35.52    2.27
  -5   8 -11   40.81    2.52
  -3  -5 -11   36.27    1.86
  -2   8 -11   38.88    2.57
  -8   6 -11   42.40    2.72
  -6  -2 -11   42.77    2.11
   2  -8 -11   41.50    2.19
   8  -6 -11   41.65    2.39
  -8   2  11   42.35    2.25
  -6   8  11   41.55    2.08
   2   6  11   43.70    2.68
  -2  -6  11   40.84    1.90
   8  -6 -11   39.57    2.32
   8  -2  11   46.27    2.42
   8  -2  11   42.11    2.71
   6  -8  11   40.03    2.18
  -8   2  11   41.13    2.30
  -6   8  11   39.83    2.26
  -8   6 -11   41.59    2.33
  -2   8 -11   41.96    2.33
   2  -8  11   41.81    1.95
  -8   2 -11   42.17    2.32
  -6  -2  11   40.61    2.09
   6  -8 -11   42.91    2.30
  -6   8 -11   41.50    2.11
  -6   8 -11   42.23    2.14
   8  -6  11   40.41    2.35
   2   6 -11   42.60    2.68
  -8   6  11   39.80    2.28
  -2   8  11   39.70    2.63
   6   2  11   41.02    2.69
   6  -8 -11   43.96    2.38
  -8   6  11   40.99    2.14
  -8   2 -11   42.95    2.23
  -6   8 -11   48.48    2.83
  -2   8  11   42.38    2.30
  -2  -6 -11   42.75    2.17
   7  -8  11   -0.18    0.53
   1   7  11    0.24    0.68
  -1  -7  11    0.45    0.37
  -7   8  11    0.22    0.59
  -7   8  11   -0.47    0.53
  -8   7 -11    0.19    0.60
  -7  -1 -11   -0.18    0.48
  -8   7 -11    1.05    0.94
   1   7  11    0.45    0.57
   8  -1  11   -0.03    0.61
  -1   8 -11   -0.50    0.76
   8  -1  11   -0.93    0.79
   8  -7 -11    0.52    0.65
   7  -8  11   -0.73    0.51
   1  -8 -11   -0.03    0.45
  -8   1  11    0.21    0.55
  -7  -1  11    0.03    0.46
  -1   8  11    0.18    0.58
  -7   8 -11    0.28    0.81
  -8   7  11    0.45    0.54
  -8   1 -11    0.94    0.62
   1   7 -11    0.51    0.82
   1  -8  11    0.34    0.36
  -7   8 -11    0.49    0.61
  -1  -7 -11    0.12    0.46
   7   1  11   -0.80    0.68
  -8   7  11   -0.22    0.54
  -1   8  11    0.96    0.85
  -8   1 -11    0.43    0.58
   8  -7  11    0.74    0.64
   7  -8 -11    0.02    0.60
   0   8 -11   39.40    2.60
   0   8  11   40.10    2.72
   8   0  11   41.60    2.73
   0  -8  11   36.33    1.80
  -8   8  11   38.05    2.18
   8  -8  11   41.20    2.37
   8  -8 -11   37.31    2.32
  -8   8 -11   40.35    2.78
  -8   0  11   37.02    2.12
   0  -8 -11   38.90    2.04
  -8   0 -11   38.05    2.15
   0   8  11   40.41    2.23
  -8   8  11   36.93    2.15
  -4   9 -11   30.49    2.24
   9  -4  11   30.71    2.43
   9  -5 -11   26.12    1.96
  -9   5 -11   31.40    2.02
  -4   9 -11   31.43    1.96
   9  -5 -11   27.39    1.96
  -5   9  11   26.65    1.92
  -5  -4 -11   32.72    1.74
  -9   4  11   30.81    1.98
  -9   5 -11   25.69    2.13
  -4  -5  11   30.92    1.60
   9  -4  11   30.33    2.02
   4   5  11   31.33    2.36
   4  -9 -11   30.97    1.89
   5  -9  11   28.88    1.76
  -4   9  11   27.95    1.96
   9  -5  11   28.32    2.67
  -5  -4  11   28.15    1.58
   4  -9  11   31.00    1.73
  -9   4 -11   27.69    1.93
  -5   9 -11   29.41    2.26
   5   4  11   31.84    2.38
   9  -4 -11   31.49    2.00
  -9   5  11   27.83    1.93
   4   5 -11   30.84    2.33
  -5   9 -11   30.59    1.90
  -4  -5 -11   31.56    1.73
   9  -4 -11   29.10    2.12
   5  -9 -11   27.25    1.86
   9  -5  11   27.33    1.97
  -3   9 -11   -0.39    0.61
  -6  -3 -11    0.43    0.48
  -6   9  11    2.06    0.74
  -9   3  11   -0.17    0.56
  -3  -6  11    0.41    0.39
  -3   9 -11    0.12    0.82
   9  -3  11    0.20    0.77
   3   6  11   -1.41    0.72
  -9   6 -11    1.21    0.68
   6  -9  11    0.63    0.56
  -9   6 -11   -0.35    0.75
   9  -6 -11    0.25    0.63
   3  -9 -11    0.72    0.55
   9  -3  11   -0.23    0.63
  -9   3 -11    0.46    0.60
  -3   9  11    0.16    0.61
   9  -3 -11    0.48    0.61
  -9   6  11   -0.28    0.54
  -6  -3  11    0.08    0.43
   3  -9  11    0.38    0.42
   3   6 -11   -0.29    0.78
   9  -6  11   -1.06    0.91
  -6   9 -11   -0.13    0.53
  -6   9 -11   -0.60    0.74
  -3  -6 -11   -0.03    0.48
   6   3  11    0.52    0.88
   9  -6  11    0.04    0.61
   6  -9 -11    1.60    0.63
   7  -9  11   19.99    1.60
   2  -9 -11   22.71    1.59
   9  -2  11   27.07    2.30
  -7  -2 -11   27.40    1.65
  -2   9 -11   24.10    1.84
  -9   7 -11   24.34    2.47
  -2  -7  11   27.31    1.40
   2   7  11   23.58    2.32
  -7   9  11   24.99    1.83
  -9   7 -11   26.88    1.94
  -9   2  11   24.40    1.78
   9  -7 -11   29.10    2.09
  -2   9 -11   22.65    2.22
   9  -2  11   24.97    1.79
  -9   7  11   25.78    1.85
  -9   2 -11   27.78    1.88
   7  -9 -11   25.56    1.83
   2  -9  11   21.97    1.41
   2   7 -11   22.66    2.23
  -7  -2  11   23.14    1.55
  -2   9  11   30.24    1.93
  -7   9 -11   26.51    2.49
   7   2  11   27.17    2.22
   9  -7  11   24.98    2.44
  -2  -7 -11   26.23    1.60
   9  -7  11   23.53    1.88
  -9   8 -11   19.92    2.32
   1  -9 -11   23.48    1.61
   9  -8 -11   25.17    2.30
  -9   8 -11   25.36    1.86
  -1   9 -11   25.74    2.40
  -1  -8  11   21.89    1.37
   1   8  11   23.33    2.48
  -8   9  11   24.58    1.69
  -8   9  11   24.82    1.91
  -9   1  11   20.46    1.67
   8  -9  11   25.03    1.96
   9  -1  11   28.20    2.65
  -8  -1 -11   23.28    1.63
  -1   9  11   24.70    1.81
  -9   1 -11   23.23    1.67
   1   8 -11   23.01    2.27
  -8  -1  11   25.50    1.70
   8  -9 -11   24.79    1.99
  -8   9 -11   24.99    2.48
   9  -8  11   26.49    2.09
   1  -9  11   23.59    1.46
  -1   9  11   22.49    2.45
  -1  -8 -11   23.33    1.59
   8   1  11   25.80    2.54
   0   9  11    0.01    0.72
  -9   0  11    0.68    0.70
   0   9 -11    0.44    1.04
   9   0  11    0.93    1.24
  -9   0 -11    1.45    0.67
   0  -9 -11    0.98    0.71
   9  -9  11    1.31    1.16
   0   9  11   -0.09    1.30
  -9   9 -11    0.25    1.22
  -9   9 -11    0.39    0.79
   0  -9  11    0.64    0.59
   9  -9 -11   -0.97    1.14
  -5  -5  11    1.04    0.56
  -5  10  11   -0.41    0.85
  -5  10 -11   -0.91    0.86
 -10   5  11   -0.44    0.92
 -10   5 -11    0.49    1.11
  10  -5  11   -1.19    1.05
   5   5  11    0.05    1.08
  10  -5  11    0.52    0.87
  -5  -5 -11   -0.53    0.57
  10  -5 -11   -0.11    0.77
   5 -10 -11   -0.56    0.58
   5 -10  11   -0.10    0.52
  -5  10 -11    0.40    0.85
 -10   5 -11    0.07    0.99
 -10   6 -11   26.49    2.36
  10  -4  11   31.25    2.58
  -4  10 -11   28.43    2.37
   4   6  11   32.27    2.86
  10  -6 -11   28.23    2.20
  -4  -6  11   27.05    1.51
 -10   6 -11   28.46    2.74
 -10   4  11   30.57    2.21
  10  -4  11   30.45    2.21
  -4  10 -11   28.54    2.23
  -6  10  11   29.66    2.24
   4 -10 -11   26.75    1.85
   6 -10  11   26.94    1.80
  -6  -4 -11   27.78    1.79
  10  -6  11   27.54    2.80
  10  -4 -11   28.23    1.95
   6   4  11   31.15    2.53
  -6  -4  11   28.50    1.67
   6 -10 -11   26.60    1.92
  -6  10 -11   26.98    2.53
  10  -6  11   26.91    2.20
   4 -10  11   28.14    1.75
  -4  10  11   27.82    2.24
 -10   4 -11   30.09    2.35
  -4  -6 -11   28.31    1.84
 -10   6  11   26.73    2.19
   4   6 -11   26.24    2.52
  -3  -7  11   18.47    1.24
 -10   7 -11   24.46    2.59
  10  -7 -11   19.86    2.15
  -3  10 -11   18.47    1.95
   3 -10 -11   19.12    1.55
  10  -3  11   21.79    1.78
  -7  10  11   20.26    2.05
  -3  10 -11   22.32    2.14
  -7  -3 -11   19.27    1.55
  10  -3  11   16.59    2.24
   7 -10  11   21.21    1.63
 -10   7 -11   22.92    2.15
   3   7  11   17.68    2.18
   7   3  11   20.16    2.22
 -10   7  11   20.90    2.07
   3   7 -11   17.65    2.12
  -7  10 -11   17.65    2.07
  10  -7  11   23.80    2.24
  10  -7  11   17.44    2.32
  -7  -3  11   18.01    1.44
  -3  10  11   19.54    1.90
 -10   3 -11   19.89    2.08
   3 -10  11   22.19    1.50
  10  -8 -11   -0.53    1.09
 -10   8 -11   -0.92    0.90
   2   8  11   -0.39    1.20
  -8  10  11   -0.37    0.97
  -8  -2 -11   -0.54    0.64
  -2  10 -11   -0.13    0.86
   2 -10 -11   -0.36    0.65
 -10   8 -11   -0.69    1.18
  10  -2  11    0.50    1.14
  -2  -8  11   -0.29    0.48
  10  -8  11    0.17    1.55
  10  -8  11    1.75    1.30
   8   2  11    0.20    1.07
  -2  10  11    1.05    0.88
 -10   8  11   -0.30    0.94
  -8  10 -11    0.47    1.06
   2   8 -11   -0.37    1.07
   2 -10  11    0.35    0.64
  -2  -8 -11    0.85    0.72
  -8  -2  11    1.47    0.72
   0   0 -12  504.54   16.71
   0   0  12  513.16   16.75
   0   0  12  500.75   16.86
   0   0 -12  482.18   16.87
   0   0 -12  504.16   16.77
   0   0  12  519.50   16.58
   1   0 -12   65.16    2.67
  -1   1  12   69.62    2.70
   0   1  12   71.32    2.68
  -1   1  12   65.92    2.79
   0  -1 -12   70.96    2.54
   1  -1 -12   65.55    2.84
   0  -1  12   69.63    2.81
  -1   1 -12   71.82    2.72
   0   1 -12   69.02    2.81
  -1   0  12   73.14    2.75
   1   0 -12   64.30    2.65
  -1   1 -12   69.61    2.78
  -1   0  12   66.00    2.36
   1  -1  12   73.65    2.66
   1   0 -12   65.80    2.81
   1   0  12   71.72    2.85
  -1   1  12   65.89    2.52
  -1   0 -12   68.35    2.77
   1  -1  12   70.03    2.73
   1  -1 -12   66.72    2.53
   0  -1 -12   75.42    2.82
   0   1  12   72.62    2.68
  -1   0 -12   70.27    2.68
   0  -1  12   72.94    2.50
   1  -1 -12   72.68    2.80
  -1   0  12   72.01    2.84
  -1   1 -12   64.96    2.81
   1   0  12   71.68    2.71
   0   1  12   66.40    2.80
   1   0  12   70.89    2.69
  -1   0 -12   66.04    2.84
   1  -1  12   70.02    2.82
   0   1 -12   73.47    2.84
   0  -1 -12   69.43    2.87
   0  -1  12   69.68    2.73
  -2   1  12  452.43   14.65
   1  -2  12  423.37   14.60
   1   1 -12  432.67   14.67
  -1   2 -12  433.53   14.48
   1  -2  12  449.92   14.54
  -1   2 -12  432.90   14.71
  -1   2  12  426.89   14.46
  -1  -1 -12  429.43   14.60
  -1  -1 -12  442.42   14.38
  -2   1 -12  443.80   14.61
   2  -1 -12  424.95   14.64
  -1   2 -12  428.87   14.62
   2  -1 -12  460.99   14.41
   1   1 -12  401.60   14.52
   2  -1  12  415.35   14.51
  -1  -1 -12  414.38   14.67
  -1  -1  12  432.85   14.54
  -1   2  12  439.27   14.60
   1  -2 -12  438.74   14.64
   1  -2 -12  413.08   14.69
  -2   1  12  462.96   14.58
  -2   1 -12  452.94   14.59
  -1  -1  12  456.88   14.66
   1   1  12  442.67   14.60
  -1   2  12  446.35   14.44
   2  -1  12  419.73   14.64
   1   1 -12  432.05   14.65
   2  -1  12  438.88   14.58
  -2   1 -12  426.72   14.66
   2  -1 -12  414.86   14.50
   1   1  12  446.56   14.65
   0   2 -12  120.48    4.38
   2   0  12  110.23    4.23
  -2   2 -12  109.16    4.27
   2   0 -12  109.28    4.31
   2  -2 -12  108.72    4.20
  -2   0 -12  114.39    4.16
   2   0 -12  111.45    4.15
  -2   2 -12  108.88    4.23
   2   0  12  113.16    4.20
   0  -2 -12  113.30    4.21
   0   2  12  119.64    4.20
  -2   0  12  116.70    4.22
  -2   0 -12  111.98    4.07
   0   2  12  114.08    4.09
  -2   2  12  106.34    4.16
  -2   2 -12  110.76    4.12
   2  -2 -12  111.99    4.26
   2  -2  12  114.60    4.13
   0  -2  12  112.87    4.19
   0   2  12  107.45    4.15
   2   0  12  110.64    4.06
   2  -2  12  116.22    4.12
   0  -2  12  109.78    4.09
   0  -2 -12  116.25    4.30
  -2   0  12  112.04    4.15
  -2   0 -12  105.17    4.23
  -2   2  12  105.06    3.92
   0   2 -12  113.22    4.13
  -2   2  12  111.79    4.06
   0   2 -12  116.69    4.16
   2   0 -12  110.92    4.14
   2  -2  12  112.46    4.22
  -3   1  12   52.36    2.31
   1   2  12   53.98    2.30
   2  -3  12   55.24    2.34
   1  -3 -12   56.37    2.44
   3  -2 -12   55.90    2.38
  -3   2 -12   54.98    2.38
   1  -3 -12   55.16    2.40
   2   1 -12   52.82    2.42
  -2  -1 -12   55.50    2.42
   3  -1  12   55.52    2.43
  -3   2 -12   52.97    2.27
   2   1 -12   53.50    2.17
  -3   1  12   57.03    2.33
   1   2  12   55.30    2.17
  -2   3  12   51.20    2.25
   1   2  12   54.30    2.42
  -2   3  12   52.42    2.28
  -1   3 -12   56.22    2.31
  -1  -2  12   53.62    2.25
  -1  -2  12   53.35    2.32
  -1   3 -12   52.07    2.50
   2   1 -12   51.94    2.41
   3  -2 -12   55.74    2.30
   3  -1  12   51.09    2.23
   3  -1  12   49.33    2.35
  -2   3  12   52.42    2.32
  -3   2 -12   56.37    2.44
  -2  -1 -12   54.31    2.30
  -1   3 -12   58.04    2.18
   2  -3  12   56.29    2.27
   1   2 -12   54.18    2.51
  -3   2  12   57.50    2.28
   3  -2  12   54.05    2.28
   2  -3 -12   55.24    2.43
  -3   1 -12   55.54    2.30
   3  -1 -12   51.76    2.52
   1   2 -12   55.43    2.35
   2   1  12   53.60    2.35
   3  -2  12   55.97    2.40
  -1   3  12   55.23    2.27
  -1  -2 -12   58.98    2.46
  -2   3 -12   54.22    2.51
  -2   3 -12   57.22    2.11
   2  -3 -12   57.68    2.45
   3  -2  12   52.79    2.36
   1   2 -12   55.59    2.16
   1  -3  12   56.09    2.33
   3  -1 -12   52.73    2.20
  -1  -2 -12   56.97    2.04
  -2   3 -12   51.73    2.35
   3  -1 -12   55.46    2.32
   2   1  12   55.35    2.11
  -2  -1  12   54.24    2.34
  -3   1 -12   54.68    2.36
   2   1  12   54.50    2.44
  -1  -2 -12   53.50    2.34
  -3   2  12   54.50    2.34
  -1   3  12   55.22    2.30
  -3   1 -12   53.60    2.32
   1  -3  12   50.07    2.20
  -1   3  12   54.83    2.35
  -2  -1  12   56.03    2.30
   3  -3  12  365.15   12.21
   3  -3 -12  366.00   12.27
   0  -3 -12  369.29   12.28
   0  -3 -12  325.76   12.14
   3   0  12  346.80   12.28
   3   0 -12  353.12   12.03
  -3   0 -12  368.31   12.25
   0   3 -12  379.40   12.10
   3   0 -12  353.96   12.36
  -3   0  12  381.40   12.22
   3  -3 -12  334.23   12.19
   0  -3  12  357.04   12.14
   0   3 -12  362.13   12.46
  -3   0  12  351.82   12.15
  -3   3 -12  359.32   12.22
  -3   3  12  350.83   12.18
  -3   3 -12  341.90   12.36
  -3   3  12  370.89   12.18
   3   0 -12  375.46   12.22
   3   0  12  320.24   12.18
   0   3  12  372.40   12.07
  -3   0 -12  365.94   12.13
   3   0  12  358.99   11.83
   0   3  12  360.36   12.06
   0  -3  12  349.17   12.03
   3  -3  12  368.46   12.13
   0   3  12  361.40   12.28
  -2  -2 -12  309.66   11.26
  -2   4  12  320.23   11.26
   2  -4  12  334.47   11.09
  -2   4  12  329.24   11.09
  -2   4 -12  327.03   11.14
  -2  -2  12  315.12   11.16
   2   2 -12  342.64   11.33
   4  -2  12  316.62   11.26
  -2  -2 -12  324.01   11.14
   4  -2 -12  318.61   11.48
   2   2  12  324.28   11.11
   2   2  12  329.64   11.42
   4  -2 -12  324.42   11.20
   2  -4 -12  328.76   11.29
  -2  -2  12  322.74   11.11
   2   2 -12  340.25   10.84
  -2   4  12  321.45   11.18
  -4   2 -12  333.83   11.16
   2  -4 -12  312.79   11.31
  -4   2  12  350.08   11.18
  -4   2 -12  339.32   11.34
   2  -4  12  341.18   11.19
   4  -2  12  327.57   11.38
   2   2  12  336.30   10.94
   2   2 -12  308.38   11.42
  -4   2 -12  328.19   11.25
  -2   4 -12  317.79   11.49
  -4   2  12  333.65   11.23
   3   1 -12   47.06    2.29
   1   3  12   47.58    1.99
   4  -3 -12   44.75    2.17
  -4   3 -12   46.08    2.32
   3  -4  12   47.69    2.14
   1  -4 -12   47.37    2.20
   3   1 -12   51.68    1.94
  -1   4 -12   49.32    1.94
   3   1 -12   49.90    2.30
  -1   4 -12   50.23    1.98
   1  -4 -12   48.33    2.22
   4  -1  12   45.80    2.32
   1   3  12   51.50    2.37
  -4   3 -12   42.33    2.14
  -4   1  12   46.54    2.12
  -3  -1 -12   49.53    2.23
   4  -3 -12   50.52    2.17
  -3   4  12   46.08    2.08
  -1  -3  12   45.95    2.02
  -1   4 -12   53.02    2.48
   3  -4  12   44.98    2.05
  -3  -1 -12   49.15    2.09
  -3   4  12   46.28    2.13
   1   3  12   48.71    2.01
   4  -3 -12   46.24    2.44
   4  -1  12   48.19    2.23
  -4   1  12   46.66    2.15
   4  -1 -12   45.78    2.35
  -3   4 -12   46.71    2.37
   4  -1 -12   49.03    2.09
  -4   3  12   47.99    2.20
   1  -4  12   49.85    2.12
  -1  -3 -12   48.67    2.16
  -1  -3 -12   49.19    2.23
  -4   3  12   47.83    2.06
  -3   4 -12   44.54    2.14
  -4   1 -12   47.91    2.19
   1   3 -12   44.75    2.39
  -3  -1  12   50.13    2.16
   1   3 -12   48.66    2.17
   3   1  12   48.97    2.19
   1   3 -12   47.09    1.74
  -1   4  12   46.17    2.07
   3  -4 -12   47.79    2.22
   4  -3  12   46.19    2.09
   3   1  12   45.76    2.33
   1  -4  12   44.75    1.98
   3   1  12   47.83    1.82
   4  -3  12   45.00    2.17
  -1   4  12   47.25    1.99
  -4   1 -12   51.45    2.14
   4  -1 -12   47.50    2.12
  -3  -1  12   48.38    2.13
  -1   4  12   48.48    2.27
   3  -4 -12   47.42    2.25
  -4   3  12   48.01    2.16
   0   4  12   62.06    2.50
   4   0 -12   62.75    2.82
   0   4  12   60.46    2.34
  -4   4 -12   62.77    2.90
   4   0 -12   61.47    2.41
   0   4 -12   59.27    2.89
   0  -4 -12   57.06    2.60
   4   0  12   58.85    2.78
  -4   0 -12   56.93    2.49
  -4   0  12   59.10    2.55
  -4   0  12   60.12    2.58
   4  -4 -12   59.45    2.64
   0  -4  12   56.74    2.39
  -4   0 -12   62.17    2.64
  -4   4  12   56.96    2.56
   0   4 -12   63.83    2.49
   4  -4  12   61.42    2.54
   4  -4 -12   59.60    2.65
   4   0  12   57.45    2.62
   4  -4  12   61.05    2.62
  -4   4 -12   59.80    2.61
   0   4  12   62.50    2.80
   0  -4 -12   59.37    2.59
   4   0 -12   61.25    2.68
  -4   4  12   57.51    2.55
  -5   3 -12   37.53    2.00
   3  -5  12   35.61    1.76
  -3   5  12   29.91    1.74
  -3   5  12   35.79    1.70
   2   3  12   38.04    1.59
   5  -2  12   38.05    1.91
  -3  -2 -12   35.82    1.85
   2   3  12   37.06    2.05
  -3   5  12   35.58    1.91
  -5   2  12   39.26    1.85
   2  -5 -12   36.25    1.83
  -2  -3  12   35.91    1.68
   5  -2  12   37.91    2.10
  -5   3 -12   32.29    1.79
   2  -5 -12   36.68    1.93
   3   2 -12   34.57    2.02
  -5   2  12   34.81    1.75
   5  -3 -12   34.11    2.03
   2   3  12   36.15    1.58
  -2   5 -12   40.05    1.64
   3  -5  12   34.33    1.67
   5  -3 -12   34.71    1.81
   3   2 -12   39.40    1.35
   3   2 -12   35.44    1.94
  -2   5 -12   32.99    2.06
  -3  -2 -12   32.06    1.65
  -2   5  12   33.83    1.92
   2  -5  12   34.23    1.63
  -2  -3 -12   33.63    1.71
  -3   5 -12   34.50    2.07
   2   3 -12   39.29    1.94
   2   3 -12   34.41    2.09
  -5   2 -12   34.57    1.82
  -5   3  12   34.57    1.80
   5  -2 -12   34.98    2.02
   5  -2 -12   33.92    1.74
  -5   3  12   35.29    1.82
   3   2  12   37.10    2.04
  -3   5 -12   35.84    1.78
   5  -3  12   31.29    1.95
   5  -3  12   32.66    1.83
  -2   5  12   33.32    1.59
   3   2  12   35.65    1.70
   2  -5  12   35.57    1.73
  -2  -3 -12   36.25    1.89
  -5   2 -12   36.52    1.75
  -2   5  12   32.00    1.75
  -5   3  12   36.81    1.74
  -3  -2  12   33.73    1.71
   3  -5 -12   38.40    1.88
   3  -5 -12   36.47    1.92
   4   1 -12  253.72    9.37
   1  -5 -12  249.99    9.15
   4   1 -12  268.88    8.76
   1   4  12  249.32    9.40
  -5   4 -12  250.01    9.43
  -5   4 -12  249.99    9.16
  -5   1  12  268.82    9.14
   4  -5  12  264.62    9.06
  -4   5  12  256.74    9.15
  -4   5  12  252.25    9.04
   4   1 -12  268.60    9.40
  -1  -4  12  253.27    8.91
   1   4  12  276.79    8.73
   5  -1  12  256.55    9.21
  -1   5 -12  254.78    9.52
   5  -4 -12  262.41    9.22
  -4  -1 -12  268.72    9.20
  -4  -1 -12  263.89    9.04
   1   4  12  270.77    8.98
   5  -4 -12  250.85    9.48
  -5   1  12  278.61    9.16
   5  -1  12  248.64    9.40
   4  -5  12  264.09    9.15
   1  -5 -12  254.86    9.13
  -5   4  12  265.90    9.17
  -4  -1  12  252.29    9.26
  -1  -4 -12  248.24    9.10
   5  -4  12  269.44    9.12
   5  -1 -12  263.80    9.00
   5  -4  12  266.17    9.23
   4  -5 -12  267.27    9.28
  -1   5  12  263.62    9.09
   1   4 -12  238.14    9.46
  -4   5 -12  251.37    9.50
  -1   5  12  273.82    8.81
   4   1  12  258.54    9.46
  -4   5 -12  261.24    9.14
  -5   4  12  259.30    9.14
  -5   1 -12  270.69    9.10
   5  -1 -12  257.99    9.41
  -4  -1  12  251.13    9.09
   4   1  12  265.82    9.10
   4  -5 -12  261.88    9.20
  -1   5  12  262.30    9.38
  -5   1 -12  271.88    9.21
   1  -5  12  252.89    8.89
   0  -5 -12   27.74    1.56
   0   5  12   22.55    1.40
  -5   5  12   25.49    1.54
  -5   5 -12   24.80    1.53
  -5   0  12   23.21    1.44
   5  -5 -12   28.81    1.64
   5  -5 -12   31.06    1.95
   0   5 -12   25.36    1.85
   5  -5 -12   24.92    1.57
   5  -5  12   28.07    1.51
  -5   0 -12   27.53    1.46
   5   0  12   27.65    1.61
  -5   0  12   26.98    1.50
   5   0  12   25.29    1.78
   5   0 -12   27.38    1.77
   0   5  12   23.88    1.74
   0  -5  12   23.53    1.29
  -5   5  12   24.82    1.49
  -5   0 -12   27.45    1.57
  -5   5 -12   27.03    1.85
   0   5  12   27.50    1.10
   5  -5  12   28.65    1.61
   5   0 -12   26.45    1.32
  -3  -3 -12  231.77    8.20
   3  -6 -12  243.81    8.37
  -3   6 -12  249.08    8.07
   3  -6  12  226.76    8.15
   3   3 -12  231.14    8.75
  -3  -3  12  227.03    8.19
   6  -3 -12  230.06    8.34
  -3   6  12  219.11    8.31
   3  -6 -12  227.95    8.43
  -3   6 -12  229.85    8.76
  -3   6  12  242.41    8.09
   6  -3  12  235.11    8.45
  -3   6  12  229.93    8.58
  -6   3  12  243.65    8.32
  -6   3  12  242.90    8.40
  -3   6 -12  234.50    8.28
  -6   3 -12  233.15    8.41
   3   3  12  223.31    8.66
  -6   3  12  247.28    8.35
   6  -3  12  217.80    8.64
   6  -3 -12  235.52    8.65
  -6   2  12   36.81    1.90
   2   4  12   35.79    2.18
   4  -6  12   36.27    1.86
   4  -6  12   35.58    1.79
  -4  -2 -12   34.14    1.74
   4   2 -12   36.63    2.18
   6  -4 -12   35.09    1.92
   6  -2  12   36.56    2.22
   6  -4 -12   37.34    2.17
   2   4  12   38.77    1.71
  -2   6 -12   34.13    1.85
  -2  -4  12   38.79    1.74
  -6   4 -12   34.24    2.11
   6  -2  12   35.38    1.97
   2  -6 -12   35.61    1.96
  -6   4 -12   34.10    1.91
  -4   6  12   33.16    1.87
  -2   6 -12   38.31    2.31
  -4   6  12   37.04    1.76
  -6   2  12   38.82    1.92
   4   2 -12   33.50    2.04
   4   2  12   35.57    2.22
  -4   6 -12   35.77    1.83
   6  -2 -12   34.44    1.81
   4   2  12   38.49    1.69
  -6   4  12   31.63    1.85
  -6   2 -12   36.27    1.83
  -2   6  12   36.57    2.16
   4  -6 -12   37.61    1.93
  -2   6  12   35.02    1.55
   2  -6  12   34.86    1.67
  -6   2 -12   33.02    1.88
  -6   4  12   35.22    1.84
   6  -4  12   29.44    1.86
  -4   6 -12   38.97    2.29
  -2  -4 -12   36.14    1.82
   6  -2 -12   36.72    2.08
  -4  -2  12   32.56    1.80
  -2   6  12   34.07    1.83
   4  -6 -12   38.84    2.03
   2   4 -12   32.68    2.12
  -4   6 -12   34.59    1.77
   6  -4  12   36.69    2.18
  -5  -1 -12   27.58    1.50
   5   1 -12   24.71    1.80
  -6   5 -12   28.41    1.95
   5  -6  12   25.43    1.58
   5  -6  12   24.87    1.51
  -5  -1 -12   28.06    1.62
   1  -6 -12   27.53    1.62
  -5   6  12   27.67    1.58
   6  -5 -12   28.11    1.69
  -1  -5  12   27.29    1.39
  -6   1  12   23.75    1.52
  -6   1  12   29.07    1.61
  -5   6  12   27.90    1.63
  -6   5 -12   27.33    1.65
   6  -5 -12   28.41    1.92
   1   5  12   26.81    1.88
   5   1 -12   28.81    1.89
   6  -1  12   26.17    1.64
   1   5  12   29.21    1.54
   6  -1  12   27.74    1.92
  -1   6 -12   24.30    1.81
   5  -6 -12   23.68    1.59
   5  -6 -12   27.51    1.72
   6  -5  12   27.40    1.68
   6  -1 -12   25.49    1.44
  -6   1 -12   26.09    1.52
   5   1  12   30.77    1.59
   1   5 -12   24.01    1.81
  -6   1 -12   28.90    1.66
  -6   5  12   26.84    1.61
  -5  -1  12   26.77    1.54
  -1   6  12   26.40    1.85
  -5   6 -12   24.12    1.54
   5   1  12   24.90    1.87
  -1   6  12   26.24    1.56
  -1  -5 -12   24.61    1.57
   1  -6  12   27.41    1.37
  -6   5  12   27.09    1.62
   6  -1 -12   27.93    1.81
  -5   6 -12   26.78    1.96
   6  -6 -12  161.19    6.17
   6   0 -12  159.31    6.39
   0  -6  12  162.20    5.75
  -6   6  12  161.15    6.05
   6   0 -12  168.55    5.69
  -6   0 -12  153.17    5.95
  -6   6 -12  160.53    6.10
  -6   6  12  154.48    6.02
   6   0  12  162.59    6.54
   6  -6 -12  167.88    6.49
  -6   6 -12  149.76    6.50
  -6   0 -12  158.93    6.09
   6  -6  12  172.65    6.09
   0   6 -12  143.51    6.44
   0  -6 -12  161.79    6.04
   0   6  12  163.29    6.00
   6   0  12  154.13    5.99
   6  -6  12  170.26    6.20
   0   6  12  166.81    6.50
  -6   0  12  161.84    6.04
  -7   3  12   19.60    1.40
  -4  -3 -12   19.48    1.24
  -3  -4  12   20.44    1.25
   7  -4 -12   16.90    1.36
  -7   4 -12   18.73    1.42
  -4   7  12   17.85    1.14
   7  -4 -12   19.22    1.56
   7  -3  12   17.73    1.43
  -7   3  12   21.22    1.38
   4   3 -12   16.49    1.71
  -4   7  12   13.08    1.36
  -3   7 -12   17.88    1.36
   3  -7 -12   21.08    1.48
  -7   4 -12   18.63    1.51
  -3   7 -12   18.70    1.89
   3   4  12   21.88    1.77
   7  -3  12   18.58    1.87
   4  -7  12   18.23    1.25
  -7   3  12   20.17    1.37
  -4   7 -12   19.88    1.35
   4  -7 -12   20.43    1.47
  -7   4  12   19.24    1.30
  -3   7  12   17.97    1.02
   4   3  12   21.67    1.78
   7  -3 -12   18.25    1.34
  -7   4  12   19.47    1.42
   4  -7 -12   19.69    1.35
  -7   3 -12   19.80    1.43
  -3   7  12   18.70    1.39
   7  -4  12   16.18    1.39
  -4  -3  12   17.14    1.25
   7  -4  12   17.84    1.83
   7  -3 -12   21.33    1.62
  -3   7  12   20.92    1.70
  -3  -4 -12   18.37    1.26
  -4   7 -12   17.93    1.84
   3  -7  12   16.09    1.15
   3   4 -12   16.95    1.80
   7  -5 -12  154.57    6.00
   7  -2  12  159.08    6.39
   7  -5 -12  163.71    6.23
  -5  -2 -12  151.62    5.73
  -2   7 -12  156.32    6.37
  -7   5 -12  153.86    5.98
   5   2 -12  163.43    6.39
   2   5  12  148.80    5.84
  -7   2  12  158.92    5.93
   5  -7  12  152.67    5.80
   7  -2  12  156.17    5.99
  -7   5 -12  155.16    6.34
   2   5  12  143.54    6.21
  -5   7  12  154.64    5.70
  -5   7  12  147.79    5.90
  -2  -5  12  157.80    5.61
  -7   2  12  158.74    5.89
   5  -7  12  158.24    5.92
  -2   7 -12  154.66    5.90
  -7   2  12  161.98    5.84
   2  -7 -12  141.04    5.85
  -5  -2  12  147.56    5.76
   5  -7 -12  157.74    6.03
   7  -5  12  154.61    6.03
  -2  -5 -12  149.00    5.78
  -7   5  12  156.32    5.97
   5  -7 -12  154.56    5.94
  -2   7  12  158.29    5.93
  -7   2 -12  161.11    5.88
   2   5 -12  151.02    6.38
   7  -2 -12  155.07    6.23
   5   2  12  151.14    6.33
  -5   7 -12  152.56    5.77
  -2   7  12  150.33    6.25
  -5   7 -12  154.42    5.74
   7  -5  12  147.12    6.25
   7  -2 -12  158.86    5.79
  -7   2 -12  154.27    5.97
  -7   5  12  163.47    5.85
   2  -7  12  149.63    5.59
  -5   7 -12  156.75    6.39
   6  -7  12   19.63    1.37
   1   6  12   19.21    1.31
   7  -1  12   18.86    1.48
  -6  -1 -12   19.23    1.31
   6  -7  12   19.32    1.46
  -6   7  12   19.20    1.46
   7  -1  12   17.71    1.88
  -7   1  12   19.43    1.46
  -7   1  12   18.50    1.35
  -7   6 -12   20.01    1.47
  -1   7 -12   20.40    1.70
  -1  -6  12   19.65    1.16
   1  -7 -12   17.87    1.36
  -6   7  12   18.78    1.32
   7  -6 -12   20.70    1.52
   1   6  12   20.09    1.92
   7  -6 -12   17.61    1.57
  -7   6 -12   24.23    1.97
   1   6 -12   19.78    2.00
  -1   7  12   18.76    1.41
   6  -7 -12   17.07    1.45
   6   1  12   17.71    1.88
  -6   7 -12   21.31    2.08
   6  -7 -12   19.71    1.70
  -7   6  12   22.28    1.48
   7  -1 -12   20.33    1.26
  -1  -6 -12   18.94    1.31
  -7   6  12   17.36    1.38
   6  -7 -12   21.23    1.60
  -7   1 -12   17.04    1.29
   7  -1 -12   18.89    1.65
  -1   7  12   17.78    1.84
  -7   1 -12   16.43    1.39
   1  -7  12   18.63    1.15
   7  -6  12   18.42    1.49
  -6   7 -12   18.32    1.37
  -6  -1  12   17.53    1.32
   7   0  12   11.84    1.19
  -7   0  12   13.59    1.32
   0  -7 -12   14.30    1.16
   7  -7  12   12.53    1.38
   0   7 -12   12.13    1.62
  -7   0 -12   15.42    1.22
   7   0  12   13.64    1.71
   0  -7  12   12.31    0.95
  -7   7  12   14.49    1.37
   0   7  12   13.54    1.68
  -7   7 -12   12.73    1.67
   7  -7 -12   14.90    1.49
  -7   7 -12   13.07    1.37
   0   7  12   14.98    1.37
  -7   7  12   11.24    1.23
  -4  -4  12  118.46    4.65
  -4   8 -12  128.39    5.41
   8  -4 -12  121.27    5.17
  -4   8 -12  128.67    4.91
   8  -4 -12  123.90    4.94
   8  -4  12  116.78    5.36
  -4   8  12  115.36    4.89
   4   4  12  111.50    5.25
   8  -4  12  123.18    5.03
   4  -8 -12  122.62    4.92
  -8   4 -12  117.41    5.20
  -8   4 -12  120.42    4.98
  -8   4  12  116.33    4.92
   4  -8  12  116.11    4.66
  -4  -4 -12  123.58    4.71
   4   4 -12  119.26    5.36
   5   3 -12   14.65    1.75
   8  -5 -12   17.02    1.53
   5  -8  12   18.05    1.29
  -3  -5  12   17.03    1.18
  -3   8 -12   17.25    1.58
   8  -3  12   16.39    1.83
   8  -3  12   17.65    1.68
  -8   3  12   18.03    1.47
  -5   8  12   16.95    1.17
  -5   8  12   17.04    1.59
  -8   5 -12   16.94    1.64
   3  -8 -12   16.30    1.38
  -8   5 -12   19.19    1.95
   3   5  12   18.41    1.93
  -5  -3 -12   16.94    1.25
  -3   8 -12   15.63    1.78
   8  -5 -12   18.39    1.48
   8  -5  12   18.65    1.53
  -5   8 -12   20.02    1.41
  -3   8  12   16.14    1.56
  -5  -3  12   17.73    1.27
   5   3  12   15.77    1.87
   5  -8 -12   16.03    1.54
   3   5 -12   20.60    2.05
   8  -5  12   18.87    1.98
   8  -3 -12   15.36    1.67
  -3  -5 -12   17.01    1.26
   3  -8  12   18.02    1.21
  -8   5  12   16.45    1.57
  -8   5  12   16.67    1.31
   8  -3 -12   18.27    1.37
  -8   3 -12   20.95    1.54
  -5   8 -12   16.96    1.89
   2   6  12   16.53    1.85
  -8   2  12   13.58    1.33
  -2  -6  12   14.02    1.02
   8  -6 -12   14.23    1.55
  -2   8 -12   15.47    1.50
   8  -6 -12   13.81    1.54
  -6  -2 -12   12.36    1.20
  -6   8  12   14.63    1.43
  -2   8 -12   15.22    1.74
  -8   6 -12   15.55    1.55
   8  -2  12   14.44    1.44
  -8   6 -12   14.45    1.74
   2  -8 -12   14.64    1.38
   8  -2  12   14.97    1.80
   6  -8  12   15.56    1.30
  -6   8  12   13.62    1.16
  -8   2  12   17.95    1.60
   8  -6  12   13.74    1.51
  -2   8  12   14.36    1.46
   2   6 -12   15.48    1.81
  -6   8 -12   17.88    1.29
  -8   6  12   15.75    1.25
   8  -2 -12   14.30    1.68
  -2  -6 -12   12.23    1.25
  -6  -2  12   11.59    1.19
  -6   8 -12   13.91    1.77
  -2   8  12   17.52    1.88
  -8   2 -12   16.29    1.59
   2  -8  12   13.25    1.03
   6   2  12   13.48    1.74
   6  -8 -12   16.32    1.61
   8  -6  12   14.76    1.83
   8  -2 -12   17.39    1.29
  -8   6  12   15.49    1.51
   6  -8 -12   17.65    1.62
   8  -7 -12  114.73    5.03
   7  -8  12  119.45    4.96
   1   7  12  112.23    5.27
  -7  -1 -12  118.43    4.74
  -8   7 -12  116.09    5.46
  -8   1  12  119.30    4.85
   1  -8 -12  107.24    4.67
   8  -1  12  121.77    5.47
  -1  -7  12  113.22    4.42
  -7   8  12  121.91    4.75
  -7   8  12  123.71    4.90
  -1   8 -12  120.54    5.37
  -8   7 -12  115.07    4.93
   7  -8 -12  124.24    5.05
   7   1  12  119.70    5.43
  -8   7  12  118.37    4.90
  -7   8 -12  121.11    5.47
  -7   8 -12  124.02    4.86
   1   7 -12  122.09    5.40
   8  -7  12  124.72    5.07
  -8   1 -12  119.87    4.97
  -7  -1  12  115.70    4.76
  -1   8  12  119.34    4.86
  -1   8  12  123.55    5.41
   1  -8  12  113.11    4.46
  -1  -7 -12  116.78    4.70
  -8   1 -12  113.88    4.77
   0   8 -12    7.87    1.43
   8   0  12   11.32    1.65
  -8   0 -12    9.29    1.13
   0  -8  12    9.36    0.93
  -8   0  12    9.96    1.18
  -8   8 -12   10.45    1.75
   0   8  12    6.89    1.48
  -8   8 -12    7.22    1.11
   0  -8 -12    9.83    1.10
   0   8  12   10.49    1.25
  -8   8  12   10.87    1.32
  -8   8  12    8.62    1.20
   8  -8  12   10.83    1.42
   8  -8 -12    7.63    1.23
  -4  -5  12    9.96    0.98
   9  -5 -12   11.15    1.46
  -9   4  12    9.95    1.28
  -4   9 -12    7.98    1.38
   5  -9  12    8.99    1.08
  -9   5 -12    8.01    1.22
   9  -5 -12    9.28    1.24
   4   5  12    9.33    1.51
   9  -4  12    7.71    1.21
  -4   9 -12    7.87    1.19
   4  -9 -12    9.01    1.18
  -5  -4 -12   10.67    1.13
[truncated: 1,014,370 more chars]
