# Supplementary material for: Crystal structures of the triple perovskites Ba2K2Te2O9 and Ba2KNaTe2O9, and redetermination of the double perovskite Ba2CaTeO6
Source: Acta Crystallogr E Crystallogr Commun. 2018 Jun 26;74(Pt 7):1006–9. doi: 10.1107/S2056989018009064 (PMC6038633; doi:10.1107/S2056989018009064)
Supplement: Supplementary file 2 [file e-74-01006-Isup2.hkl]

data_I                                                                          
_shelx_title ' sad in P6(3)/mmc'                                                
_shelx_refln_list_code          4                                               
_shelx_F_calc_maximum      378.25                                               
_exptl_crystal_F_000       652.00                                               
_reflns_d_resolution_high  0.5304                                               
                                                                                
loop_                                                                           
 _space_group_symop_operation_xyz                                               
 'x, y, z'                                                                      
 '-y, x-y, z'                                                                   
 '-x+y, -x, z'                                                                  
 '-x, -y, z+1/2'                                                                
 'y, -x+y, z+1/2'                                                               
 'x-y, x, z+1/2'                                                                
 'y, x, -z'                                                                     
 'x-y, -y, -z'                                                                  
 '-x, -x+y, -z'                                                                 
 '-y, -x, -z+1/2'                                                               
 '-x+y, y, -z+1/2'                                                              
 'x, x-y, -z+1/2'                                                               
 '-x, -y, -z'                                                                   
 'y, -x+y, -z'                                                                  
 'x-y, x, -z'                                                                   
 'x, y, -z-1/2'                                                                 
 '-y, x-y, -z-1/2'                                                              
 '-x+y, -x, -z-1/2'                                                             
 '-y, -x, z'                                                                    
 '-x+y, y, z'                                                                   
 'x, x-y, z'                                                                    
 'y, x, z-1/2'                                                                  
 'x-y, -y, z-1/2'                                                               
 '-x, -x+y, z-1/2'                                                              
                                                                                
_cell_length_a     6.0469                                                       
_cell_length_b     6.0469                                                       
_cell_length_c    16.4794                                                       
_cell_angle_alpha  90.000                                                       
_cell_angle_beta   90.000                                                       
_cell_angle_gamma 120.000                                                       
                                                                                
_shelx_F_squared_multiplier     1.000                                           
                                                                                
loop_                                                                           
 _refln_index_h                                                                 
 _refln_index_k                                                                 
 _refln_index_l                                                                 
 _refln_F_squared_calc                                                          
 _refln_F_squared_meas                                                          
 _refln_F_squared_sigma                                                         
 _refln_observed_status                                                         
   0   1   0       4527.36       4759.81        51.13 o                         
  -1   2   0     143074.58     132407.83      1704.05 o                         
   0   2   0       3977.44       3918.88        42.74 o                         
  -1   3   0       4604.08       4626.84        29.42 o                         
   0   3   0      92578.35      88127.64      1275.18 o                         
  -2   4   0     121561.68     113904.72      1828.08 o                         
  -1   4   0       2940.58       2824.77        20.87 o                         
   0   4   0       1794.37       1752.55        30.91 o                         
  -2   5   0       1321.18       1248.49        12.15 o                         
  -1   5   0      55582.47      53253.45       415.12 o                         
   0   5   0       1993.58       1958.98        36.62 o                         
  -3   6   0      46310.79      45129.07       438.51 o                         
  -2   6   0       1121.72       1066.65        14.95 o                         
  -1   6   0       1994.26       1967.25        21.67 o                         
   0   6   0      40102.32      39860.79       371.62 o                         
  -3   7   0       1431.83       1414.36        18.27 o                         
  -2   7   0      29620.19      29385.17       231.01 o                         
  -1   7   0        806.56        772.92        17.06 o                         
   0   7   0        362.23        410.30        19.97 o                         
  -4   8   0      27033.99      26307.08       346.37 o                         
  -3   8   0       1022.97       1005.24        19.28 o                         
  -2   8   0        381.30        373.77        14.12 o                         
  -1   8   0      19504.23      19812.64       178.26 o                         
   0   8   0        303.39        307.23        19.66 o                         
  -4   9   0        280.32        270.81        14.15 o                         
  -3   9   0      16136.92      16404.82       167.11 o                         
  -2   9   0        491.65        493.64        15.82 o                         
  -1   9   0        535.66        515.41        18.08 o                         
   0   9   0      10472.21      11092.02       246.92 o                         
  -5  10   0      13174.65      13268.49       210.06 o                         
  -4  10   0        184.59        216.50        14.62 o                         
  -3  10   0        505.81        498.88        19.27 o                         
  -2  10   0      10594.81      10959.32       140.82 o                         
  -1  10   0        225.89        225.98        17.33 o                         
  -5  11   0        270.91        266.45        21.90 o                         
  -4  11   0       8231.60       8582.16       123.48 o                         
  -3  11   0        118.56        145.97        24.83 o                         
   0   1   1      16041.97      17374.54       130.46 o                         
   0   2   1       2703.80       2518.93        20.11 o                         
  -1   3   1       5672.41       5641.71        26.03 o                         
   0   3   1         70.45         63.70         3.51 o                         
  -1   4   1       6710.24       6688.77        31.95 o                         
   0   4   1       2557.90       2549.96        22.44 o                         
  -2   5   1       6524.70       6474.09        32.55 o                         
  -1   5   1          7.81         12.32         2.38 o                         
   0   5   1       2260.04       2301.76        23.51 o                         
  -2   6   1       2160.22       2123.10        15.80 o                         
  -1   6   1       2708.30       2681.63        19.37 o                         
   0   6   1          7.29         22.21         3.40 o                         
  -3   7   1       1827.07       1800.35        15.87 o                         
  -2   7   1          7.00         18.38         4.62 o                         
  -1   7   1       2566.84       2597.32        21.14 o                         
   0   7   1       2505.49       2454.82        31.63 o                         
  -3   8   1       1957.57       1969.73        19.38 o                         
  -2   8   1       1188.25       1176.45        14.13 o                         
  -1   8   1          0.97         21.24         5.92 o                         
   0   8   1       1217.07       1222.45        25.36 o                         
  -4   9   1       1788.50       1777.68        22.99 o                         
  -3   9   1          0.64          3.26         5.35 o                         
  -2   9   1        950.03        971.86        16.42 o                         
  -1   9   1       1074.81       1014.13        18.72 o                         
   0   9   1          0.05          7.64        12.69 o                         
  -4  10   1        952.04        987.97        18.61 o                         
  -3  10   1       1053.49       1046.72        24.64 o                         
  -2  10   1          9.06         31.78         9.43 o                         
  -1  10   1        889.65        947.20        30.06 o                         
  -5  11   1        784.04        768.97        21.12 o                         
  -4  11   1          1.49         14.32        10.84 o                         
  -3  11   1        822.95        822.57        28.27 o                         
   0   1   2       3318.46       3347.97        24.08 o                         
  -1   2   2       5095.52       4949.01        32.18 o                         
   0   2   2          7.59         -2.49         2.49 o                         
  -1   3   2       1879.96       1837.29        10.21 o                         
   0   3   2       3079.86       3056.67        25.30 o                         
  -2   4   2       4113.99       3982.19        27.74 o                         
  -1   4   2        822.26        763.77         6.15 o                         
   0   4   2        223.00        202.94         6.37 o                         
  -2   5   2        825.71        768.72         7.03 o                         
  -1   5   2       2289.74       2237.27        14.54 o                         
   0   5   2        878.76        839.86        11.34 o                         
  -3   6   2       2276.58       2236.60        20.08 o                         
  -2   6   2        283.15        266.30         6.82 o                         
  -1   6   2        324.05        301.56         6.96 o                         
   0   6   2       1310.31       1300.93        15.06 o                         
  -3   7   2        455.29        433.11         7.69 o                         
  -2   7   2       1080.79       1042.05        12.87 o                         
  -1   7   2        220.76        210.93         5.80 o                         
   0   7   2        318.35        309.95        10.79 o                         
  -4   8   2        887.82        876.03        20.18 o                         
  -3   8   2        113.92        119.76         6.11 o                         
  -2   8   2        229.21        232.68         7.74 o                         
  -1   8   2       1049.73       1036.40        15.75 o                         
   0   8   2        209.43        214.08        12.85 o                         
  -4   9   2        203.54        196.27         9.28 o                         
  -3   9   2        736.13        722.01        14.19 o                         
  -2   9   2        250.77        239.95         9.82 o                         
  -1   9   2        120.09        124.44         7.94 o                         
   0   9   2        454.80        447.01        22.43 o                         
  -5  10   2        832.60        823.67        26.42 o                         
  -4  10   2        175.86        169.47        10.08 o                         
  -3  10   2         55.77         81.62         7.73 o                         
  -2  10   2        392.00        415.38        16.40 o                         
  -1  10   2         50.40         51.69        12.34 o                         
  -5  11   2        127.11        119.88        13.13 o                         
  -4  11   2        388.11        395.66        16.92 o                         
  -3  11   2         76.13         82.09        20.92 o                         
   0   1   3        108.96        134.95         3.88 o                         
   0   2   3       4136.44       4616.94        31.24 o                         
  -1   3   3         13.90         15.00         1.92 o                         
   0   3   3        569.52        618.14         9.09 o                         
  -1   4   3         21.25         37.88         2.13 o                         
   0   4   3        814.25        831.43        10.16 o                         
  -2   5   3         97.60        112.52         3.76 o                         
  -1   5   3        141.69        140.27         3.80 o                         
   0   5   3          7.72          7.53         3.47 o                         
  -2   6   3        388.33        398.62         6.58 o                         
  -1   6   3          1.88          9.82         2.84 o                         
   0   6   3          1.05          3.76         3.96 o                         
  -3   7   3          0.01          1.65         3.41 o                         
  -2   7   3        153.76        145.49         5.62 o                         
  -1   7   3          9.37         18.86         4.57 o                         
   0   7   3         30.10         31.12         6.54 o                         
  -3   8   3          2.33         13.78         4.61 o                         
  -2   8   3         51.46         53.83         5.89 o                         
  -1   8   3         10.06         20.24         5.29 o                         
   0   8   3         99.83         86.17        10.30 o                         
  -4   9   3          7.69         16.64         6.29 o                         
  -3   9   3         31.43         31.69         6.05 o                         
  -2   9   3          0.25         13.49         6.78 o                         
  -1   9   3          4.78         10.72         6.27 o                         
   0   9   3         35.58         50.00        11.61 o                         
  -4  10   3         36.91         55.16         8.30 o                         
  -3  10   3          2.16          9.37         7.16 o                         
  -2  10   3          1.52          6.78        10.35 o                         
  -1  10   3          1.16          2.46        11.66 o                         
  -5  11   3          3.00         -6.68        11.37 o                         
  -4  11   3         15.48         30.41        11.40 o                         
   0   0   4        144.45        183.49        10.42 o                         
   0   1   4      61252.93      63792.67       610.23 o                         
  -1   2   4       1315.64       1338.57        10.71 o                         
   0   2   4      82201.69      86209.01       810.51 o                         
  -1   3   4      36740.20      36650.79       163.35 o                         
   0   3   4        679.36        641.35         8.36 o                         
  -2   4   4         27.53         31.90         3.50 o                         
  -1   4   4      31037.43      30809.63       137.34 o                         
   0   4   4      35528.65      34853.74       229.00 o                         
  -2   5   4      24113.25      23813.29       106.45 o                         
  -1   5   4        649.34        613.34         6.74 o                         
   0   5   4      15976.91      16059.01       109.98 o                         
  -3   6   4        775.29        734.50        11.50 o                         
  -2   6   4      20232.54      20016.34       102.31 o                         
  -1   6   4      15359.83      15276.93        78.95 o                         
   0   6   4         33.74         34.37         4.79 o                         
  -3   7   4      11332.99      11377.21        69.94 o                         
  -2   7   4        192.17        178.17         6.50 o                         
  -1   7   4      11472.11      11578.56        68.89 o                         
   0   7   4       9187.38       9450.51        85.01 o                         
  -4   8   4         19.19         26.72         8.14 o                         
  -3   8   4       9875.42       9876.39        68.92 o                         
  -2   8   4       9001.76       9051.75        60.82 o                         
  -1   8   4        260.58        255.52         8.31 o                         
   0   8   4       6115.48       6246.45        70.77 o                         
  -4   9   4       6829.19       6859.12        56.82 o                         
  -3   9   4        116.29        115.61         7.80 o                         
  -2   9   4       4785.30       4863.99        41.24 o                         
  -1   9   4       4679.03       4730.86        45.38 o                         
   0   9   4         32.88         27.86        12.01 o                         
  -5  10   4        192.34        187.78        15.78 o                         
  -4  10   4       4539.98       4688.63        48.47 o                         
  -3  10   4       4549.50       4752.30        48.29 o                         
  -2  10   4          4.67        -10.92        10.92 o                         
  -1  10   4       3703.38       3816.24        53.17 o                         
  -5  11   4       2890.93       2949.30        37.20 o                         
  -4  11   4         26.11         19.68        11.64 o                         
   0   1   5       9780.74      10287.74        66.39 o                         
   0   2   5       5913.24       6163.88        38.15 o                         
  -1   3   5       9771.59      10129.61        43.49 o                         
   0   3   5        224.05        239.92         4.81 o                         
  -1   4   5       5838.86       5959.65        28.36 o                         
   0   4   5       4343.55       4472.25        32.02 o                         
  -2   5   5       3729.96       3820.53        20.39 o                         
  -1   5   5         52.18         56.82         3.11 o                         
   0   5   5       5126.49       5159.98        39.64 o                         
  -2   6   5       2861.09       2912.44        20.08 o                         
  -1   6   5       3617.17       3684.82        24.42 o                         
   0   6   5          2.72         10.91         5.11 o                         
  -3   7   5       3317.81       3351.51        26.14 o                         
  -2   7   5         58.36         64.40         4.60 o                         
  -1   7   5       2226.23       2263.97        19.72 o                         
   0   7   5       1650.17       1659.00        25.72 o                         
  -3   8   5       2140.84       2143.89        22.56 o                         
  -2   8   5       1865.30       1909.00        19.53 o                         
  -1   8   5          1.71          7.39         5.36 o                         
   0   8   5       1190.51       1215.33        27.28 o                         
  -4   9   5       1445.67       1451.71        21.00 o                         
  -3   9   5          7.19         -5.86         6.30 o                         
  -2   9   5       1672.21       1655.29        21.99 o                         
  -1   9   5       1364.18       1428.65        21.31 o                         
   0   9   5         10.07          2.21        12.20 o                         
  -4  10   5       1084.30       1068.92        20.87 o                         
  -3  10   5       1228.49       1228.93        22.40 o                         
  -2  10   5          3.55         -0.31        11.67 o                         
  -1  10   5       1090.02       1103.47        26.45 o                         
  -5  11   5       1011.61       1002.48        23.22 o                         
  -4  11   5          2.74         -2.04        11.39 o                         
   0   0   6       9116.43       7997.02       116.00 o                         
   0   1   6       4901.77       4842.29        32.15 o                         
  -1   2   6      27204.12      26983.99       172.58 o                         
   0   2   6       6555.92       6629.03        42.85 o                         
  -1   3   6       4457.25       4457.73        21.53 o                         
   0   3   6      19625.96      19224.47       118.85 o                         
  -2   4   6       8495.56       8325.29        52.92 o                         
  -1   4   6       3347.58       3301.60        16.56 o                         
   0   4   6       3029.91       2993.77        24.11 o                         
  -2   5   6       1902.44       1877.89        12.67 o                         
  -1   5   6      10655.80      10422.40        52.33 o                         
   0   5   6       2137.48       2119.46        21.81 o                         
  -3   6   6       7830.77       7654.61        61.08 o                         
  -2   6   6       1829.57       1778.42        15.09 o                         
  -1   6   6       2209.21       2143.39        16.47 o                         
   0   6   6       5163.92       5081.86        47.75 o                         
  -3   7   6       1644.49       1618.91        16.05 o                         
  -2   7   6       6376.94       6224.83        41.81 o                         
  -1   7   6       1215.32       1194.45        17.37 o                         
   0   7   6        743.41        711.05        18.12 o                         
  -4   8   6       4089.42       3987.85        48.72 o                         
  -3   8   6       1405.02       1380.43        18.40 o                         
  -2   8   6        828.05        817.99        13.92 o                         
  -1   8   6       3380.32       3357.04        31.22 o                         
   0   8   6        678.70        648.47        22.40 o                         
  -4   9   6        641.14        623.54        19.29 o                         
  -3   9   6       3322.36       3288.63        33.22 o                         
  -2   9   6        789.20        766.23        15.95 o                         
  -1   9   6        855.41        826.16        17.31 o                         
   0   9   6       2528.01       2618.39        45.18 o                         
  -5  10   6       2172.16       2169.54        40.43 o                         
  -4  10   6        514.77        488.25        15.24 o                         
  -3  10   6        856.24        875.35        19.48 o                         
  -2  10   6       2242.09       2313.23        33.66 o                         
  -1  10   6        553.89        606.38        20.59 o                         
  -5  11   6        547.71        536.12        19.45 o                         
  -4  11   6       1990.82       1989.84        31.41 o                         
   0   1   7       9996.93      10311.50        64.53 o                         
   0   2   7      22937.49      23530.30       146.55 o                         
  -1   3   7      11029.71      11371.88        50.45 o                         
   0   3   7         10.94         15.71         2.68 o                         
  -1   4   7       6010.04       6136.94        29.09 o                         
   0   4   7      10861.88      10957.10        75.56 o                         
  -2   5   7       3777.21       3897.61        22.69 o                         
  -1   5   7          0.15          4.81         2.68 o                         
   0   5   7       6371.66       6401.32        52.02 o                         
  -2   6   7       6261.01       6348.76        39.80 o                         
  -1   6   7       4094.01       4152.92        28.35 o                         
   0   6   7          8.04          5.00         5.89 o                         
  -3   7   7       4100.60       4101.24        31.22 o                         
  -2   7   7          0.02          4.24         4.61 o                         
  -1   7   7       2224.21       2192.57        20.90 o                         
   0   7   7       1675.10       1719.78        27.87 o                         
  -3   8   7       2203.90       2249.46        24.13 o                         
  -2   8   7       3116.75       3160.84        28.42 o                         
  -1   8   7          3.63          4.39         6.32 o                         
   0   8   7       2028.78       2007.95        34.74 o                         
  -4   9   7       1405.62       1384.30        21.96 o                         
  -3   9   7          5.18          2.24         7.25 o                         
  -2   9   7       2070.88       2050.79        26.26 o                         
  -1   9   7       1546.91       1549.82        23.93 o                         
   0   9   7          2.86         24.64        13.87 o                         
  -4  10   7       1609.86       1624.46        25.43 o                         
  -3  10   7       1265.80       1299.91        29.40 o                         
  -2  10   7         10.73         10.55        12.10 o                         
  -1  10   7        962.60        920.11        23.07 o                         
  -5  11   7       1140.69       1133.97        27.00 o                         
   0   0   8      52445.68      51299.14       853.66 o                         
   0   1   8      22835.39      23002.63       141.46 o                         
  -1   2   8      16075.05      16124.86        99.25 o                         
   0   2   8      21811.46      21824.96       139.63 o                         
  -1   3   8      18384.44      18577.29        79.91 o                         
   0   3   8      11458.28      11243.07        71.39 o                         
  -2   4   8      19998.58      19746.87       119.44 o                         
  -1   4   8      14391.62      14254.73        65.01 o                         
   0   4   8      12073.92      12120.31        85.24 o                         
  -2   5   8       9958.32      10003.51        50.44 o                         
  -1   5   8       7662.46       7559.21        41.16 o                         
   0   5   8       9086.98       9055.42        71.95 o                         
  -3   6   8       6734.53       6547.47        55.02 o                         
  -2   6   8       7717.49       7635.50        46.13 o                         
  -1   6   8       8486.28       8444.24        51.01 o                         
   0   6   8       6479.97       6427.38        58.39 o                         
  -3   7   8       6575.26       6541.66        45.69 o                         
  -2   7   8       3981.59       3947.92        30.53 o                         
  -1   7   8       5246.81       5281.43        38.27 o                         
   0   7   8       3743.59       3729.80        45.63 o                         
  -4   8   8       4141.51       4177.99        53.27 o                         
  -3   8   8       5149.28       5106.39        43.32 o                         
  -2   8   8       3570.07       3612.80        31.88 o                         
  -1   8   8       2726.17       2685.33        30.16 o                         
   0   8   8       2739.21       2775.68        42.54 o                         
  -4   9   8       2903.09       2871.00        32.22 o                         
  -3   9   8       2079.00       2022.16        25.95 o                         
  -2   9   8       2908.90       2944.86        33.44 o                         
  -1   9   8       2889.39       2912.83        33.45 o                         
   0   9   8       1214.35       1171.73        44.36 o                         
  -5  10   8       1785.98       1779.97        38.07 o                         
  -4  10   8       2030.72       2078.47        28.76 o                         
  -3  10   8       2711.47       2805.68        35.61 o                         
  -2  10   8       1309.27       1295.03        29.31 o                         
  -1  10   8       1855.90       1813.61        57.60 o                         
  -5  11   8       1826.27       1897.36        50.18 o                         
   0   1   9        140.50        205.40         5.65 o                         
   0   2   9         89.43        135.75         5.36 o                         
  -1   3   9          2.06         17.19         2.48 o                         
   0   3   9        150.29        143.64         5.47 o                         
  -1   4   9        108.13        143.43         4.21 o                         
   0   4   9         52.28         71.88         5.49 o                         
  -2   5   9        214.24        232.64         5.55 o                         
  -1   5   9         42.37         54.96         4.12 o                         
   0   5   9          1.00         22.25         6.50 o                         
  -2   6   9         60.63         67.55         5.10 o                         
  -1   6   9         33.00         39.01         5.08 o                         
   0   6   9          2.50          7.78         6.65 o                         
  -3   7   9          7.26          8.67         5.30 o                         
  -2   7   9         52.68         54.00         6.01 o                         
  -1   7   9         77.58         91.43         6.90 o                         
   0   7   9        103.96         82.52        10.74 o                         
  -3   8   9         51.02         50.96         7.32 o                         
  -2   8   9         17.03         24.12         6.93 o                         
  -1   8   9          1.42          6.38         7.08 o                         
   0   8   9         62.39         56.96        12.32 o                         
  -4   9   9         67.65         74.32         8.89 o                         
  -3   9   9          6.43         11.09         8.08 o                         
  -2   9   9          9.97         17.15         8.58 o                         
  -1   9   9         40.23         36.00         9.87 o                         
   0   9   9          8.61         -4.82        15.88 o                         
  -4  10   9         37.98         31.93        10.66 o                         
  -3  10   9         45.41         52.04        12.36 o                         
  -2  10   9          3.88         10.02        13.30 o                         
   0   0  10       7328.53       7593.86       121.16 o                         
   0   1  10       3653.25       3632.96        26.44 o                         
  -1   2  10       9121.82       9128.55        60.90 o                         
   0   2  10        319.04        313.84         8.08 o                         
  -1   3  10       3167.22       3120.83        17.98 o                         
   0   3  10       6468.55       6458.93        46.39 o                         
  -2   4  10       4382.35       4304.19        33.81 o                         
  -1   4  10       1641.29       1614.72        12.38 o                         
   0   4  10        530.39        511.93        11.73 o                         
  -2   5  10       1297.28       1258.08        11.49 o                         
  -1   5  10       4573.53       4461.19        27.79 o                         
   0   5  10       1846.19       1788.75        22.02 o                         
  -3   6  10       4283.83       4223.30        42.04 o                         
  -2   6  10        572.76        545.19        10.29 o                         
  -1   6  10        926.82        883.08        12.64 o                         
   0   6  10       2084.09       2059.32        26.86 o                         
  -3   7  10       1126.75       1084.65        16.84 o                         
  -2   7  10       2440.97       2376.61        22.47 o                         
  -1   7  10        488.47        468.11        11.48 o                         
   0   7  10        534.25        533.91        19.79 o                         
  -4   8  10       1572.04       1548.66        31.15 o                         
  -3   8  10        380.02        375.81        11.85 o                         
  -2   8  10        427.51        428.09        13.18 o                         
  -1   8  10       2089.51       2042.51        24.73 o                         
   0   8  10        432.79        413.28        21.05 o                         
  -4   9  10        374.56        355.16        13.48 o                         
  -3   9  10       1599.48       1589.40        24.75 o                         
  -2   9  10        637.40        595.76        17.26 o                         
  -1   9  10        385.98        371.74        15.82 o                         
   0   9  10       1061.96       1076.44        35.69 o                         
  -5  10  10       1606.46       1576.09        40.82 o                         
  -4  10  10        353.42        352.60        17.56 o                         
  -3  10  10        228.85        255.25        16.19 o                         
  -2  10  10        831.32        794.10        24.94 o                         
   0   1  11      13478.80      13801.64        89.95 o                         
   0   2  11      19683.96      19946.23       123.50 o                         
  -1   3  11       9151.51       9364.02        44.87 o                         
   0   3  11        201.05        206.80         7.08 o                         
  -1   4  11       8207.33       8318.78        42.45 o                         
   0   4  11      10920.78      10905.44        84.82 o                         
  -2   5  11       7522.68       7565.94        41.69 o                         
  -1   5  11         73.56         78.61         4.86 o                         
   0   5  11       4972.03       4934.90        46.82 o                         
  -2   6  11       7398.63       7401.43        46.35 o                         
  -1   6  11       4549.06       4447.08        34.33 o                         
   0   6  11          0.60         34.60         8.44 o                         
  -3   7  11       3816.74       3784.55        31.04 o                         
  -2   7  11        102.69        101.79         7.23 o                         
  -1   7  11       3593.40       3574.14        30.55 o                         
   0   7  11       3470.34       3439.77        48.29 o                         
  -3   8  11       3006.30       2924.09        29.97 o                         
  -2   8  11       3509.35       3467.70        32.68 o                         
  -1   8  11          7.74         11.49         8.28 o                         
   0   8  11       3145.27       3197.65        52.04 o                         
  -4   9  11       2540.32       2450.24        29.67 o                         
  -3   9  11         24.10         15.79         9.12 o                         
  -2   9  11       2115.98       2084.40        31.45 o                         
  -1   9  11       2000.31       1979.61        31.82 o                         
   0   9  11         28.47         45.84        19.90 o                         
  -4  10  11       2296.53       2331.41        33.58 o                         
  -3  10  11       1751.00       1650.29        32.08 o                         
  -2  10  11          0.95          6.75        15.45 o                         
   0   0  12      48370.18      50330.27       682.53 o                         
   0   1  12       5821.92       5867.97        38.73 o                         
  -1   2  12      41861.70      41958.95       252.46 o                         
   0   2  12       9568.92       9581.63        62.99 o                         
  -1   3  12       4540.87       4562.97        24.63 o                         
   0   3  12      32354.10      33008.21       215.70 o                         
  -2   4  12      29249.21      29692.09       192.25 o                         
  -1   4  12       4036.11       3978.01        23.85 o                         
   0   4  12       5073.99       5012.74        43.40 o                         
  -2   5  12       2988.26       2947.55        20.92 o                         
  -1   5  12      22751.37      22960.75       119.14 o                         
   0   5  12       2211.55       2179.57        30.12 o                         
  -3   6  12      20207.06      20375.58       159.54 o                         
  -2   6  12       2971.48       2953.90        24.10 o                         
  -1   6  12       2275.63       2220.74        21.46 o                         
   0   6  12      13625.14      13733.98       117.02 o                         
  -3   7  12       1591.78       1551.83        18.88 o                         
  -2   7  12      13069.31      13159.23        79.44 o                         
  -1   7  12       1545.35       1574.59        19.87 o                         
   0   7  12       1091.91       1105.64        28.27 o                         
  -4   8  12      10041.92      10143.80       105.46 o                         
  -3   8  12       1448.39       1443.04        21.55 o                         
  -2   8  12       1199.62       1225.90        20.00 o                         
  -1   8  12       9897.18       9968.88        80.49 o                         
   0   8  12        760.25        774.62        27.48 o                         
  -4   9  12        799.24        768.65        18.39 o                         
  -3   9  12       8113.40       8149.40        70.79 o                         
  -2   9  12        578.89        578.62        18.38 o                         
  -1   9  12        600.26        538.08        19.14 o                         
   0   9  12       5381.14       5235.30        87.32 o                         
  -5  10  12       7229.39       7226.53        98.60 o                         
  -4  10  12        518.84        497.38        19.46 o                         
  -3  10  12        613.44        573.65        21.86 o                         
   0   1  13       6990.90       7108.39        48.35 o                         
   0   2  13       3931.63       3918.40        35.73 o                         
  -1   3  13       3934.48       3931.05        22.63 o                         
   0   3  13         14.62         16.05         5.46 o                         
  -1   4  13       4138.70       4132.44        25.14 o                         
   0   4  13       2678.71       2698.85        27.53 o                         
  -2   5  13       4165.18       4145.99        26.94 o                         
  -1   5  13          2.57         14.21         4.91 o                         
   0   5  13       1817.91       1821.83        24.50 o                         
  -2   6  13       2064.76       2062.02        20.21 o                         
  -1   6  13       1958.28       1914.76        21.40 o                         
   0   6  13          3.85          5.09         8.82 o                         
  -3   7  13       1433.07       1406.75        19.88 o                         
  -2   7  13          3.32          3.32         6.80 o                         
  -1   7  13       1880.40       1887.89        23.90 o                         
   0   7  13       1931.83       2001.21        36.79 o                         
  -3   8  13       1422.76       1402.81        22.46 o                         
  -2   8  13       1118.34       1086.70        20.28 o                         
  -1   8  13          0.61          4.73         9.00 o                         
   0   8  13       1074.25       1056.00        33.73 o                         
  -4   9  13       1358.60       1325.72        24.53 o                         
  -3   9  13          0.46          5.57        10.31 o                         
  -2   9  13        753.95        765.47        21.45 o                         
  -1   9  13        764.73        744.88        23.21 o                         
  -4  10  13        806.92        822.14        23.59 o                         
  -3  10  13        719.41        668.16        23.77 o                         
   0   0  14       2336.61       2352.67        47.69 o                         
   0   1  14        131.63        137.16         5.97 o                         
  -1   2  14         10.05         14.87         4.93 o                         
   0   2  14         62.87         62.29         6.00 o                         
  -1   3  14         23.36         38.57         4.02 o                         
   0   3  14          8.19         24.13         5.80 o                         
  -2   4  14        838.08        847.75        15.34 o                         
  -1   4  14         34.47         39.97         4.55 o                         
   0   4  14         80.58         74.46         7.21 o                         
  -2   5  14        141.70        126.56         6.15 o                         
  -1   5  14          2.01         11.58         5.15 o                         
   0   5  14         11.52          9.99         7.60 o                         
  -3   6  14         19.95         22.95         8.47 o                         
  -2   6  14         67.35         56.37         6.69 o                         
  -1   6  14          0.21         15.03         6.57 o                         
   0   6  14        181.63        180.48        12.63 o                         
  -3   7  14          2.06          4.81         7.30 o                         
  -2   7  14          0.42          1.22         7.25 o                         
  -1   7  14         31.21         33.14         7.97 o                         
   0   7  14        103.05         96.85        14.13 o                         
  -4   8  14         95.75         76.08        14.71 o                         
  -3   8  14          0.25         10.65         8.66 o                         
  -2   8  14         67.62         70.94        10.03 o                         
  -1   8  14         28.89         38.12         9.91 o                         
   0   8  14         35.22         19.19        16.00 o                         
  -4   9  14         61.76         41.52        11.19 o                         
  -3   9  14          9.03         15.81        11.88 o                         
  -2   9  14          2.61          8.13        13.01 o                         
  -1   9  14          0.64          1.72        14.60 o                         
  -5  10  14         42.21         21.80        20.81 o                         
  -4  10  14         35.19         28.95        14.82 o                         
   0   1  15       1465.91       1492.38        16.71 o                         
   0   2  15       3492.50       3474.05        32.93 o                         
  -1   3  15       1890.17       1831.93        14.62 o                         
   0   3  15         15.69         19.85         6.02 o                         
  -1   4  15       1034.04       1012.58        12.16 o                         
   0   4  15       2216.57       2201.52        25.15 o                         
  -2   5  15        638.01        609.58        10.92 o                         
  -1   5  15          3.25          9.07         5.46 o                         
   0   5  15       1453.90       1411.77        23.39 o                         
  -2   6  15       1432.95       1378.72        17.76 o                         
  -1   6  15        848.89        829.04        15.39 o                         
   0   6  15          3.83         14.89        10.09 o                         
  -3   7  15        963.58        920.15        18.40 o                         
  -2   7  15          4.09         23.16         8.14 o                         
  -1   7  15        434.77        418.44        13.21 o                         
   0   7  15        329.58        350.50        19.11 o                         
  -3   8  15        455.10        428.26        14.73 o                         
  -2   8  15        834.99        805.67        19.48 o                         
  -1   8  15          0.66          7.81         9.96 o                         
   0   8  15        511.47        473.16        25.72 o                         
  -4   9  15        294.06        256.67        15.64 o                         
  -3   9  15          0.44         10.92        13.22 o                         
  -2   9  15        552.82        555.57        21.62 o                         
  -1   9  15        354.70        326.41        20.04 o                         
   0   0  16       2984.98       2993.55        75.72 o                         
   0   1  16      17328.33      18020.79       123.18 o                         
  -1   2  16       1212.22       1178.84        16.73 o                         
   0   2  16      18590.79      18792.03       127.18 o                         
  -1   3  16      14034.82      14264.32        69.32 o                         
   0   3  16        886.10        863.59        15.74 o                         
  -2   4  16       1537.89       1530.47        23.06 o                         
  -1   4  16      12438.80      12593.44        66.06 o                         
   0   4  16      11969.45      12166.62        89.90 o                         
  -2   5  16       9979.27      10133.29        58.50 o                         
  -1   5  16        615.73        600.73        11.78 o                         
   0   5  16       7877.07       7990.83        74.50 o                         
  -3   6  16        577.29        555.91        18.67 o                         
  -2   6  16       8176.46       8300.71        54.99 o                         
  -1   6  16       7781.91       7857.73        53.74 o                         
   0   6  16        449.12        454.73        19.65 o                         
  -3   7  16       6106.01       6194.34        50.67 o                         
  -2   7  16        239.42        235.56        11.39 o                         
  -1   7  16       5845.02       5945.44        48.21 o                         
   0   7  16       4614.99       4766.30        62.79 o                         
  -4   8  16        240.09        238.80        18.22 o                         
  -3   8  16       5456.96       5498.06        49.32 o                         
  -2   8  16       4342.26       4416.28        42.95 o                         
  -1   8  16        166.10        162.96        13.81 o                         
   0   8  16       3295.31       3521.78        69.69 o                         
  -4   9  16       3693.51       3741.14        43.47 o                         
  -3   9  16         89.97         82.70        14.96 o                         
  -2   9  16       3040.23       3049.35        44.96 o                         
   0   1  17       8081.01       8491.51        66.64 o                         
   0   2  17       5386.99       5614.48        48.03 o                         
  -1   3  17       7309.31       7508.43        41.51 o                         
   0   3  17         88.27         88.08         7.99 o                         
  -1   4  17       5601.75       5714.46        35.04 o                         
   0   4  17       4136.56       4257.72        40.28 o                         
  -2   5  17       4403.24       4489.12        31.62 o                         
  -1   5  17         41.28         42.01         6.50 o                         
   0   5  17       4637.67       4735.00        48.96 o                         
  -2   6  17       3059.30       3082.86        28.54 o                         
  -1   6  17       3664.11       3721.44        32.92 o                         
   0   6  17          0.44        -10.94        10.94 o                         
  -3   7  17       3340.64       3421.77        34.17 o                         
  -2   7  17         67.51         70.80         9.65 o                         
  -1   7  17       2695.58       2694.28        30.54 o                         
   0   7  17       2266.79       2391.24        40.51 o                         
  -3   8  17       2437.82       2486.27        36.24 o                         
  -2   8  17       2156.28       2233.82        30.42 o                         
  -1   8  17          5.13         18.54        12.80 o                         
   0   8  17       1471.75       1439.37        44.50 o                         
  -4   9  17       1881.14       1912.20        34.63 o                         
  -3   9  17         16.54         11.15        14.93 o                         
  -2   9  17       1818.07       1849.81        38.75 o                         
   0   0  18       7363.29       7402.68       149.04 o                         
   0   1  18        737.82        751.94        16.28 o                         
  -1   2  18       5165.75       5169.36        46.60 o                         
   0   2  18       2148.44       2126.77        24.73 o                         
  -1   3  18        525.28        502.67        10.08 o                         
   0   3  18       4634.56       4525.25        40.17 o                         
  -2   4  18       5362.42       5259.07        49.18 o                         
  -1   4  18        678.60        629.15        11.47 o                         
   0   4  18       1300.39       1215.98        21.05 o                         
  -2   5  18        605.11        575.33        12.61 o                         
  -1   5  18       3195.44       3114.93        26.20 o                         
   0   5  18        278.17        249.44        13.77 o                         
  -3   6  18       2487.75       2437.81        34.77 o                         
  -2   6  18        818.50        792.02        16.31 o                         
  -1   6  18        456.28        420.37        12.85 o                         
   0   6  18       3209.60       3215.12        45.30 o                         
  -3   7  18        273.23        260.05        12.47 o                         
  -2   7  18       2468.79       2404.64        29.26 o                         
  -1   7  18        489.65        493.79        16.06 o                         
   0   7  18        379.69        372.89        21.18 o                         
  -4   8  18       2565.99       2557.20        46.76 o                         
  -3   8  18        473.91        449.22        17.21 o                         
  -2   8  18        440.47        433.00        17.93 o                         
  -1   8  18       1398.18       1334.32        28.26 o                         
   0   8  18        283.77        241.38        27.99 o                         
  -4   9  18        339.33        343.62        20.31 o                         
  -3   9  18       1471.13       1427.86        34.86 o                         
   0   1  19        754.41        810.89        18.02 o                         
   0   2  19        360.57        375.16        12.46 o                         
  -1   3  19        930.18        964.55        13.97 o                         
   0   3  19         28.81         41.05         8.19 o                         
  -1   4  19        600.67        624.21        12.01 o                         
   0   4  19        317.48        320.15        13.90 o                         
  -2   5  19        352.99        362.58        10.91 o                         
  -1   5  19         12.67         20.91         7.00 o                         
   0   5  19        693.16        699.81        20.59 o                         
  -2   6  19        233.81        237.92        10.94 o                         
  -1   6  19        520.00        555.97        14.62 o                         
   0   6  19          0.84         14.40        12.98 o                         
  -3   7  19        510.07        541.42        16.37 o                         
  -2   7  19         21.82         17.73         9.66 o                         
  -1   7  19        318.37        320.04        14.41 o                         
   0   7  19        193.03        200.75        20.93 o                         
  -3   8  19        352.17        363.51        17.15 o                         
  -2   8  19        223.28        242.44        17.04 o                         
  -1   8  19          0.94          2.79        14.77 o                         
   0   0  20       8236.98       8120.31       239.27 o                         
   0   1  20       6847.97       6918.70        69.93 o                         
  -1   2  20       5145.90       5234.28        51.37 o                         
   0   2  20       7586.14       7717.99        71.03 o                         
  -1   3  20       6086.75       6188.21        39.27 o                         
   0   3  20       4174.14       4206.02        42.41 o                         
  -2   4  20       5266.03       5306.45        50.46 o                         
  -1   4  20       5064.04       5089.34        35.48 o                         
   0   4  20       5042.91       5005.99        51.81 o                         
  -2   5  20       3836.09       3856.26        32.57 o                         
  -1   5  20       3302.11       3280.64        28.23 o                         
   0   5  20       3697.77       3672.12        47.05 o                         
  -3   6  20       3156.77       3111.35        45.40 o                         
  -2   6  20       3525.76       3585.14        33.49 o                         
  -1   6  20       3427.63       3383.24        33.11 o                         
   0   6  20       2486.86       2475.89        47.87 o                         
  -3   7  20       2826.98       2795.74        33.80 o                         
  -2   7  20       1972.94       1971.66        27.69 o                         
  -1   7  20       2269.29       2319.48        31.81 o                         
   0   7  20       1727.04       1819.50        56.10 o                         
  -4   8  20       1802.10       1711.02        47.83 o                         
  -3   8  20       2246.28       2287.53        35.26 o                         
  -2   8  20       1823.89       1901.05        34.07 o                         
  -1   8  20       1729.58       1729.35        68.71 o                         
   0   1  21       2256.20       2319.41        34.81 o                         
   0   2  21        952.38        960.89        22.79 o                         
  -1   3  21       1395.01       1468.01        17.27 o                         
   0   3  21          1.81         21.87         9.50 o                         
  -1   4  21       1610.39       1653.62        19.10 o                         
   0   4  21        763.04        776.91        22.08 o                         
  -2   5  21       1714.72       1753.27        21.62 o                         
  -1   5  21          0.06         -7.07         7.75 o                         
   0   5  21        704.84        788.53        23.35 o                         
  -2   6  21        664.47        652.44        16.19 o                         
  -1   6  21        854.22        885.64        19.31 o                         
   0   6  21          2.85         12.93        14.54 o                         
  -3   7  21        602.66        649.11        19.26 o                         
  -2   7  21          0.02          7.14        11.99 o                         
  -1   7  21        911.75        963.73        24.41 o                         
   0   7  21        936.99        911.58        36.24 o                         
  -3   8  21        699.56        737.95        23.76 o                         
  -2   8  21        424.70        417.43        21.30 o                         
   0   0  22       5724.03       5334.64       178.16 o                         
   0   1  22       1404.51       1320.71        28.51 o                         
  -1   2  22       2541.64       2376.81        33.62 o                         
   0   2  22       1136.97       1083.89        25.41 o                         
  -1   3  22       1094.27       1048.45        17.21 o                         
   0   3  22       2211.75       2078.47        31.43 o                         
  -2   4  22       3932.55       3846.04        44.92 o                         
  -1   4  22        927.84        870.87        15.96 o                         
   0   4  22        980.24        956.34        25.48 o                         
  -2   5  22       1028.03       1006.77        18.07 o                         
  -1   5  22       1886.13       1717.46        23.07 o                         
   0   5  22        773.33        742.37        24.33 o                         
  -3   6  22       1831.93       1690.00        34.71 o                         
  -2   6  22        815.18        781.93        17.99 o                         
  -1   6  22        521.61        488.91        16.44 o                         
   0   6  22       2131.82       1994.57        43.44 o                         
  -3   7  22        549.16        553.83        19.31 o                         
  -2   7  22       1356.80       1267.96        27.18 o                         
  -1   7  22        541.12        516.80        20.72 o                         
  -4   8  22       1640.47       1507.28        48.28 o                         
   0   1  23       2946.67       3008.24        47.09 o                         
   0   2  23       2351.29       2401.46        36.72 o                         
  -1   3  23       2236.57       2310.29        24.69 o                         
   0   3  23         22.38         43.37        11.54 o                         
  -1   4  23       2310.73       2418.23        26.18 o                         
   0   4  23       1802.53       1772.38        33.19 o                         
  -2   5  23       2241.13       2302.96        26.29 o                         
  -1   5  23         10.01         13.10         9.12 o                         
   0   5  23       1420.35       1466.52        35.79 o                         
  -2   6  23       1508.32       1562.86        26.36 o                         
  -1   6  23       1562.67       1674.47        27.93 o                         
   0   6  23          0.91          1.82        20.88 o                         
  -3   7  23       1261.08       1288.26        29.09 o                         
  -2   7  23         16.87         10.22        15.37 o                         
  -1   7  23       1420.57       1433.67        32.13 o                         
   0   0  24      14628.59      14996.80       408.82 o                         
   0   1  24       1379.00       1328.75        32.66 o                         
  -1   2  24      13572.58      13638.79       129.77 o                         
   0   2  24       2094.75       2013.84        33.10 o                         
  -1   3  24       1043.91       1010.81        19.35 o                         
   0   3  24      11541.35      11767.96       113.32 o                         
  -2   4  24      10727.82      10979.31       118.22 o                         
  -1   4  24       1100.52       1083.17        19.96 o                         
   0   4  24       1347.38       1260.66        31.25 o                         
  -2   5  24        927.90        898.75        19.40 o                         
  -1   5  24       9007.33       9191.83        74.46 o                         
   0   5  24        531.18        486.00        25.61 o                         
  -3   6  24       8221.88       8479.78       100.70 o                         
  -2   6  24        867.30        833.71        22.04 o                         
  -1   6  24        678.00        691.37        21.61 o                         
   0   6  24       6228.84       6472.95       100.71 o                         
  -3   7  24        440.19        437.12        21.06 o                         
  -2   7  24       5982.65       6233.12       125.25 o                         
   0   1  25        126.65         96.03        14.33 o                         
   0   2  25        394.77        308.98        17.26 o                         
  -1   3  25         68.62         47.97         9.33 o                         
   0   3  25         29.35         49.19        12.66 o                         
  -1   4  25        100.31         85.17        10.41 o                         
   0   4  25        273.57        271.19        18.90 o                         
  -2   5  25        140.78        105.43        12.20 o                         
  -1   5  25         16.20         30.34        11.69 o                         
   0   5  25         49.20         31.22        20.78 o                         
  -2   6  25        233.61        215.75        16.54 o                         
  -1   6  25         66.79         63.45        16.69 o                         
   0   0  26        325.14        415.94        47.51 o                         
   0   1  26          6.04         16.56        12.69 o                         
  -1   2  26        283.91        205.36        16.59 o                         
   0   2  26         59.86         54.85        13.59 o                         
  -1   3  26          4.13         10.78         9.02 o                         
   0   3  26        291.20        238.14        17.75 o                         
  -2   4  26        306.46        304.96        20.44 o                         
  -1   4  26          0.18         11.98        10.69 o                         
   0   4  26         28.80         67.21        16.82 o                         
  -2   5  26          1.43          2.44        12.50 o                         
  -1   5  26        180.82        129.35        14.43 o                         
   0   5  26          3.87         17.74        23.01 o                         
  -3   6  26        108.92         74.80        26.07 o                         
  -2   6  26         12.51         -6.48        15.83 o                         
   0   1  27        812.43        841.17        26.48 o                         
   0   2  27        915.46        957.74        29.13 o                         
  -1   3  27        970.52        993.92        21.47 o                         
   0   3  27          2.65         22.96        15.52 o                         
  -1   4  27        696.66        741.29        21.30 o                         
   0   4  27        740.08        694.46        30.19 o                         
  -2   5  27        482.23        508.63        20.39 o                         
  -1   5  27          0.70         -6.95        14.14 o                         
   0   0  28        145.54        112.12        37.25 o                         
   0   1  28       5942.90       5896.12        68.18 o                         
  -1   2  28          8.51         12.06        14.69 o                         
   0   2  28       5972.81       6036.02        74.07 o                         
  -1   3  28       5503.55       5511.78        51.48 o                         
   0   3  28         14.08         43.79        17.79 o                         
  -2   4  28         48.41         18.15        20.00 o                         
  -1   4  28       4778.72       4768.30        54.47 o                         
   0   4  28       4468.45       4589.36        83.77 o                         
   0   1  29       1190.31       1055.51        29.52 o                         
   0   2  29       1722.72       1604.45        40.25 o                         
  -1   3  29       1317.64       1255.86        27.67 o                         
   0   3  29          2.99         18.16        19.89 o                         
   0   0  30        867.68        945.99        76.75 o                         
   0   1  30         59.56         38.61        17.10 o                         
  -1   2  30       1354.03       1322.41        38.38 o                         
   0   2  30        123.95        120.48        20.65 o                         
                                                                                
