# Supplementary material for: Crystal structures of the triple perovskites Ba2K2Te2O9 and Ba2KNaTe2O9, and redetermination of the double perovskite Ba2CaTeO6
Source: Acta Crystallogr E Crystallogr Commun. 2018 Jun 26;74(Pt 7):1006–9. doi: 10.1107/S2056989018009064 (PMC6038633; doi:10.1107/S2056989018009064)
Supplement: Supplementary file 3 [file e-74-01006-IIsup3.hkl]

data_II                                                                         
_shelx_title ' test4_a.res in P6(3)/mmc'                                        
_shelx_refln_list_code          4                                               
_shelx_F_calc_maximum      365.49                                               
_exptl_crystal_F_000       636.00                                               
_reflns_d_resolution_high  0.5204                                               
                                                                                
loop_                                                                           
 _space_group_symop_operation_xyz                                               
 'x, y, z'                                                                      
 '-y, x-y, z'                                                                   
 '-x+y, -x, z'                                                                  
 '-x, -y, z+1/2'                                                                
 'y, -x+y, z+1/2'                                                               
 'x-y, x, z+1/2'                                                                
 'y, x, -z'                                                                     
 'x-y, -y, -z'                                                                  
 '-x, -x+y, -z'                                                                 
 '-y, -x, -z+1/2'                                                               
 '-x+y, y, -z+1/2'                                                              
 'x, x-y, -z+1/2'                                                               
 '-x, -y, -z'                                                                   
 'y, -x+y, -z'                                                                  
 'x-y, x, -z'                                                                   
 'x, y, -z-1/2'                                                                 
 '-y, x-y, -z-1/2'                                                              
 '-x+y, -x, -z-1/2'                                                             
 '-y, -x, z'                                                                    
 '-x+y, y, z'                                                                   
 'x, x-y, z'                                                                    
 'y, x, z-1/2'                                                                  
 'x-y, -y, z-1/2'                                                               
 '-x, -x+y, z-1/2'                                                              
                                                                                
_cell_length_a     5.9625                                                       
_cell_length_b     5.9625                                                       
_cell_length_c    14.9396                                                       
_cell_angle_alpha  90.000                                                       
_cell_angle_beta   90.000                                                       
_cell_angle_gamma 120.000                                                       
                                                                                
_shelx_F_squared_multiplier     1.000                                           
                                                                                
loop_                                                                           
 _refln_index_h                                                                 
 _refln_index_k                                                                 
 _refln_index_l                                                                 
 _refln_F_squared_calc                                                          
 _refln_F_squared_meas                                                          
 _refln_F_squared_sigma                                                         
 _refln_observed_status                                                         
   0   1   0       2358.40       2442.85        31.88 o                         
  -1   2   0     133586.48     120769.91      3024.55 o                         
   0   2   0       1374.59       1464.19        18.11 o                         
  -1   3   0        566.70        571.73         5.43 o                         
   0   3   0      87399.77      89667.66      1449.59 o                         
  -2   4   0     117283.98     104572.38      3281.15 o                         
  -1   4   0        643.48        683.20         6.85 o                         
   0   4   0        908.37        916.07        12.14 o                         
  -2   5   0       1130.34       1146.85        10.18 o                         
  -1   5   0      52821.62      53788.26       855.52 o                         
   0   5   0        334.48        348.47         8.98 o                         
  -3   6   0      44109.02      44955.30       946.09 o                         
  -2   6   0        645.79        648.16         8.63 o                         
  -1   6   0        181.50        195.29         5.43 o                         
   0   6   0      39112.18      41208.59       670.67 o                         
  -3   7   0        216.17        231.95         8.64 o                         
  -2   7   0      28156.38      28910.84       236.23 o                         
  -1   7   0        393.38        392.78         7.86 o                         
   0   7   0        632.96        636.30        14.45 o                         
  -4   8   0      26530.20      27124.35       337.87 o                         
  -3   8   0        155.26        167.77         9.09 o                         
  -2   8   0        474.40        450.41        12.73 o                         
  -1   8   0      18920.41      19605.75       149.59 o                         
   0   8   0        346.60        338.91        12.31 o                         
  -4   9   0        451.44        433.28        14.55 o                         
  -3   9   0      15638.68      15755.72       147.62 o                         
  -2   9   0        169.10        185.00        10.17 o                         
  -1   9   0         94.65        114.78         9.45 o                         
   0   9   0      10243.41      10466.07       297.19 o                         
  -5  10   0      13102.44      13346.45       183.84 o                         
  -4  10   0        313.39        304.75        14.66 o                         
  -3  10   0         63.31         66.17         8.92 o                         
  -2  10   0      10666.88      10881.28       123.69 o                         
  -1  10   0        130.99        136.89        16.39 o                         
  -5  11   0        111.52        124.56        12.56 o                         
  -4  11   0       8167.33       8215.39       101.46 o                         
  -3  11   0        206.56        219.69        34.72 o                         
   0   1   1      10383.83      10066.66       184.39 o                         
   0   2   1       1330.13       1198.53         9.39 o                         
  -1   3   1       3176.32       3145.92        14.07 o                         
   0   3   1         71.27         70.84         2.53 o                         
  -1   4   1       4019.82       4025.94        18.23 o                         
   0   4   1       1306.59       1332.04        11.55 o                         
  -2   5   1       4113.63       4075.40        19.78 o                         
  -1   5   1         11.19         23.95         1.92 o                         
   0   5   1       1131.92       1195.79        12.33 o                         
  -2   6   1       1163.01       1178.82         8.89 o                         
  -1   6   1       1509.00       1506.15        10.42 o                         
   0   6   1          5.49         28.18         4.23 o                         
  -3   7   1        958.53        938.68        11.34 o                         
  -2   7   1         14.20         29.53         3.18 o                         
  -1   7   1       1621.06       1667.67        12.21 o                         
   0   7   1       1702.83       1672.14        17.38 o                         
  -3   8   1       1192.69       1157.06        14.69 o                         
  -2   8   1        664.17        651.64        10.25 o                         
  -1   8   1          0.06         26.20         3.22 o                         
   0   8   1        762.64        770.99        12.51 o                         
  -4   9   1       1228.31       1168.80        16.32 o                         
  -3   9   1          0.12         53.97         7.40 o                         
  -2   9   1        516.13        529.33        10.51 o                         
  -1   9   1        646.70        606.48        10.79 o                         
   0   9   1          1.67         43.63        22.32 o                         
  -4  10   1        602.18        602.76        12.78 o                         
  -3  10   1        664.94        633.23        12.79 o                         
  -2  10   1          8.07         37.17         5.99 o                         
  -1  10   1        604.92        604.07        17.53 o                         
  -5  11   1        477.69        456.33        13.80 o                         
  -4  11   1          0.00         24.43         6.87 o                         
  -3  11   1        579.89        555.58        20.68 o                         
   0   0   2       9147.15      10703.55       251.73 o                         
   0   1   2       3963.07       3959.35        28.66 o                         
  -1   2   2       5188.10       5081.27        53.15 o                         
   0   2   2      11960.38      11690.36       165.68 o                         
  -1   3   2       2336.99       2216.37        10.15 o                         
   0   3   2       3325.62       3326.94        23.02 o                         
  -2   4   2       3512.06       3511.87        20.59 o                         
  -1   4   2       2585.05       2537.13        12.67 o                         
   0   4   2       4190.39       4081.25        28.72 o                         
  -2   5   2       1872.73       1823.46        10.46 o                         
  -1   5   2       2590.71       2620.79        14.03 o                         
   0   5   2       1056.63       1060.45        11.50 o                         
  -3   6   2       2580.59       2544.19        25.87 o                         
  -2   6   2       2208.43       2198.94        13.76 o                         
  -1   6   2       1484.79       1441.25         9.95 o                         
   0   6   2       1472.41       1495.35        15.35 o                         
  -3   7   2        894.26        870.76        10.82 o                         
  -2   7   2       1344.68       1364.73        12.26 o                         
  -1   7   2       1130.06       1112.65         9.70 o                         
   0   7   2        740.58        730.78        10.86 o                         
  -4   8   2       1062.30       1081.77        20.94 o                         
  -3   8   2       1119.17       1088.27        14.30 o                         
  -2   8   2        865.48        853.28        11.77 o                         
  -1   8   2       1288.75       1330.23        13.52 o                         
   0   8   2        543.63        544.90        12.37 o                         
  -4   9   2        578.79        572.54        12.09 o                         
  -3   9   2        928.73        925.06        14.44 o                         
  -2   9   2        328.25        331.18         9.23 o                         
  -1   9   2        446.89        439.75         9.57 o                         
   0   9   2        592.83        660.64        25.97 o                         
  -5  10   2       1053.99       1045.68        22.91 o                         
  -4  10   2        374.88        373.60        10.99 o                         
  -3  10   2        532.98        529.66        11.94 o                         
  -2  10   2        510.14        504.71        11.78 o                         
  -1  10   2        408.27        378.91        17.83 o                         
  -5  11   2        213.04        225.19        10.48 o                         
  -4  11   2        508.30        517.45        13.34 o                         
  -3  11   2        279.63        266.05        26.02 o                         
   0   1   3       3043.79       3097.08        18.73 o                         
   0   2   3      12329.70      12246.49       153.32 o                         
  -1   3   3       1206.11       1191.12         6.30 o                         
   0   3   3        552.20        583.16         6.55 o                         
  -1   4   3       1349.22       1346.08         7.71 o                         
   0   4   3       3822.06       3736.76        26.72 o                         
  -2   5   3       1412.56       1380.70         8.62 o                         
  -1   5   3        147.90        153.20         3.05 o                         
   0   5   3        519.98        516.57         7.77 o                         
  -2   6   3       2086.17       2049.93        13.35 o                         
  -1   6   3        592.37        566.64         5.95 o                         
   0   6   3          1.11         14.40         3.38 o                         
  -3   7   3        418.47        389.70         7.16 o                         
  -2   7   3        180.98        182.41         5.12 o                         
  -1   7   3        488.66        488.95         6.30 o                         
   0   7   3        518.41        510.22         9.30 o                         
  -3   8   3        353.39        357.19         8.27 o                         
  -2   8   3        608.39        593.89        10.20 o                         
  -1   8   3         13.76         23.16         3.46 o                         
   0   8   3        592.02        620.93        13.10 o                         
  -4   9   3        304.25        309.74         9.68 o                         
  -3   9   3         44.36         49.23         5.22 o                         
  -2   9   3        155.88        183.97         7.52 o                         
  -1   9   3        185.25        175.07         7.69 o                         
   0   9   3         56.54         39.21        11.61 o                         
  -4  10   3        332.60        341.76        10.76 o                         
  -3  10   3        150.81        148.03         7.95 o                         
  -2  10   3          2.07          7.10         5.41 o                         
  -1  10   3         77.74         98.00        10.94 o                         
  -5  11   3        107.60        117.51         8.60 o                         
  -4  11   3         27.78         28.75         6.96 o                         
  -3  11   3         63.50         61.19        34.18 o                         
   0   0   4       9959.70      10935.85       317.64 o                         
   0   1   4      33875.16      33550.47       354.47 o                         
  -1   2   4       4279.57       4395.01        24.45 o                         
   0   2   4      50130.44      45700.20       592.34 o                         
  -1   3   4      21117.16      20199.06       165.86 o                         
   0   3   4       3634.29       3701.46        23.57 o                         
  -2   4   4       4492.39       4608.33        26.30 o                         
  -1   4   4      17964.03      17554.24       114.98 o                         
   0   4   4      21719.30      21272.85       219.81 o                         
  -2   5   4      13712.38      13638.17        58.37 o                         
  -1   5   4       2002.75       2067.00        12.28 o                         
   0   5   4       9191.94       9189.45        59.90 o                         
  -3   6   4       1335.19       1399.53        15.78 o                         
  -2   6   4      12314.94      12456.75        64.85 o                         
  -1   6   4       9036.34       9109.04        41.72 o                         
   0   6   4       2113.86       2167.20        19.77 o                         
  -3   7   4       6575.49       6514.43        42.08 o                         
  -2   7   4       1542.09       1550.36        13.94 o                         
  -1   7   4       6678.87       6748.62        36.95 o                         
   0   7   4       5242.18       5349.09        41.39 o                         
  -4   8   4       1642.28       1607.40        24.60 o                         
  -3   8   4       5944.51       5895.51        42.57 o                         
  -2   8   4       5469.02       5511.21        37.98 o                         
  -1   8   4        703.70        709.90         9.63 o                         
   0   8   4       3790.61       3931.69        41.32 o                         
  -4   9   4       3984.50       3966.81        35.03 o                         
  -3   9   4        845.52        824.32        13.19 o                         
  -2   9   4       2840.67       2844.36        25.84 o                         
  -1   9   4       2917.09       2928.71        26.78 o                         
   0   9   4        762.80        742.36        23.95 o                         
  -5  10   4        440.33        410.55        15.70 o                         
  -4  10   4       2840.56       2848.52        28.82 o                         
  -3  10   4       2944.82       2930.69        30.27 o                         
  -2  10   4        900.41        876.54        15.88 o                         
  -1  10   4       2398.15       2372.14        37.68 o                         
  -5  11   4       1812.37       1818.50        26.62 o                         
  -4  11   4        613.84        579.04        14.12 o                         
   0   1   5      31921.56      32276.06       214.20 o                         
   0   2   5      31491.20      30370.18       286.02 o                         
  -1   3   5      26877.90      25929.16       158.81 o                         
   0   3   5         77.95         93.37         3.56 o                         
  -1   4   5      16966.37      16572.85        90.88 o                         
   0   4   5      17039.61      16755.35       144.07 o                         
  -2   5   5      11565.50      11581.39        47.91 o                         
  -1   5   5         16.81         30.12         2.52 o                         
   0   5   5      13617.58      13527.00        88.86 o                         
  -2   6   5      10578.56      10656.00        52.98 o                         
  -1   6   5       9962.81      10048.70        45.64 o                         
   0   6   5          3.83         12.08         2.96 o                         
  -3   7   5       9036.67       8957.44        55.06 o                         
  -2   7   5         23.12         22.52         2.67 o                         
  -1   7   5       6125.47       6055.69        33.79 o                         
   0   7   5       4703.91       4758.66        37.82 o                         
  -3   8   5       5739.15       5704.48        41.78 o                         
  -2   8   5       5737.47       5777.02        42.00 o                         
  -1   8   5          0.14         11.30         3.25 o                         
   0   8   5       3904.68       3873.27        43.18 o                         
  -4   9   5       3819.47       3734.73        33.74 o                         
  -3   9   5          1.56          5.42         4.12 o                         
  -2   9   5       4498.39       4472.80        35.56 o                         
  -1   9   5       3671.74       3689.65        34.67 o                         
   0   9   5          4.83          4.38         8.83 o                         
  -4  10   5       3203.50       3191.81        31.19 o                         
  -3  10   5       3175.73       3164.97        32.04 o                         
  -2  10   5          5.89         15.93         5.97 o                         
  -1  10   5       2515.76       2428.52        42.42 o                         
  -5  11   5       2663.44       2631.05        31.63 o                         
  -4  11   5          0.78          1.74         6.97 o                         
   0   0   6      16227.87      18593.01       528.60 o                         
   0   1   6       5943.63       5969.08        40.80 o                         
  -1   2   6         94.18         59.82         3.80 o                         
   0   2   6       5990.65       5994.87        34.39 o                         
  -1   3   6       5868.46       5888.06        23.52 o                         
   0   3   6         57.66         50.55         3.31 o                         
  -2   4   6       3504.03       3386.98        20.41 o                         
  -1   4   6       4240.87       4171.96        19.71 o                         
   0   4   6       3447.45       3424.97        23.97 o                         
  -2   5   6       2518.84       2550.97        13.72 o                         
  -1   5   6        126.19        127.22         4.11 o                         
   0   5   6       3199.33       3188.89        25.91 o                         
  -3   6   6        197.75        178.14         6.24 o                         
  -2   6   6       2354.21       2351.89        15.56 o                         
  -1   6   6       3052.68       3051.68        17.45 o                         
   0   6   6        607.50        593.17         9.64 o                         
  -3   7   6       2454.98       2446.38        20.44 o                         
  -2   7   6         32.67         35.38         2.90 o                         
  -1   7   6       1672.68       1662.81        13.47 o                         
   0   7   6       1064.19       1078.70        16.96 o                         
  -4   8   6        267.56        279.49        10.40 o                         
  -3   8   6       1946.12       1918.35        19.62 o                         
  -2   8   6       1200.03       1215.48        14.59 o                         
  -1   8   6         59.26         67.49         4.35 o                         
   0   8   6       1015.98        998.46        18.61 o                         
  -4   9   6        918.80        931.04        14.89 o                         
  -3   9   6         11.43         18.47         4.37 o                         
  -2   9   6       1255.57       1285.22        16.71 o                         
  -1   9   6       1305.46       1298.97        18.50 o                         
   0   9   6          3.94          6.22         9.71 o                         
  -5  10   6         36.29         31.68         8.10 o                         
  -4  10   6        789.95        828.30        15.64 o                         
  -3  10   6       1276.26       1249.82        18.66 o                         
  -2  10   6          5.79          8.20         6.04 o                         
  -1  10   6        827.82        821.17        24.15 o                         
  -5  11   6        875.54        870.78        17.52 o                         
  -4  11   6          6.56          9.27        17.22 o                         
   0   1   7       6552.03       6682.51        47.74 o                         
   0   2   7      14977.18      15130.07        87.36 o                         
  -1   3   7       7424.19       7528.22        30.89 o                         
   0   3   7         24.22         33.59         2.80 o                         
  -1   4   7       4110.09       4157.55        19.82 o                         
   0   4   7       7518.33       7495.60        47.29 o                         
  -2   5   7       2574.97       2653.87        14.34 o                         
  -1   5   7          3.59         11.78         1.79 o                         
   0   5   7       4537.43       4516.62        34.21 o                         
  -2   6   7       4427.92       4462.78        25.50 o                         
  -1   6   7       2876.57       2885.48        18.39 o                         
   0   6   7          5.26         13.07         3.08 o                         
  -3   7   7       2947.39       2933.78        23.38 o                         
  -2   7   7          5.31          9.35         2.55 o                         
  -1   7   7       1515.87       1499.65        13.18 o                         
   0   7   7       1107.04       1193.72        25.18 o                         
  -3   8   7       1527.87       1499.62        16.56 o                         
  -2   8   7       2291.96       2309.82        21.23 o                         
  -1   8   7          0.55          9.62         3.49 o                         
   0   8   7       1455.33       1446.11        23.09 o                         
  -4   9   7        932.96        922.44        14.98 o                         
  -3   9   7          0.24          7.35         3.98 o                         
  -2   9   7       1561.44       1554.82        18.59 o                         
  -1   9   7       1111.90       1148.98        18.79 o                         
   0   9   7          0.14          7.74        10.89 o                         
  -4  10   7       1175.85       1138.41        17.62 o                         
  -3  10   7        892.11        909.72        16.97 o                         
  -2  10   7          8.53          6.54         6.51 o                         
  -1  10   7        659.88        606.31        28.41 o                         
  -5  11   7        848.13        759.50        62.31 o                         
   0   0   8       7216.33       7511.19       131.56 o                         
   0   1   8       8948.40       8978.28        61.02 o                         
  -1   2   8       2200.64       2203.29        17.10 o                         
   0   2   8      12122.57      12102.52        70.96 o                         
  -1   3   8       6331.18       6244.60        26.99 o                         
   0   3   8       1558.30       1571.84        12.56 o                         
  -2   4   8       2965.78       2947.13        19.00 o                         
  -1   4   8       5545.26       5394.47        25.72 o                         
   0   4   8       5891.48       5813.42        38.10 o                         
  -2   5   8       3960.78       3916.57        19.76 o                         
  -1   5   8       1153.86       1184.75         8.59 o                         
   0   5   8       2777.35       2710.69        23.28 o                         
  -3   6   8       1136.61       1147.01        14.09 o                         
  -2   6   8       3410.70       3380.34        20.69 o                         
  -1   6   8       3001.85       2914.01        18.78 o                         
   0   6   8        970.58        991.71        13.30 o                         
  -3   7   8       2049.23       1998.30        17.49 o                         
  -2   7   8        563.27        602.79         8.41 o                         
  -1   7   8       2050.23       2029.43        16.08 o                         
   0   7   8       1401.73       1388.12        20.89 o                         
  -4   8   8        640.16        635.63        17.30 o                         
  -3   8   8       1984.46       1927.53        19.36 o                         
  -2   8   8       1414.75       1416.73        16.26 o                         
  -1   8   8        537.61        549.97        10.11 o                         
   0   8   8        967.95        945.63        19.99 o                         
  -4   9   8       1072.91       1050.98        14.99 o                         
  -3   9   8        368.21        390.20        10.12 o                         
  -2   9   8        792.92        787.21        13.55 o                         
  -1   9   8        924.59        904.51        18.13 o                         
   0   9   8        232.29        290.97        22.41 o                         
  -5  10   8        443.50        448.55        17.61 o                         
  -4  10   8        686.71        682.02        14.83 o                         
  -3  10   8        981.09        966.31        16.80 o                         
  -2  10   8        249.87        258.15        12.03 o                         
   0   1   9      20649.40      21438.55       140.75 o                         
   0   2   9      26275.41      26727.81       157.33 o                         
  -1   3   9      14145.47      14276.27        58.45 o                         
   0   3   9        234.29        241.25         6.71 o                         
  -1   4   9      12276.84      12283.20        53.95 o                         
   0   4   9      14395.15      14510.02        92.80 o                         
  -2   5   9      10697.71      10686.09        48.93 o                         
  -1   5   9         85.18         98.87         3.28 o                         
   0   5   9       7233.66       7189.04        52.61 o                         
  -2   6   9       9563.79       9569.25        51.00 o                         
  -1   6   9       6649.96       6554.58        36.39 o                         
   0   6   9          0.88          7.39         3.26 o                         
  -3   7   9       5392.39       5374.84        35.87 o                         
  -2   7   9        126.61        133.48         5.04 o                         
  -1   7   9       5117.07       5153.71        32.36 o                         
   0   7   9       4689.05       4713.97        47.58 o                         
  -3   8   9       4304.50       4316.24        34.38 o                         
  -2   8   9       4474.47       4511.78        34.06 o                         
  -1   8   9          9.98         23.59         4.40 o                         
   0   8   9       3851.55       3876.49        47.07 o                         
  -4   9   9       3448.37       3456.73        31.41 o                         
  -3   9   9         32.98         52.70         5.39 o                         
  -2   9   9       2675.87       2673.98        26.29 o                         
  -1   9   9       2625.84       2592.65        30.74 o                         
   0   9   9         43.12         55.24        14.98 o                         
  -4  10   9       2803.51       2820.68        32.91 o                         
  -3  10   9       2340.41       2307.15        27.60 o                         
  -2  10   9          1.88         16.39         7.75 o                         
   0   0  10      15667.91      16266.87       276.58 o                         
   0   1  10          5.95         17.89         3.67 o                         
  -1   2  10      18862.10      19105.32       122.10 o                         
   0   2  10       1542.65       1494.32        12.78 o                         
  -1   3  10          4.68         19.04         1.87 o                         
   0   3  10      14269.92      14326.21        85.09 o                         
  -2   4  10      10285.44      10274.90        62.57 o                         
  -1   4  10         47.55         47.82         1.95 o                         
   0   4  10        595.67        582.04         8.62 o                         
  -2   5  10         45.64         54.04         2.65 o                         
  -1   5  10      10240.34      10157.33        48.08 o                         
   0   5  10          7.71         19.86         3.98 o                         
  -3   6  10       9378.44       9345.25        72.13 o                         
  -2   6  10        253.43        266.32         5.27 o                         
  -1   6  10         25.84         35.69         2.97 o                         
   0   6  10       5340.40       5293.85        46.45 o                         
  -3   7  10          2.07         20.68         3.37 o                         
  -2   7  10       5945.35       5961.00        38.11 o                         
  -1   7  10         47.14         51.96         3.79 o                         
   0   7  10         16.16         25.80         5.00 o                         
  -4   8  10       4126.56       4043.24        46.65 o                         
  -3   8  10         51.34         66.89         5.11 o                         
  -2   8  10         57.03         64.87         4.91 o                         
  -1   8  10       4906.59       4843.86        39.69 o                         
   0   8  10         12.34         25.54         7.01 o                         
  -4   9  10         12.27         25.45         5.00 o                         
  -3   9  10       3951.64       3977.03        35.70 o                         
  -2   9  10         12.67         14.62         5.49 o                         
  -1   9  10          0.79          9.18         6.36 o                         
   0   9  10       2690.76       2708.70       142.92 o                         
  -5  10  10       3815.49       3824.07        54.70 o                         
  -4  10  10          4.07         11.68         6.55 o                         
  -3  10  10         10.94         18.36         7.37 o                         
  -2  10  10       2230.06       2160.05        33.41 o                         
   0   1  11       4189.37       4166.58        31.61 o                         
   0   2  11       4268.13       4312.24        30.42 o                         
  -1   3  11       2412.19       2461.49        13.60 o                         
   0   3  11         44.67         50.42         2.85 o                         
  -1   4  11       2624.30       2675.42        15.06 o                         
   0   4  11       2721.82       2731.84        22.74 o                         
  -2   5  11       2808.96       2837.18        17.43 o                         
  -1   5  11         15.52         28.31         2.28 o                         
   0   5  11       1261.72       1310.35        16.01 o                         
  -2   6  11       2087.67       2099.47        16.12 o                         
  -1   6  11       1365.11       1375.08        12.53 o                         
   0   6  11          1.84         22.13         4.49 o                         
  -3   7  11       1069.51       1077.36        13.17 o                         
  -2   7  11         26.48         41.90         3.82 o                         
  -1   7  11       1417.40       1457.46        14.57 o                         
   0   7  11       1584.70       1576.57        22.66 o                         
  -3   8  11       1100.73       1110.77        14.97 o                         
  -2   8  11       1179.07       1168.26        15.46 o                         
  -1   8  11          0.84         18.29         4.91 o                         
   0   8  11       1215.52       1232.00        27.64 o                         
  -4   9  11       1190.98       1225.57        17.04 o                         
  -3   9  11          4.02         17.42         5.08 o                         
  -2   9  11        703.77        711.04        15.67 o                         
  -1   9  11        731.68        693.58        17.10 o                         
   0   9  11          8.29          9.65        17.57 o                         
  -4  10  11        948.72        931.56        18.85 o                         
  -3  10  11        697.48        675.44        16.37 o                         
  -2  10  11          3.22         -1.10        25.90 o                         
   0   0  12      55931.81      58897.30       970.97 o                         
   0   1  12         11.23         21.79         2.52 o                         
  -1   2  12      32596.63      33567.98       211.87 o                         
   0   2  12         21.04         31.50         3.24 o                         
  -1   3  12          3.20         16.43         2.36 o                         
   0   3  12      25518.43      25916.29       155.21 o                         
  -2   4  12      31618.04      32398.19       202.55 o                         
  -1   4  12          0.40         19.16         2.75 o                         
   0   4  12          0.12         16.16         4.64 o                         
  -2   5  12         45.98         61.61         3.01 o                         
  -1   5  12      17893.31      17974.49        86.11 o                         
   0   5  12          0.35         16.63         5.43 o                         
  -3   6  12      15786.88      15970.29       118.27 o                         
  -2   6  12          2.20          7.34         2.49 o                         
  -1   6  12          6.29         15.19         2.96 o                         
   0   6  12      13698.86      13835.25       109.27 o                         
  -3   7  12          0.74         10.65         3.73 o                         
  -2   7  12      10370.50      10364.55        63.79 o                         
  -1   7  12         11.72         14.53         3.50 o                         
   0   7  12         60.40         53.38         6.42 o                         
  -4   8  12       9745.50       9815.11        93.57 o                         
  -3   8  12          1.09         13.85         4.16 o                         
  -2   8  12         17.09         18.11         4.52 o                         
  -1   8  12       7685.65       7724.92        66.97 o                         
   0   8  12         12.28         19.31         8.94 o                         
  -4   9  12         40.45         50.69         5.85 o                         
  -3   9  12       6274.07       6378.64        52.58 o                         
  -2   9  12          0.81          0.94         6.35 o                         
  -1   9  12          0.76          4.84         7.35 o                         
  -5  10  12       5560.29       5606.13        71.85 o                         
  -4  10  12         16.00         21.14         7.64 o                         
  -3  10  12          3.60         18.10         8.26 o                         
   0   1  13        239.04        243.10         5.45 o                         
   0   2  13       1776.08       1729.97        16.01 o                         
  -1   3  13        557.00        549.49         5.32 o                         
   0   3  13          5.17         36.12         5.83 o                         
  -1   4  13        188.68        191.03         3.86 o                         
   0   4  13       1016.96       1041.01        12.88 o                         
  -2   5  13         55.41         67.12         3.32 o                         
  -1   5  13          0.63         10.86         2.22 o                         
   0   5  13        527.90        526.90         9.84 o                         
  -2   6  13        590.54        607.49         8.54 o                         
  -1   6  13        227.92        244.60         6.37 o                         
   0   6  13          3.78         24.53         4.82 o                         
  -3   7  13        326.30        329.53         8.37 o                         
  -2   7  13          1.17         15.75         3.88 o                         
  -1   7  13         51.38         84.88         5.85 o                         
   0   7  13         16.76         42.01         7.97 o                         
  -3   8  13         82.70        101.46         6.38 o                         
  -2   8  13        305.57        322.51        10.19 o                         
  -1   8  13          0.97         18.79         4.64 o                         
   0   8  13        148.63        151.96        13.47 o                         
  -4   9  13         20.82         38.09         6.32 o                         
  -3   9  13          0.98         10.65         6.29 o                         
  -2   9  13        190.61        191.06         9.90 o                         
  -1   9  13         94.03         89.89        12.52 o                         
  -4  10  13        120.40        132.11        12.50 o                         
   0   0  14        588.74        647.89        31.62 o                         
   0   1  14       6965.57       6974.41        51.36 o                         
  -1   2  14       2418.73       2447.04        21.14 o                         
   0   2  14       7640.35       7641.99        51.87 o                         
  -1   3  14       5812.90       5733.76        28.45 o                         
   0   3  14       1978.45       1956.19        17.39 o                         
  -2   4  14        559.97        575.11         8.85 o                         
  -1   4  14       5190.85       5168.54        27.43 o                         
   0   4  14       4918.66       4893.89        39.93 o                         
  -2   5  14       3995.90       3979.16        24.87 o                         
  -1   5  14       1242.76       1231.95        11.30 o                         
   0   5  14       3306.15       3304.77        31.90 o                         
  -3   6  14        935.09        920.27        15.21 o                         
  -2   6  14       3387.47       3371.49        24.31 o                         
  -1   6  14       3435.59       3393.68        24.89 o                         
   0   6  14        446.64        440.59        12.15 o                         
  -3   7  14       2638.97       2581.76        24.59 o                         
  -2   7  14        852.14        825.67        12.54 o                         
  -1   7  14       2473.45       2445.18        22.59 o                         
   0   7  14       1823.50       1814.94        27.70 o                         
  -4   8  14        398.03        360.32        14.99 o                         
  -3   8  14       2464.66       2446.33        26.68 o                         
  -2   8  14       1771.72       1742.19        20.65 o                         
  -1   8  14        464.05        476.29        13.43 o                         
   0   8  14       1373.17       1359.38        35.09 o                         
  -4   9  14       1490.71       1514.91        20.56 o                         
  -3   9  14        489.99        473.13        13.49 o                         
  -2   9  14       1309.98       1307.81        21.16 o                         
  -1   9  14       1429.42       1426.28        34.36 o                         
   0   1  15        951.51        959.91        12.04 o                         
   0   2  15        463.69        453.97         7.43 o                         
  -1   3  15       1039.44       1026.24         8.34 o                         
   0   3  15         77.92         80.14         4.11 o                         
  -1   4  15        708.17        713.83         7.30 o                         
   0   4  15        464.99        486.93        14.14 o                         
  -2   5  15        524.80        526.17         7.41 o                         
  -1   5  15         37.45         41.43         3.22 o                         
   0   5  15        840.35        853.93        14.44 o                         
  -2   6  15        394.44        387.39         7.44 o                         
  -1   6  15        587.79        601.40         9.34 o                         
   0   6  15          0.66         10.46         5.09 o                         
  -3   7  15        635.86        645.35        11.93 o                         
  -2   7  15         67.27         63.48         4.87 o                         
  -1   7  15        438.25        439.27         9.65 o                         
   0   7  15        374.96        407.58        14.09 o                         
  -3   8  15        437.45        455.72        11.19 o                         
  -2   8  15        440.47        432.95        11.11 o                         
  -1   8  15          5.19         11.85         6.63 o                         
   0   8  15        290.44        264.54        21.73 o                         
  -4   9  15        366.78        388.44        13.23 o                         
  -3   9  15         17.97         18.46         6.98 o                         
  -2   9  15        486.06        481.32        15.31 o                         
   0   0  16       4477.07       4427.89        92.08 o                         
   0   1  16       9887.20       9944.31        71.75 o                         
  -1   2  16       2997.41       2964.64        25.51 o                         
   0   2  16      13162.28      13209.94        86.24 o                         
  -1   3  16       7704.52       7653.23        37.24 o                         
   0   3  16       2762.88       2756.71        23.18 o                         
  -2   4  16       3340.91       3327.03        27.90 o                         
  -1   4  16       7211.01       7164.27        37.72 o                         
   0   4  16       8612.49       8705.03        63.55 o                         
  -2   5  16       6175.10       6169.29        36.81 o                         
  -1   5  16       1989.26       1958.77        15.46 o                         
   0   5  16       4335.16       4378.58        40.67 o                         
  -3   6  16       1567.47       1539.83        20.84 o                         
  -2   6  16       5894.07       5900.14        39.03 o                         
  -1   6  16       4454.54       4447.19        33.52 o                         
   0   6  16       2137.58       2120.90        29.81 o                         
  -3   7  16       3415.29       3372.55        30.94 o                         
  -2   7  16       1647.57       1620.54        17.75 o                         
  -1   7  16       3758.60       3768.14        32.64 o                         
   0   7  16       3136.83       3145.30        44.79 o                         
  -4   8  16       1765.95       1810.82        33.37 o                         
  -3   8  16       3399.16       3415.07        33.65 o                         
  -2   8  16       3235.33       3296.51        37.03 o                         
  -1   8  16        966.01        983.57        18.97 o                         
   0   8  16       2348.10       2264.90       104.30 o                         
  -4   9  16       2535.41       2557.97        29.13 o                         
  -3   9  16       1051.59       1049.52        21.55 o                         
  -2   9  16       1746.11       1544.54       132.82 o                         
   0   1  17       4812.59       4898.03        38.24 o                         
   0   2  17       3404.11       3337.60        28.66 o                         
  -1   3  17       4654.35       4625.01        24.87 o                         
   0   3  17         24.74         40.88         3.69 o                         
  -1   4  17       3524.55       3531.67        21.82 o                         
   0   4  17       2575.12       2535.24        25.85 o                         
  -2   5  17       2602.16       2588.63        19.07 o                         
  -1   5  17         12.12         20.81         3.02 o                         
   0   5  17       3131.97       3141.81        33.87 o                         
  -2   6  17       1890.98       1870.90        17.29 o                         
  -1   6  17       2538.24       2559.42        23.30 o                         
   0   6  17          0.67         10.98         5.78 o                         
  -3   7  17       2341.88       2322.47        23.84 o                         
  -2   7  17         24.29         28.96         4.46 o                         
  -1   7  17       1722.19       1692.36        19.41 o                         
   0   7  17       1286.22       1341.95        26.58 o                         
  -3   8  17       1684.87       1668.03        22.27 o                         
  -2   8  17       1308.88       1287.24        20.50 o                         
  -1   8  17          1.56         13.59         7.20 o                         
  -4   9  17       1119.11       1086.52        18.98 o                         
  -3   9  17          5.80         10.18        27.55 o                         
   0   0  18       6125.79       5921.18       120.41 o                         
   0   1  18        186.80        207.81         9.02 o                         
  -1   2  18       3561.85       3453.35        29.70 o                         
   0   2  18        449.90        411.85         8.79 o                         
  -1   3  18        241.57        243.13         5.03 o                         
   0   3  18       2860.58       2817.12        24.49 o                         
  -2   4  18       3879.92       3786.92        31.81 o                         
  -1   4  18        193.09        199.97         5.14 o                         
   0   4  18        290.24        291.87         8.50 o                         
  -2   5  18         96.16        106.86         4.60 o                         
  -1   5  18       2240.73       2214.25        17.07 o                         
   0   5  18        182.57        191.06         8.94 o                         
  -3   6  18       2152.30       2116.27        25.68 o                         
  -2   6  18        205.35        207.85         6.75 o                         
  -1   6  18        209.37        210.06         7.79 o                         
   0   6  18       1736.30       1743.93        27.00 o                         
  -3   7  18        166.64        161.76         7.53 o                         
  -2   7  18       1259.52       1246.17        16.05 o                         
  -1   7  18        100.86        117.31         7.15 o                         
   0   7  18         47.30         50.54        10.18 o                         
  -4   8  18       1207.15       1188.25        26.16 o                         
  -3   8  18        158.74        156.71         9.04 o                         
  -2   8  18        104.05        117.52         9.29 o                         
  -1   8  18       1120.13       1104.43        21.93 o                         
   0   1  19        407.64        412.83         8.27 o                         
   0   2  19         29.46         47.66         5.61 o                         
  -1   3  19        171.57        204.00         4.97 o                         
   0   3  19          1.31         10.00         3.30 o                         
  -1   4  19        305.44        317.24         6.00 o                         
   0   4  19         38.41         54.38         5.93 o                         
  -2   5  19        419.20        428.44         7.84 o                         
  -1   5  19          0.09          8.39         3.07 o                         
   0   5  19         61.77         84.15         7.15 o                         
  -2   6  19         55.92         65.12         4.69 o                         
  -1   6  19        138.38        148.34         7.13 o                         
   0   6  19          2.21         13.96         7.34 o                         
  -3   7  19         70.80         86.78         6.67 o                         
  -2   7  19          0.19          6.30         4.92 o                         
  -1   7  19        238.66        246.76         9.50 o                         
   0   7  19        294.10        296.23        16.66 o                         
  -3   8  19        161.88        173.24        10.08 o                         
  -2   8  19         51.05         58.33         8.39 o                         
   0   0  20       9277.21       9400.00       181.51 o                         
   0   1  20        187.97        207.71         6.89 o                         
  -1   2  20       5429.40       5298.86        42.96 o                         
   0   2  20        257.44        257.75         7.73 o                         
  -1   3  20        165.19        179.91         4.97 o                         
   0   3  20       4691.95       4600.67        37.76 o                         
  -2   4  20       6608.90       6553.87        50.17 o                         
  -1   4  20        148.73        153.10         5.19 o                         
   0   4  20        119.73        129.40         7.64 o                         
  -2   5  20         65.89         80.51         4.70 o                         
  -1   5  20       3790.68       3723.70        25.69 o                         
   0   5  20         60.73         59.07         6.58 o                         
  -3   6  20       3538.75       3481.32        38.66 o                         
  -2   6  20         57.13         77.74         5.75 o                         
  -1   6  20        104.42        119.20         7.06 o                         
   0   6  20       3776.95       3797.09        46.74 o                         
  -3   7  20         50.62         53.52         6.65 o                         
  -2   7  20       2692.60       2677.30        27.71 o                         
  -1   7  20         39.99         37.84         6.56 o                         
   0   7  20          5.81         16.10        15.09 o                         
  -4   8  20       2963.40       2705.06        55.39 o                         
  -3   8  20         68.03         80.78        13.20 o                         
   0   1  21       7216.61       7298.82        53.83 o                         
   0   2  21       6723.52       6700.99        50.60 o                         
  -1   3  21       5865.74       5868.56        32.49 o                         
   0   3  21         26.68         31.18         4.48 o                         
  -1   4  21       5524.46       5537.79        34.05 o                         
   0   4  21       5014.71       5039.70        49.54 o                         
  -2   5  21       5077.75       5060.47        33.73 o                         
  -1   5  21         14.17         29.48         3.96 o                         
   0   5  21       3778.22       3852.59        41.07 o                         
  -2   6  21       3974.62       4049.03        35.54 o                         
  -1   6  21       3730.29       3769.11        39.41 o                         
   0   6  21          0.50         21.26         8.71 o                         
  -3   7  21       3130.48       3163.71        33.04 o                         
  -2   7  21         27.81         40.09         6.90 o                         
  -1   7  21       3151.58       3130.52        33.95 o                         
   0   0  22       3247.54       3356.86       119.57 o                         
   0   1  22         27.26         63.74         7.49 o                         
  -1   2  22       3362.51       3417.04        32.02 o                         
   0   2  22        247.66        230.15         8.52 o                         
  -1   3  22          8.61         15.02         3.04 o                         
   0   3  22       2893.54       2958.96        32.54 o                         
  -2   4  22       2517.93       2521.84        26.60 o                         
  -1   4  22         30.07         35.24         3.84 o                         
   0   4  22        131.08        122.26         8.01 o                         
  -2   5  22         26.07         31.52         4.14 o                         
  -1   5  22       2430.82       2487.58        22.75 o                         
   0   5  22          1.72         13.02         6.30 o                         
  -3   6  22       2350.07       2369.41        31.07 o                         
  -2   6  22         60.95         68.15         6.61 o                         
  -1   6  22         11.65         22.29         6.17 o                         
   0   6  22       1626.65       1576.53        35.63 o                         
  -3   7  22          0.96         10.00         6.89 o                         
  -2   7  22       1685.83       1744.16        57.55 o                         
   0   1  23          1.00         21.56         5.94 o                         
   0   2  23         32.99         26.23         4.80 o                         
  -1   3  23         10.92         20.53         3.29 o                         
   0   3  23         14.44         21.13         5.03 o                         
  -1   4  23          0.60         14.74         3.75 o                         
   0   4  23         23.37         19.10         5.57 o                         
  -2   5  23          4.36          9.38         4.25 o                         
  -1   5  23          8.33         14.68         4.82 o                         
   0   5  23          8.22         11.46         7.29 o                         
  -2   6  23         26.85         28.28         6.31 o                         
  -1   6  23          1.68         16.03         6.50 o                         
   0   0  24       1226.86       1261.04        37.13 o                         
   0   1  24        517.07        490.39        11.20 o                         
  -1   2  24        803.54        813.35        13.72 o                         
   0   2  24        837.07        798.29        13.29 o                         
  -1   3  24        510.65        498.30         7.97 o                         
   0   3  24        623.23        611.81        13.53 o                         
  -2   4  24        765.83        746.30        15.95 o                         
  -1   4  24        447.45        431.33         9.26 o                         
   0   4  24        601.71        565.00        14.00 o                         
  -2   5  24        331.22        335.17         9.46 o                         
  -1   5  24        502.68        516.51        13.00 o                         
   0   5  24        365.88        349.61        15.90 o                         
  -3   6  24        511.51        541.23        20.64 o                         
  -2   6  24        448.19        435.26        20.21 o                         
   0   1  25       1898.34       1799.07        21.43 o                         
   0   2  25       2384.32       2294.56        25.24 o                         
  -1   3  25       2023.01       1938.75        17.21 o                         
   0   3  25          0.55          9.18         6.15 o                         
  -1   4  25       1556.96       1515.84        16.53 o                         
   0   4  25       1885.01       1841.17        26.38 o                         
  -2   5  25       1203.24       1158.73        16.64 o                         
  -1   5  25          0.04         10.46         5.65 o                         
   0   0  26       1125.23       1161.70        83.91 o                         
   0   1  26       2271.21       2353.50        25.95 o                         
  -1   2  26       2042.05       2143.02        24.84 o                         
   0   2  26       2337.08       2379.10        26.48 o                         
  -1   3  26       2114.21       2157.73        19.34 o                         
   0   3  26       1860.93       1956.15        27.08 o                         
  -2   4  26       1024.52       1064.56        21.31 o                         
  -1   4  26       1912.10       1971.42        20.38 o                         
   0   4  26       1782.75       1826.21        59.81 o                         
   0   1  27        320.90        305.54        11.67 o                         
   0   2  27        404.89        407.21        12.25 o                         
  -1   3  27        374.18        355.10         9.90 o                         
   0   3  27          8.33          8.36         7.73 o                         
   0   0  28          6.73        -18.80        18.80 o                         
   0   1  28        868.46        821.18        19.62 o                         
  -1   2  28         12.89         12.38         7.42 o                         
                                                                                
