# Supplementary material for: Crystal structures of the triple perovskites Ba2K2Te2O9 and Ba2KNaTe2O9, and redetermination of the double perovskite Ba2CaTeO6
Source: Acta Crystallogr E Crystallogr Commun. 2018 Jun 26;74(Pt 7):1006–9. doi: 10.1107/S2056989018009064 (PMC6038633; doi:10.1107/S2056989018009064)
Supplement: Supplementary file 4 [file e-74-01006-IIIsup4.hkl]

data_III                                                                        
_shelx_title ' CaBa2TeO6.res in Fm-3m'                                          
_shelx_refln_list_code          4                                               
_shelx_F_calc_maximum      628.80                                               
_exptl_crystal_F_000       928.00                                               
_reflns_d_resolution_high  0.5438                                               
                                                                                
loop_                                                                           
 _space_group_symop_operation_xyz                                               
 'x, y, z'                                                                      
 '-x, -y, z'                                                                    
 '-x, y, -z'                                                                    
 'x, -y, -z'                                                                    
 'z, x, y'                                                                      
 'z, -x, -y'                                                                    
 '-z, -x, y'                                                                    
 '-z, x, -y'                                                                    
 'y, z, x'                                                                      
 '-y, z, -x'                                                                    
 'y, -z, -x'                                                                    
 '-y, -z, x'                                                                    
 'y, x, -z'                                                                     
 '-y, -x, -z'                                                                   
 'y, -x, z'                                                                     
 '-y, x, z'                                                                     
 'x, z, -y'                                                                     
 '-x, z, y'                                                                     
 '-x, -z, -y'                                                                   
 'x, -z, y'                                                                     
 'z, y, -x'                                                                     
 'z, -y, x'                                                                     
 '-z, y, x'                                                                     
 '-z, -y, -x'                                                                   
 'x, y+1/2, z+1/2'                                                              
 '-x, -y+1/2, z+1/2'                                                            
 '-x, y+1/2, -z+1/2'                                                            
 'x, -y+1/2, -z+1/2'                                                            
 'z, x+1/2, y+1/2'                                                              
 'z, -x+1/2, -y+1/2'                                                            
 '-z, -x+1/2, y+1/2'                                                            
 '-z, x+1/2, -y+1/2'                                                            
 'y, z+1/2, x+1/2'                                                              
 '-y, z+1/2, -x+1/2'                                                            
 'y, -z+1/2, -x+1/2'                                                            
 '-y, -z+1/2, x+1/2'                                                            
 'y, x+1/2, -z+1/2'                                                             
 '-y, -x+1/2, -z+1/2'                                                           
 'y, -x+1/2, z+1/2'                                                             
 '-y, x+1/2, z+1/2'                                                             
 'x, z+1/2, -y+1/2'                                                             
 '-x, z+1/2, y+1/2'                                                             
 '-x, -z+1/2, -y+1/2'                                                           
 'x, -z+1/2, y+1/2'                                                             
 'z, y+1/2, -x+1/2'                                                             
 'z, -y+1/2, x+1/2'                                                             
 '-z, y+1/2, x+1/2'                                                             
 '-z, -y+1/2, -x+1/2'                                                           
 'x+1/2, y, z+1/2'                                                              
 '-x+1/2, -y, z+1/2'                                                            
 '-x+1/2, y, -z+1/2'                                                            
 'x+1/2, -y, -z+1/2'                                                            
 'z+1/2, x, y+1/2'                                                              
 'z+1/2, -x, -y+1/2'                                                            
 '-z+1/2, -x, y+1/2'                                                            
 '-z+1/2, x, -y+1/2'                                                            
 'y+1/2, z, x+1/2'                                                              
 '-y+1/2, z, -x+1/2'                                                            
 'y+1/2, -z, -x+1/2'                                                            
 '-y+1/2, -z, x+1/2'                                                            
 'y+1/2, x, -z+1/2'                                                             
 '-y+1/2, -x, -z+1/2'                                                           
 'y+1/2, -x, z+1/2'                                                             
 '-y+1/2, x, z+1/2'                                                             
 'x+1/2, z, -y+1/2'                                                             
 '-x+1/2, z, y+1/2'                                                             
 '-x+1/2, -z, -y+1/2'                                                           
 'x+1/2, -z, y+1/2'                                                             
 'z+1/2, y, -x+1/2'                                                             
 'z+1/2, -y, x+1/2'                                                             
 '-z+1/2, y, x+1/2'                                                             
 '-z+1/2, -y, -x+1/2'                                                           
 'x+1/2, y+1/2, z'                                                              
 '-x+1/2, -y+1/2, z'                                                            
 '-x+1/2, y+1/2, -z'                                                            
 'x+1/2, -y+1/2, -z'                                                            
 'z+1/2, x+1/2, y'                                                              
 'z+1/2, -x+1/2, -y'                                                            
 '-z+1/2, -x+1/2, y'                                                            
 '-z+1/2, x+1/2, -y'                                                            
 'y+1/2, z+1/2, x'                                                              
 '-y+1/2, z+1/2, -x'                                                            
 'y+1/2, -z+1/2, -x'                                                            
 '-y+1/2, -z+1/2, x'                                                            
 'y+1/2, x+1/2, -z'                                                             
 '-y+1/2, -x+1/2, -z'                                                           
 'y+1/2, -x+1/2, z'                                                             
 '-y+1/2, x+1/2, z'                                                             
 'x+1/2, z+1/2, -y'                                                             
 '-x+1/2, z+1/2, y'                                                             
 '-x+1/2, -z+1/2, -y'                                                           
 'x+1/2, -z+1/2, y'                                                             
 'z+1/2, y+1/2, -x'                                                             
 'z+1/2, -y+1/2, x'                                                             
 '-z+1/2, y+1/2, x'                                                             
 '-z+1/2, -y+1/2, -x'                                                           
 '-x, -y, -z'                                                                   
 'x, y, -z'                                                                     
 'x, -y, z'                                                                     
 '-x, y, z'                                                                     
 '-z, -x, -y'                                                                   
 '-z, x, y'                                                                     
 'z, x, -y'                                                                     
 'z, -x, y'                                                                     
 '-y, -z, -x'                                                                   
 'y, -z, x'                                                                     
 '-y, z, x'                                                                     
 'y, z, -x'                                                                     
 '-y, -x, z'                                                                    
 'y, x, z'                                                                      
 '-y, x, -z'                                                                    
 'y, -x, -z'                                                                    
 '-x, -z, y'                                                                    
 'x, -z, -y'                                                                    
 'x, z, y'                                                                      
 '-x, z, -y'                                                                    
 '-z, -y, x'                                                                    
 '-z, y, -x'                                                                    
 'z, -y, -x'                                                                    
 'z, y, x'                                                                      
 '-x, -y+1/2, -z+1/2'                                                           
 'x, y+1/2, -z+1/2'                                                             
 'x, -y+1/2, z+1/2'                                                             
 '-x, y+1/2, z+1/2'                                                             
 '-z, -x+1/2, -y+1/2'                                                           
 '-z, x+1/2, y+1/2'                                                             
 'z, x+1/2, -y+1/2'                                                             
 'z, -x+1/2, y+1/2'                                                             
 '-y, -z+1/2, -x+1/2'                                                           
 'y, -z+1/2, x+1/2'                                                             
 '-y, z+1/2, x+1/2'                                                             
 'y, z+1/2, -x+1/2'                                                             
 '-y, -x+1/2, z+1/2'                                                            
 'y, x+1/2, z+1/2'                                                              
 '-y, x+1/2, -z+1/2'                                                            
 'y, -x+1/2, -z+1/2'                                                            
 '-x, -z+1/2, y+1/2'                                                            
 'x, -z+1/2, -y+1/2'                                                            
 'x, z+1/2, y+1/2'                                                              
 '-x, z+1/2, -y+1/2'                                                            
 '-z, -y+1/2, x+1/2'                                                            
 '-z, y+1/2, -x+1/2'                                                            
 'z, -y+1/2, -x+1/2'                                                            
 'z, y+1/2, x+1/2'                                                              
 '-x+1/2, -y, -z+1/2'                                                           
 'x+1/2, y, -z+1/2'                                                             
 'x+1/2, -y, z+1/2'                                                             
 '-x+1/2, y, z+1/2'                                                             
 '-z+1/2, -x, -y+1/2'                                                           
 '-z+1/2, x, y+1/2'                                                             
 'z+1/2, x, -y+1/2'                                                             
 'z+1/2, -x, y+1/2'                                                             
 '-y+1/2, -z, -x+1/2'                                                           
 'y+1/2, -z, x+1/2'                                                             
 '-y+1/2, z, x+1/2'                                                             
 'y+1/2, z, -x+1/2'                                                             
 '-y+1/2, -x, z+1/2'                                                            
 'y+1/2, x, z+1/2'                                                              
 '-y+1/2, x, -z+1/2'                                                            
 'y+1/2, -x, -z+1/2'                                                            
 '-x+1/2, -z, y+1/2'                                                            
 'x+1/2, -z, -y+1/2'                                                            
 'x+1/2, z, y+1/2'                                                              
 '-x+1/2, z, -y+1/2'                                                            
 '-z+1/2, -y, x+1/2'                                                            
 '-z+1/2, y, -x+1/2'                                                            
 'z+1/2, -y, -x+1/2'                                                            
 'z+1/2, y, x+1/2'                                                              
 '-x+1/2, -y+1/2, -z'                                                           
 'x+1/2, y+1/2, -z'                                                             
 'x+1/2, -y+1/2, z'                                                             
 '-x+1/2, y+1/2, z'                                                             
 '-z+1/2, -x+1/2, -y'                                                           
 '-z+1/2, x+1/2, y'                                                             
 'z+1/2, x+1/2, -y'                                                             
 'z+1/2, -x+1/2, y'                                                             
 '-y+1/2, -z+1/2, -x'                                                           
 'y+1/2, -z+1/2, x'                                                             
 '-y+1/2, z+1/2, x'                                                             
 'y+1/2, z+1/2, -x'                                                             
 '-y+1/2, -x+1/2, z'                                                            
 'y+1/2, x+1/2, z'                                                              
 '-y+1/2, x+1/2, -z'                                                            
 'y+1/2, -x+1/2, -z'                                                            
 '-x+1/2, -z+1/2, y'                                                            
 'x+1/2, -z+1/2, -y'                                                            
 'x+1/2, z+1/2, y'                                                              
 '-x+1/2, z+1/2, -y'                                                            
 '-z+1/2, -y+1/2, x'                                                            
 '-z+1/2, y+1/2, -x'                                                            
 'z+1/2, -y+1/2, -x'                                                            
 'z+1/2, y+1/2, x'                                                              
                                                                                
_cell_length_a     8.3536                                                       
_cell_length_b     8.3536                                                       
_cell_length_c     8.3536                                                       
_cell_angle_alpha  90.000                                                       
_cell_angle_beta   90.000                                                       
_cell_angle_gamma  90.000                                                       
                                                                                
_shelx_F_squared_multiplier     1.000                                           
                                                                                
loop_                                                                           
 _refln_index_h                                                                 
 _refln_index_k                                                                 
 _refln_index_l                                                                 
 _refln_F_squared_calc                                                          
 _refln_F_squared_meas                                                          
 _refln_F_squared_sigma                                                         
 _refln_observed_status                                                         
   1   1   1      19505.43      19089.55       605.16 o                         
   0   0   2       7237.52       7798.93       194.55 o                         
   0   2   2     301226.34     288561.69      6178.44 o                         
   2   2   2      59562.19      62578.96      1823.30 o                         
   1   1   3       9988.10      10426.88       139.50 o                         
   1   3   3       5846.43       6161.91        91.02 o                         
   3   3   3       3719.97       3996.67       109.92 o                         
   0   0   4     395385.34     385641.81     12076.33 o                         
   0   2   4       6664.10       6192.39        72.13 o                         
   2   2   4     196739.17     202501.97      3200.73 o                         
   0   4   4     252993.42     261286.22      5136.71 o                         
   2   4   4       5801.01       5249.94        84.13 o                         
   4   4   4     180912.69     187103.52      4921.65 o                         
   1   1   5      12348.47      11987.28       145.86 o                         
   1   3   5       8383.99       8181.47        84.11 o                         
   3   3   5       5875.16       5719.82        77.55 o                         
   1   5   5       9155.19       8536.74       116.05 o                         
   3   5   5       6767.28       6404.89        92.79 o                         
   5   5   5       6985.69       6667.06       149.30 o                         
   0   0   6       4428.17       3962.93        89.70 o                         
   0   2   6     152112.80     160154.05      1958.70 o                         
   2   2   6      19171.70      18492.81       247.47 o                         
   0   4   6       4041.37       3689.06        48.52 o                         
   2   4   6     117549.75     122994.66      1288.83 o                         
   4   4   6       3505.48       3302.90        45.56 o                         
   0   6   6      96994.99     102561.30      2045.41 o                         
   2   6   6       9316.98       9216.80       124.64 o                         
   4   6   6      78699.71      83434.20      1090.73 o                         
   6   6   6       5024.71       5192.37       138.94 o                         
   1   1   7       4425.02       4315.43        52.24 o                         
   1   3   7       3207.51       3232.50        31.28 o                         
   3   3   7       2341.16       2371.12        44.14 o                         
   1   5   7       3977.45       3830.25        37.31 o                         
   3   5   7       3028.10       3066.76        30.93 o                         
   5   5   7       3434.92       3422.28        56.04 o                         
   1   7   7       1853.70       1864.43        34.02 o                         
   3   7   7       1427.21       1544.51        35.08 o                         
   5   7   7       1776.80       1871.08        44.21 o                         
   7   7   7        950.25       1084.87        75.37 o                         
   0   0   8     137441.78     144230.59      3323.51 o                         
   0   2   8       4160.14       3943.22        50.62 o                         
   2   2   8      90636.73      94267.13      1250.21 o                         
   0   4   8     108024.88     111729.05      1488.07 o                         
   2   4   8       3420.71       3296.59        34.90 o                         
   4   4   8      87024.19      90613.37      1251.00 o                         
   0   6   8       2382.12       2396.31        43.91 o                         
   2   6   8      63155.52      64991.82       604.46 o                         
   4   6   8       1927.72       2068.99        30.45 o                         
   6   6   8      45980.38      47643.11       601.63 o                         
   0   8   8      59528.91      59431.73      1183.74 o                         
   2   8   8       1769.10       1861.80        42.68 o                         
   4   8   8      50143.66      51782.51       644.34 o                         
   6   8   8        993.50       1118.54        48.47 o                         
   8   8   8      31621.72      32060.13       963.03 o                         
   1   1   9       5267.88       5172.70        65.45 o                         
   1   3   9       4112.92       4122.04        39.82 o                         
   3   3   9       3229.61       3322.21        56.08 o                         
   1   5   9       4313.90       4172.11        45.80 o                         
   3   5   9       3479.46       3623.75        41.07 o                         
   5   5   9       3609.76       3617.81        67.36 o                         
   1   7   9       2357.64       2392.45        36.32 o                         
   3   7   9       1925.76       2086.20        34.73 o                         
   5   7   9       2116.47       2254.17        40.39 o                         
   7   7   9       1281.82       1392.29        56.37 o                         
   1   9   9       2545.90       2547.95        60.50 o                         
   3   9   9       2154.34       2281.18        60.53 o                         
   5   9   9       2236.94       2300.71        67.31 o                         
   7   9   9       1459.03       1512.56        71.12 o                         
   0   0  10       1745.63       1445.64        72.55 o                         
   0   2  10      66625.48      67659.95       834.10 o                         
   2   2  10       5078.37       4882.52        67.39 o                         
   0   4  10       1436.58       1389.48        36.44 o                         
   2   4  10      55625.27      57065.07       537.98 o                         
   4   4  10       1168.51       1129.67        38.07 o                         
   0   6  10      48185.65      48554.54       667.40 o                         
   2   6  10       2842.56       2807.65        37.15 o                         
   4   6  10      41042.89      42608.36       378.60 o                         
   6   6  10       1626.33       1703.16        55.67 o                         
   0   8  10        757.52        724.36        44.46 o                         
   2   8  10      34498.86      34842.25       349.30 o                         
   4   8  10        612.78        656.43        32.13 o                         
   6   8  10      26576.28      27464.72       255.03 o                         
   8   8  10        326.16        354.60        64.78 o                         
   0  10  10      27597.41      27260.65       717.67 o                         
   2  10  10        955.82        838.18        54.16 o                         
   4  10  10      24103.61      24355.08       374.21 o                         
   6  10  10        561.87        557.18       136.32 o                         
   1   1  11       1891.06       1731.43        43.84 o                         
   1   3  11       1515.73       1487.02        30.13 o                         
   3   3  11       1218.02       1213.44        39.92 o                         
   1   5  11       1760.73       1726.60        33.12 o                         
   3   5  11       1452.17       1425.94        33.27 o                         
   5   5  11       1631.05       1610.51        52.97 o                         
   1   7  11       1027.44       1031.23        34.29 o                         
   3   7  11        855.48        879.83        33.79 o                         
   5   7  11       1012.59        963.32        37.73 o                         
   7   7  11        647.68        542.62        58.70 o                         
   1   9  11       1265.49       1243.37        42.45 o                         
   3   9  11       1088.50       1063.51        42.81 o                         
   5   9  11       1181.95       1105.63        49.14 o                         
   0   0  12      50383.59      48254.38      1061.25 o                         
   0   2  12       1377.99       1532.31        50.23 o                         
   2   2  12      37606.15      35645.84       450.49 o                         
   0   4  12      42846.98      40607.83       533.59 o                         
   2   4  12       1105.49       1225.70        35.49 o                         
   4   4  12      36737.96      35785.43       472.74 o                         
   0   6  12        777.85        970.61        48.55 o                         
   2   6  12      28815.87      27519.27       286.80 o                         
   4   6  12        628.47        737.56        35.62 o                         
   6   6  12      22509.25      22135.65       334.44 o                         
   0   8  12      27575.61      26484.07       479.79 o                         
   2   8  12        576.31        748.25        39.50 o                         
   4   8  12      24068.11      23677.23       252.25 o                         
   1   1  13       2080.42       2061.02        62.45 o                         
   1   3  13       1764.36       1816.72        42.00 o                         
   3   3  13       1500.65       1508.47        58.29 o                         
   1   5  13       1863.90       1814.09        45.25 o                         
   3   5  13       1605.32       1623.57        44.73 o                         
   5   5  13       1670.95       1688.23        72.78 o                         
   1   7  13       1224.41       1231.18        47.76 o                         
   3   7  13       1063.36       1051.78        49.78 o                         
   0   0  14        323.72        229.38        92.38 o                         
   0   2  14      27431.46      27600.54       337.75 o                         
   2   2  14        985.88        764.47        55.29 o                         
   0   4  14        264.79        228.27        49.02 o                         
   2   4  14      23965.32      23726.29       223.49 o                         
   4   4  14        217.04        185.06        59.14 o                         
   0   6  14      21423.85      20662.57       479.10 o                         
   2   6  14        580.20        508.35        92.06 o                         
   1   1  15        930.14        820.01        71.26 o                         
   1   3  15        808.59        667.40        73.02 o                         
                                                                                
